# Supplementary material for: Analysis of the gut microbiota composition of myostatin mutant cattle prepared using CRISPR/Cas9
Source: PLoS One. 2022 Mar 4;17(3):e0264849. doi: 10.1371/journal.pone.0264849 (PMC8896723; doi:10.1371/journal.pone.0264849)
Supplement: S8 Appendix — (GZ) [file pone.0264849.s009.gz]

Archive with 1 entries (1 files):
- Bacteria_WT1_raw_2.fq
