# Supplementary material for: Analysis of the gut microbiota composition of myostatin mutant cattle prepared using CRISPR/Cas9
Source: PLoS One. 2022 Mar 4;17(3):e0264849. doi: 10.1371/journal.pone.0264849 (PMC8896723; doi:10.1371/journal.pone.0264849)
Supplement: S10 Appendix — (GZ) [file pone.0264849.s011.gz › Bacteria_WT2_raw_2.fq]

@A01224:195:H35LNDRXY:2:2101:17092:1094 2:N:0:CTTGTGAC+ACGTCCTG
GGACTACCCGGGTTTCTAATCCTGTTCGATACCCGCACCTTCGAGCTTCAGCGTCAGTTACGGACTAGCAAGCTGCCTTCGCAATCGGAGTTCTTCGTCATATCTAAGCATTTCACCGCTACACGACGAATTCCGCCTGCCTCTTACGCACTCAAGGTCGCCAGTTTCAATTGCAGTGCAGACGTTGAGCGACTACATTTCACAACTGACTTGACAACCCGCCTACGCTCCCTTTAAACCCAATA
+
FFFFFFFFFFFFFFFFFFFFFFFFFFFFFFFFFFFFFFFFFFFFFFFFFFFFFFFFFFFFFFF:FFFFFFFFFFFFFFFFFFFFFFFFFFFFFFFFFFFFFFFFFFFFFFFFFFFFFFFFFFFFFFFFFFFFFFFFFFFFFFFFFFFFFFFFF:FFFFFFFFFFFFFFFFFFFFFFFFFFFFFFFFFFFFFFFFFFFFFFFFFFFFFFFFFFFF:,FFFFFFFFFFFFFFFFFFFFF:FFFFFFF
@A01224:195:H35LNDRXY:2:2101:18783:1110 2:N:0:CTTGTGAC+ACGTCCTG
GGACTACTAGGGTTTCTAATCCTGTTTGCTCCCCATGCTTTCGTGCTTCAGCGTCAGTTAAAGCCCAGCAAGCCGCCTTCGCCACTGGTGTTCTTCCCAATCTCTACGCATTTCACCGCTACACTGGGAATTCCACTTGCCTCTTCCGCACTCAAGCCATACAGTCTCCAAAGCAATTCCCACCTTGAAAGCAGGACTTTCACTCCAGACTTATACGGCCGCCTACGCGCCCTTTACGCCCAGTC
+
FFFFFFFFFFFFFFFFFFFFFFFFFFFFFFFFFFFFFFFFFFFFFFFFFFFFFFFFFFFFF:FFFFFFFFFFFFFFFFFFFFFFFFFFFFFFFFFFFFFFFFFFFFFFFFFFFFFFFFFFFFFFFFFF:FFFFFFFFFFFFFFFFFFFFFFFF,FFFFFFFF,FFFFFFF:F::FFFFFFFFFFFFFFFFF:FFF:F:FFFFFFFF:FFF:FFFFFFF:FFFFFFF:FFFFF,FFFFFFFF:F,F
@A01224:195:H35LNDRXY:2:2101:26350:1188 2:N:0:CTTGTGAC+ACGTCCTG
GGACTACTCGGGTTTCTAATCCTGTTTGATCCCCACGCTTTCGTGCCTCAGCGTCAATTGCGGATTCGTGAGATGCCTTCGCAATCGGTGTTCTGTGTGATATCTATGCATTTCACCGCTACACCACACATTCCTCCCACGGCATCCGCATTCCAGACTGCCAGTATCAACGGCACGGTAGAGGTTGAGCCCCTAAATTTCACCGCTGACTTAACAGACCGCCTACGCACCCTTTAAACCCAATAA
+
FFFFFFFFFFFFFFFFFFFFFFFFFFFFFFFFFFFFFFFFFFFFFFFFFFFFFFFFFFFFFFF:FFFFFFFFFFFFFFFFFFFFFFFFFFFFFFFFFFFFFFFFFFFFFFFFFFFFFFFFFFFFFFFFFFFFFFFFFFFFFFFFFFFFFFFFF:FFFFFFFF,:FFFFFFFFFF:FFFFFFFFFFFFFFFFFFFFFFFFF:FFFFFFFFFFFFFFFFFFFFFFFFFFFFFFFFFFFFFFFFFFFFF
@A01224:195:H35LNDRXY:2:2101:18385:1266 2:N:0:CTTGTGAC+ACGTCCTG
GGACTACCGGGGTTTCTAATCCTGTTTGCTCCCCACGCTTTCGTGTCTCAGCGTCAGTTGTCGTCCAGTAAATCGCCTTCGCCACTGGTGTTCCTCCCGATATCTATGCATTTCACCGCTACACCGGGAATTCCATTTACCTCTCCGACTCTCAAGAACTGCAGTTTCAAATGCAGGCTACGGGTTAAGCCCGTAGTTTTCACATCTGACTTGCAGTCCCGCCTACACACCCTTTACACCCAGTAAA
+
FFFFFFFFFFFFFFFFFFFFFFFFFFFFFFFFFFFFFFFFFFFFFFFFFFFFFFFFFFFFFF:FFFFFFFFFFFFFFFFFFFFFFFFFFFFFFFFFFFFFFFFFFFFFFFFFFFFFFFFFFFFFFFFFFFFFFFFFFFFFFFFFFFFFFFFFFFFFFFFF:FFFFFFFFFFFFFFFFFF:FFFFFFFFFFFFFFFFFFFFFFFFFFFFFFFFFFFFFF:FFFFFFFFFFFFFFFFFFFFFFFFFFFF
@A01224:195:H35LNDRXY:2:2101:17418:1282 2:N:0:CTTGTGAC+ACGTCCTG
GGACTACTAGGGTATCTAATCCTGTTTGATCCCCACGCTTTCGTGCCTCAGCGTCAATAGCGGATTCGTGAGATGCCTTCGCAATCGGTGTTCTGTGTGATATCTATGCATTTCACCGCTACACCACACATTCCTCCCACGGCATCCGCATTCCAGCCTGCCAGTATCAACGGCACGGTAGAGGTTGAGCCCCTAAATTTCACCGCTGACTTAACAGACCGCCTACGCACCCTTTAAACCCAATAAAT
+
FFFFFFFFFFFFFFFFFFFFFFFFFFFFF:FFFFFFFFFFFFFFFFFFFFFFFF:FFFFFFFFFFFFFFFFFFFFFFFFFFFFFFFFFF:FFFFFFFFFFFFFFFFFFFFF,FFFFFFFF:F,FFFFFFFFFFFFFFFFFFFFFFFFFFF:FFFFFFFFFFFFFFFFFFFF:FFFFFFFFFFFFFFFFFFFFFFFFFFFFFFFFFFFFFFFFFFFFFFF,FFFFFFFFFFFFFFFF:FFFFFFF,,FF
@A01224:195:H35LNDRXY:2:2101:31331:1360 2:N:0:CTTGTGAC+ACGTCCTG
GGACTACTCGGGTTTCTAATCCTGTTTGCTCCCCACGCTTTCGTGCCTCAGTGTCAGTTACAGTCCAGTAAGCCGCCTTCGCCACTGGTGTTCCTCCTAATATCTACGCATTTCACCGCTACACTAGGAATTCCGCTTACCTCTCCTGCACTCTAGCTCTCCAGTATTGGATGCAGCTCCCATGTTAAGCACGGGGATTTCACATCCAACTTAAAGTGCCACCTACGCACCCTTTACGCCCAGTAA
+
FFFFFFFFFFFFFFFFFFFFFFFFFFFFFFFFFFFFFFFFFFFFFFFFFFFFFFFFFFFFFFFFFFFFFF:FFFFFFFFFFFFFFFFFFFFFFFFFFFFFFFFFFFFFFFFFFFFFFFFFFFFFFFFFFFFFFFFFFFFFFFFFFFFFFFFFFFFFFFFFFFFFF:FFFFFFFFFFFFFFFFFFFFFFFFFFFFFFFFFFFFFFFFFFFFFFFFFFFFFFFFFFFFFFFFFFF:FFFFFFFFFFFF
@A01224:195:H35LNDRXY:2:2101:10059:1376 2:N:0:CTTGTGAC+ACGTCCTG
GGACTACTCGGGTTTCTAATCCTGTTTGCTCCCCACGCTTTCGAGCCTCAGCGTCAGTTACAGTCCAGAGAGTCGCCTTCGCCACTGGTGTTCTTCCTAATCTCTACGCATTTCACCGCTACACTAGGAATTCCACTCTCCTCTCCTGCACTCTAGACTTCCAGTTTGAAATGCAGCACCCAAGTTGAGCCCGGGTATTTCACATCTCACTTAAAAATCCGCCTACGCTCCCTTTACGCCCAGTAA
+
FFFFFFFFFFFFFFFFFFFFFFFFFFFFFFFFFFFFFFFFFFFFFFFFFFFFFFFFFFFFFFFFFFFFFFFFFFFFFFFFFFFFFFFFFFFFFFFFFFFFFFFFFFFFFFFFFFFFFFFFFFFFFFFFFFFFFFFFFFFFFFFFFFFFFFFFFF,FFFFFFFFFFFFFFFFFFFFFFFFFFFFFFFFFFFFFFFFF:FFFFFFFFFFFFFFFFFFF:FF,FFFFF,FFFFFFFFFFFFFFFFFFFF
@A01224:195:H35LNDRXY:2:2101:7337:1391 2:N:0:CTTGTGAC+ACGTCCTG
GGACTACAAGGGTTTCTAATCCTGTTTGATACCCGCACTTTCGAGCTTCAGCGTCAGTTGCGGCCCAGTGAACTGCCTTCGCAATCGGAGTTCTTCGTGATATCTAAGCATTTCACCGCTACACCACGAATTCCATCCACCTCATCCGCACTCAAGGTTACCAGTATCAATCGCGGGCTGTGGTTGAGCCACAGGCTTTGACGACTGACTTAATATCCCGCCTACGCTCCCTTTAAACCCAATAAA
+
FFFFFFFFFFFFFFFFFFFFFFFFFFFFFFFFFFFFFFFFFFFFFFFFFFFFFFFFFFFFFFFFFFFFFFFFFFFFFFFFFFFFFFFFFFFFFFFFFFFFFFFFFFFFFFFFFFFFFFFFFFFFFFFFFFFFFFFFFFFFFFFFFFFFFFFFFFFFFFFFFFFFFFFFFFFFFFFFFFFFFFFFFFFFFFFFFFFFFFFFFFFFFFFFFFFF:FFFFFFFFFFFFFFFFFFFFFFFFFFFFFF:FF
@A01224:195:H35LNDRXY:2:2101:29957:1423 2:N:0:CTTGTGAC+ACGTCCTG
GGACTACAAGGGTTTCTAATCCTGTTTGCTCCCCACGCTTTCGTGCTTCAGCGTCAGTTAATGTCCAGTAAGCCGCCTTCGCCACTGGTGTTCCTCCAAATCTCTACGCATTTCACCGCTACACTTGGAATTCCACTTTCCTCTTCTGCACTCAAGTCTCCCAGTTTCCAATGACCCTCCACGGTTAAGCCGTGGGCTTTCACATCAGACTTAAGAAACCACCTGCGCGCGCTTTACGCCCAATAA
+
FFFFFFFFFFFFFFFFFFFFFFFFFFFFFFFFFFFFFFFFFFFFFFFFFFFFFFFFFFFFFFFFFFFFFFFFFFFFFFFFFFFFFFFFFFFFFFFFFFFFFFFFFFFFFFFFFF:FFFFFFFFF:FFFFFFFFFFFF:FFFFFFFFFFF:FFFFFFFFFFFFFFFFFFF:FFFFFFFFFFFFFFFFF:FFFFFFFFFFFFFFFFFFFFFFFFFFFFFFFFFFFFFFFFFFFFFFFFFFFFFFFFFF
@A01224:195:H35LNDRXY:2:2101:29839:1438 2:N:0:CTTGTGAC+ACGTCCTG
GGACTACAAGGGTTTCTAATCCTGTTTGCTCCCCACGCTTTCGTGCTTCAGCGTCAGTTAATGTCCAGTAAGCCGCCTTCGCCACTGGTGTTCCTCCAAATCTCTACGCATTTCACCGCTACACTTGGAATTCCACTTTCCTCTTCTGCACTCAAGTCTCCCAGTTTCCAATGACCCTCCACGGTTAAGCCGTGGGCTTTCACATCAGACTTAAGACACCACCTGCGCGCGCTTTACGCCCAATAA
+
FFFFFFFFFF:F:FFFFFFFFFFF:FFFFFFFFFFFFFFFFFFFFFFFFFFFFFFFFFFFFFFFFFFF::FFFFFFFFFFFFFFFFFFFFFFFFFFFFFFFFFFFFFFFFFFFFFFFFFFFFFFFFFFFFFFFF:FFFFFF,FFFFFFFFFFFFFF:FFFFFFFFFFFF:FFFFFFFFFFFF:F,FFFFFFF:FFFFFFFFFFFFF:FFFFFFFFF,FF:FFFFFFFFFFFF::FFFFFFFFF:FF
@A01224:195:H35LNDRXY:2:2101:7166:1470 2:N:0:CTTGTGAC+ACGTCCTG
GGACTACTAGGGTTTCTAATCCTGTTTGCTCCCCACGCTTTCGCTCCTCAGCGTCAGTTAATGTCCAGCAGGCCGCCTTCGCCACTGGTGTTCCTCCCGATCTCTACGCATTCCACCGCTACACCGGGAATTCCGCCTGCCTCTCCATCACTCAAGTCCTACAGTTTCAAATGCAGCTCGGGGGTTGAGCCCCCGCCTTTCACATCTGACTTGCAGAACCGCCTACTCGCCCTTTACACCCAGTAAAT
+
FFFFFFFFFFFFFFFFFFFFFFFFFFFFFFFFFFFFFFFFFFFFFFFFFFFFFFFFFFFFFFFFFFFFFFFFFFFFFFFFFFFFFFFFFFFFFFFFFFFFFFFFFFFFFFFFFFFFFFFFFFFFFFFFFFFFFFFFFFFFFFFFFFFFFFFFFFFFFFFFFFFFFFFFFFFFFFFFFFFFFFFFFFFFFFFFFFFFFFFFFFFFFFFFFFFFFFFFFFFFFFFFFFFFFFFFFFFFFFFFFFFFFFFF
@A01224:195:H35LNDRXY:2:2101:21748:1485 2:N:0:CTTGTGAC+ACGTCCTG
GGACTACAGGGGTATCTAATCCTGTTTGCTCCCCACGCTTTCGAGCCTCAGCGTCAGTTATCGTCCAGTAAGCCGCCTTCGCCACTGGTGTTCCTCCTAATATCTACGCATTTCACCGCTACACTAGGAATTCCGCTTACCCCTCCGACACTCTAGTTCGACAGTTTCCAATGCAGTACCGGGGTTGAGCCCCGGGCTTTCACATCAGACTTGCCGTACCGCCTGCGCTCCCTTTACACCCAGTAA
+
FFFFFFFFFFFFFF:FFFFFFFFFFFFFFFFFFFFFFFFFFFFFFFFFFFFFFFFFFFF:FFFFFFFFFFFFFFFFFFFFFFFFFFFFFFFFFFFFFFFFFFFFFFFFFFFFFFFFFFFFFFFFF,FFFFFFFFFFFFFFFFFFFFFFFFFFFFFFFFFFFFFFFFFFFFFFFFFFFFFFFFFF:FFFFFFFFFFFFFFFFFFFFFFFFFFFFFFFFFFFFFFFFFFFFFFFFFFFFFFFFFFFFF
@A01224:195:H35LNDRXY:2:2101:21486:1532 2:N:0:CTTGTGAC+ACGTCCTG
GGACTACTGGGGTTTCTAATCCTGTTCGCTCCCCACGCTTTCGCGCCTCAGCGTCAGTTGCGGCCCAGTAAGTCGCCTTCGCCACTGGTGTTCCTCCCAATCTCTACGCATTTCACCGCTACACTGGGAATTCCACTTACCTCTTCCGCACTCAAGCTCTCCAGTTTGCAAAGCAATTCCCACCTTGAAAGCAGGACTTTCACTTCACACTTAAAAAGCCGCCTACACGCCCTTTACGCCCAGTCAT
+
FFFFFFFFFFFFFFFFFFFFFFFFFFFFFFFFFFFFFFFFFFFFFFFFFFFFFFFFFFFFFFFFFFFFFFFFFFFFFFFFFFFFFFFFFFFFFFFFFFFFFFFFFFFFFFFFFFFFFFFFFFFFFFFFFFFFFFFFFFFFFFFFFFFFFFFFFFFFFFFFFFFFFFFFFFFFFFFF:FFFFFFFFFFFFFFFFFFFFFFFFFFFFFFFFFFFFFFFFFFFFFFFFFFFFFFFFFFFFFFFFFFF:FF
@A01224:195:H35LNDRXY:2:2101:16080:1689 2:N:0:CTTGTGAC+ACGTCCTG
GGACTACTGGGGTTTCTAATCCTGTTTGCTCCCCACACTTTCGTGCCTCAACGTCAGTTACAGTCCAGAAAGTCGCCTTCGCCACTGGTGTTCCTCCTAATATCTACGCATTTCACCGCTACACTAGGAATTCCGCTTTCCTCTCCGATACTCAAGTCCCCCAGTTCACAGGGCGAACAATGGTTGAGCCATTGCCTTAAACCCTGCGCTTAAAGAACCGCCTACGTACTCTTTACGCCCAATAAT
+
FFFFFFFFFFFFFFFFFFFFFFFFFFFFFFFFFFFFFFFFFFFFFFFFFFFFFFFFFFFFFFFFFFFFFFFFFFFFFFFF:FFFFFFFFFFFFFFFFFFFFFFFFFFFFFFFFFFFFFFFFFFFF,FFFFFFFFFFFFFFFFFFFFFFFFFFF,FFFFFFFFFFFFFFFFFFFFFFFFFFFFFFFFFFFFFFFFFFFFFFFFFFFFFFFFFFFFFF:FFFFFFFFFFFFFFFFFFFFFFFFFFFFF
@A01224:195:H35LNDRXY:2:2101:19370:1689 2:N:0:CTTGTGAC+ACGTCCTG
GGACTACCAGGGTTTCTAATCCTGTTTGCTCCCCACGCTTTCGAGCCTCAGTGTCAGTTACAGTCCAGAAAGTCGCCTTCGCCACTGGTATTCTTCCTAATCTCTACGCATTTCACCGCTACACTAGGAATTCTACTTTCCTCTCCTGCACTCTAGATATCCAGTTTGGAATGCAGCACCCAGGTTAAGCCCGAGTATTTCACATCCCACTTAAATATCCACCTACGCTCCCTTTACGCCCAGTAA
+
FFFFFFFFFFFFFFFFF:FFFFFFFFFFFFFFFFFFFFFFFFFFFFFFFFFFFFFFFFFFFFFFFFFFFFFFFFFFFFFFFFFFFFFFFF:FFFFFFFFFFFFFFFFFF:FFFFFFFFFFFFFFFFFFFFFFFFFFF:FFFFFFFFFFFFFFFFFFFFFFFFFF:,FFFF:FFFFFF:FFFFFFFFFFF:FFFFFFFFFFF:FFFFFFFFF:FFFFFFFFFFFF:F,FFFFFF:FFFFFFFFFFF:
@A01224:195:H35LNDRXY:2:2101:17219:1720 2:N:0:CTTGTGAC+ACGTCCTG
GGACTACCCGGGTTTCTAATCCTGTTCGATACCCGCACCTTCGAGCTTCAGCGTCAGTTACGGACTAGCAAGCTGCCTTCGCAATCGGAGTTCTTCGTCATATCTAAGCATTTCACCGCTACACGACGAATTCCGCCTGCCTCTTACGCACTCAAGGTCGCCAGTTTCAATTGCAGTGCAGACGTTGAGCGACTACATTTCACAACTGACTTGACAACCCGCCTACGCTCCCTTTAAACCCAATA
+
FFFFFFFFFFFFFFFFFFF:FFFFFFFFFFFFFFFFFFFFFFFFFFFFFFFFFFFFFFFFFFFFFFFFFFFFFFFFFFFFFFFFFF,FFFFFFFFFFFFFFFFFFFFFFFFFFFFFFFFFFFFFFFFFFF:FFFFFFFFFFFFFFFFFFFFFFFFFFFFFFFFFFFFFFFFFFFFFFFFFFFFFFFFFFFFFFFFF:FFFFFFFFFFFFFFFFFF:FFFFFFFFFFFFFFFFFFF:FFFFFFFF:
@A01224:195:H35LNDRXY:2:2101:25238:1861 2:N:0:CTTGTGAC+ACGTCCTG
GGACTACAAGGGTTTCTAATCCTGTTTGCTCCCCATGCTTTCGCGCCTCAGCGTCAGTTACCGTCCAGAAAGCCGCCTTCGCCACTGGTGTTCCTCCTAATATCTACGCATTTCACCGCTACACTAGGAATTCCGCTTTCCTCTCCGGCACTCAAGATAGTCAGTTTCAAATGCAGCCCCGGAGTTAAGCCCCGGTATTTCACATCTGACTTGACTGCCCGCCTACACGCCCTTTACACCCAGTAAAT
+
FFFFFFFFFFFFFFFFFFFFFFFFFFFFFFFFFFFFFFFFFFFFFFFFFFFFFFFFFFFFFFFFFFFFFFFFFFFFFFFFFFFFFFFFFFFFFFFFFFFFFFFFFFFFFFFFFFFFFFFFFFFFFFFFFFFFFFFFF:FFFFFFFFFFFFFFFFFFFF,FFFFFFFFFFFFFFFFFFFFFFFFFFFFFFFFFFFFF:FFFFFFFFFFFFFFFFFFFFFFFFFFFFFFFFFFFFFFFFFFFFFFFFFFF
@A01224:195:H35LNDRXY:2:2101:5113:1955 2:N:0:CTTGTGAC+ACGTCCTG
GGACTACTAGGGTTTCTAATCCTGTTTGCTCCCCACGCTTTCGAGCCTCAGCGTCAGTAAAAGCCCAGTTGGCCGCCTTCGCCACTGATGTTCCTCCTAATATCTACGCATTTCACCGCTACACTAGGAATTCCGCCAACCTCTACTTCACTCAAGAACAGCAGTTTTAAATGCAGTCTATGGGTTGAGCCCATAGTTTTCACATCTAACTTACCGTCCCGCCTACGCTCCCTTTACACCCAGTAATTC
+
FFFFFFFFFFFFFFFFFFFFFFFFFFFFFFFFFFFFFFFFFF:FFFFFFFFFFFFFFFFFFFFFFFFFFFFFFFFFFFFFFFFFFFFFFFFFFFFFFFFFFFFFFFFFFFFFFFFFFFFFFFFFFFFFFFFFFFFFFFFFF:FFFFFFFFFFFFFFFFFFFFFFFFFFFFFFF:FFFFFFFFFFFFFFFFFFF,FFFFFFFFFFFFFFFFFFFFFFFFFFFFFF:FFFFFFFF:FFFFFFFFFFFFFFF
@A01224:195:H35LNDRXY:2:2101:8657:2112 2:N:0:CTTGTGAC+ACGTCCTG
GGACTACACGGGTTTCTAATCCTGTTTGATCCCCACACTTTCGTGCCTCAGCGTCAATCAAGGATTCGTCTGCTGCCTTCGCAATCGGTGTTCTGTGTGATATCTATGCATTTCACCGCTACACCACACATTCCGCAAACGGCATCCCCATTCCAGTACGACAGTATCAATGGCACGTTCCAAGTTAAGCTCGGAGATTTCACCACTGACTTACCATACCGCCTACGCACCCTTTAAACCCAATAA
+
FFFFFFFFFFFFFFFFFFFFFFFFFFFFFFFFFFFFFFFFFFFFFFFFFFFFFFFFFFFFFFFFFFFFFFFFFFFFFFFFFFFF:FFFFFF,FFFFFFFFF:FFFFFFFFFFFFFFFFFFFFFFFFFFFFFFFFFFFFFFFFFFFFFFFFFFFFFFFFFFFFFFFFFF:FFFFFFFFFFFFFFFFFFFFFFFFFFFFFFFFFFFFFFF:FFFFFFFFFFFFFFFFFFFFFFFFFFFF:FFF:FFFF
@A01224:195:H35LNDRXY:2:2101:21296:2237 2:N:0:CTTGTGAC+ACGTCCTG
GGACACCGGGGTTTCTAATCCTGTTTGATACCCACGCTTTCGTGCCTCAGCGTCAGTTGTATGCTGGTAAGCTGCCTTCGCAATCGGGGTTCTGTGACATATCTAAGCATTTCACCGCTACACGTCACATTCCGCCTACCTCGTTTACACTCAAGATCACCAGTTTCAATGGCTTGGTATGGTTGAGCCACACGCTTTTACCACTGACTTAGCAACCCGCCTACGCACCCTTTAAACCCAATAAATCC
+
FFFFFFFFFFFF:FFFFFFFFFFFFFFFFFFFFFFFFFFFFFFFFFFFFFFFFFFF:FFFFFFFFFFFFFFFFFFFFFFFFFFFFFFFFFFFFFFFFFFFFFFFFFFFFFFFFFFFFFFFFFFFFFFFFFFFFFFFFFFFFFFF,FFFFFFFFFFFFFFFFFFFFFFFFFFFFFFFFFFFFFFFF:FFFFFFFFFFFFFFF:FFFFFFFFF:FF,FF:FFFFFFFFFFFFFFFFFFFFFFFFFFFFFF
@A01224:195:H35LNDRXY:2:2101:10366:2284 2:N:0:CTTGTGAC+ACGTCCTG
GGACTACTGGGGTTTCTAATCCTATTTGCTCCCCACGCTTTCGTGTCTCAGCGTCAGTAACAACCCAGCAAGCCGCCTTCGCCACTGGTGTTCCTTCTAATATCTACGCATTTAACCGCTACACTAGAAATTCCACTTGCCTCTACTGTACTCAAGTCTACCAGTTTTTAAGACGAACCGAGGTTAAGCCTCGGACTTTAATCTTAAACTTAATAAACCGCCTACACACGCTTTACGCCCAATAA
+
FFFFFFFFFFFFFFFFFFFFFFFFFFFFFFFFFFFFFFFFFFFFFFFFFFFFFFFFFFFFFFFFFFFFFF:FFFFFFFFFFFFFFFFFFFFFFFFFFFFFFFFFFFFFFFFFFFF:FFFFFFFFFFFFFFFFFFFFFFFFFFFFFFFFFFFFFFFFFFFFF:FFFFFFFFFFFF:FF:FFFFFFFFFFFFFFFF:FFFFFFFFFFFFFFF:FF:FFF,::FFF:FFFFF:FF:FFF:F:FFFFFF
@A01224:195:H35LNDRXY:2:2101:11514:2394 2:N:0:CTTGTGAC+ACGTCCTG
GGACTACAGGGGTTTCTAATCCTGTTTGATACCCACACTTTCGAGCCTCAACGTCAGTAGCGGCTTAGTATGCTGCCTTCGCAATCGGAGTTCTTCGTGATATCTAAGCATTTCACCGCTACACCACGAATTCCACATACCTCAACCGCACTCAAGGACGCCAGTATCAACTGCAGTGCTGCGGTTGAGCCGCAGCCTTTCACAACTGACTTAACATCCCGTCTACGCTCCCTTTAAACCCAATAAAT
+
FFFFFFFFFFFFFFFFFFFFFFFFFFFFFFFFFFFFFFFFFFFFFFFFFFFFFFFFFFFFFFFFFFFFFFFFFFFFFFFFFFFFFFFFFFFFFFFFFFFFFFFFFFFFFFFFFFFFFFFFFFFFFFFFFFFFFFF:FFFFFFFFFFFFFFFFFFFFFFFFFFFFF::FFF,FFFFFFFFFFFFF:FFFFFFFFFFFF,FFFFFFFFFFFFF:FFFFFFFFF:FFF:FFFFFFF:FFFFFFFFFFFFFF
@A01224:195:H35LNDRXY:2:2101:4679:2425 2:N:0:CTTGTGAC+ACGTCCTG
GGACTACTAGGGTTTCTAATCCTGTTCGATACCCGCACTTTCGAGCCTCAGTGTCAGTTGTACCCTAGAAAGCTGCCTACGCAATTGGAGTTCTTCGTGATATCTAAACATTTCACCGCTACACCACGAATTCCACTTTCCTCTTGTACACTCAAGTCTACCAGTTCAAACTGCACGGCTGCCGTTGAGCGGCAGTATTTCACAGCTTGCTTAATAAACCACCTACGCTCCCTTTAAACCCAATA
+
FFFFFFFFFFFFFFFFFFFFFFFFFFFFFFFFFFFFFFFFFFFFFFFFFFFFFFFFFFFFFFF:FFFFFFFFFFFFFFFFFFF,:FFFFFFFFFFFFFFF:FFFFFFFFFFFFFFFFFFFFFFFFFFFFF:FFFFFFFFF:FFFFFFFFFFFF:FFFFF:FFFFFFFFFFFFFFFFFFFFFFFFFFFFFFFFF:FFFF,FFFFFFFFFFFFFFFFFF:FFFFFFFFF:FFFF:,FF,FFFFFFFF
@A01224:195:H35LNDRXY:2:2101:4734:2425 2:N:0:CTTGTGAC+ACGTCCTG
GGACTACTAGGGTTTCTAATCCTGTTCGATACCCGCACTTTCGAGCCTCAGTGTCAGTTGTACCCTAGAAAGCTGCCTACGCAATTGGAGTTCTTCGTGATATCTAAACATTTCACCGCTACACCACGAATTCCACTTTCCTCTTGTACACTCAAGTCTACCAGTTCAAACTGCACGGCTGCCGTTGAGCGGCAGTATTTCACAGCTTGCTTAATAAACCACCTACGCTCCCTTTAAACCCAATA
+
FFFFFFFFFFFFFFFFF:FFFFFFFFFFFFFFFFFFFFFFFFFFFFFFFFFFFFFFFFFFFFFFFFFFFFFFFFFFFFFFFFFFFFFFFFFFFFFFFFFFFFFFFFF,F:FFFFFFFFFFFFFFFFFFFFFFFFFFFFFFFFFFFFFFFFFFFFFFFFFFFFFFFFFFFFFFFFFFFFFFFFFFFFFFFFFFF:FF,FFFFFFFFFFFFFFFFFFFFFFF:FFFFFFFFFFFFFFFF:FFFFFFF
@A01224:195:H35LNDRXY:2:2101:2465:2472 2:N:0:CTTGTGAC+ACGTCCTG
GGACTACCCGGGTTTCTAATCCTGTTTGATCCCCACACTTTCGTGCCTCAGCGTCAATCAAGGATTCGTATGCTGCCTTCGCAATCGGTGTTCTGTGTGATATCTATGCATTTCACCGCTACACCACACATTCCGCATACGGCATCCCCATTCCAGTCAAACAGTATCAATGGCACGTTCCATGTTGAGCACGGAGATTTCACCACTGACTTACCTGACCGCCTACGCACCCTTTAAACCCAATA
+
FFFFFFFFFFFFFFFFFFFFFFFFFFFFFFFFFFFFFFFFFFFFFFFFFFFFFFFFFFFFFFF:FFFFFFFFFFFFFFFFFFFFFFFFFFFFFFFFFFFFFF,FFFFFFFFFFFFFFFFFFFFFFFFFFFFFFFFFFFFFFFFFFFFFFFFFFFFFFFFFFFFFFFFFFFFFFFFFFFFFFFFFFFFFFFFFFFFFFFFFFFFFFFF:F:FFFF:FFFFFFFFFFFFFFF,FF,FFFFFFFF,F:
@A01224:195:H35LNDRXY:2:2101:12689:2487 2:N:0:CTTGTGAC+ACGTCCTG
GGACTACAAGGGTTTCTAATCCTGTTTGCTCCCCACGCTTTCGCGCCTCAGCGTCAGTTATCGTCCAGCAAGCCGCCTTCGCCACTGGTGTTCCTCCTAATATCTACGCATTTCACCGCTACACTAGGAATTCCGCTTGCCTCTCCGACACTCAAGGGATGCAGTTTTGAAAGCAGTTCCGGGGTTGAGCCCCGGGATTTCACTCCCAACTTGCATCTCCGCCTACACGCCCTTTACACCCAGTA
+
FFFFFFFFFFFFFFFFFFFFFFFFFFFFFFFFFFFFFFFFFFFFFFFFFFFFFFFFFFFFFFFFFFFFFF:FFFFFFFFFFFFFFFFFFFFFFFFFFFFFFFFFFFFFFFFFFFFFFFFFFFFFFFFFFFFFFFFFFFFFFFFFFFFFFFFFF:FFFFFFFFFFF:FFFFFFFFFFFFFFFFFFFFFFFFFFFFFF::F,FFFFFFFFFFFFFFF:FFFFFFFFFFFFFFFF:FFFFFFFFFF:F
@A01224:195:H35LNDRXY:2:2101:11614:2597 2:N:0:CTTGTGAC+ACGTCCTG
GGACTACCAGGGTTTCTAATCCTGTTTGCTCCCCACGCTTTCGTGCCTCAGCGTCAGTTACAGTCCAGAGAGCCGCCTTCGCTACTGGTGTTCCTCCTAATATCTACGCATTTCACCGCTACACTAGGAATTCCACTCTCCTCTCCTGCACTCAAGTCTTACAGTTCCAAAAGCTTACTACGGTTGAGCCGTAGCCTTTCACTTCTGGCTTGAAAGACCGCCTACGCACCCTTTACGCCCAGTAATT
+
FFFFFFFFFFFFFFFFFFFFFFFFFFFFFFFFFFFFFFFFFFFFFFFFFFFFFFFFFFFFFFFFFFFFFFFFFFFFFFFFFFFFFFFFFFFFFFFFFFFFFFFFFFFFFFFFFFFFFFFFFFFFFFFFFFFFFFFFFFFFFFFFFFFFFFFFFFFFFFFFFFFFFFFF:FFFFFFFFFFFFFFFFFF:FFFFFFFFFFFFFFFFFFFFFFFFFFF::FFFFFFFFFFFFFFFFFFFFF:FFFFFFFF
@A01224:195:H35LNDRXY:2:2101:6605:2910 2:N:0:CTTGTGAC+ACGTCCTG
GGACTACTAGGGTTTCTAATCCTGTTTGCTCCCCACACTTTCGAGCCTCAGCGTCAGTAAAAGCCCAGCAAGCCGCCTTCGCCACTGGTGTTCCTCCGAATATCTACGCATTTCACCGCTACACTCGGAATTCCGCCTGCCTCTACTTCACTCAAGAACTACAGTTTCAATGGCAGTCTATGGGTTAAGCCCATATATTTCACCACTGACTTGCAATCCCGCCTGCGCTCCCTTTACACCCAGTAAAT
+
FFFFFFFFFFFFFFFFFFFFFFFFFFFFFFFFFF,FFFFFFFFFFFFFFFFFFFFFFFF:F:FFFFFFFFFFFFFFFFFFFFFFFFFFFFFFFFFFFFFFFFFFFFFFFFFFFFFFFFFFFFFFFFFFFFF::FFFFFFFFFFF:FF:FFFFFFFFFFFFFFFFFFFFFFFFFFFFFFFFFFFFFFFFFFFFFFFF:FFFFFF,FFFFFFFFFFFFFFFFFFFFF:FFFFFFFFFFFFFFFFFFFF,F
@A01224:195:H35LNDRXY:2:2101:25861:2942 2:N:0:CTTGTGAC+ACGTCCTG
GGACTACTGGGGTTTCTAATCCTGTTTGCTCCCCACGCTTTCGAGCCTCAGTGTCAGTTACAGTCCAGAAAGGCGCCTTCGCCACTGGTATTCTTCCTAATCTCTACGCATTTCACCGCTACACTAGGAATTCTCCTTTCCTCTCCTGCACTCTAGATATCCAGTTTGGAATGCAGCACCCAGGTTAAGCCCGAGTATTTCACATCCCACTTAAATATCCACCTACGCTCCCTTTACGCCCAGTAAA
+
FFFFFFFFFFFFFFFFFFFFFFFFFFFFFFFFFFFFFFFFFFFFFFFFFFFFFFFFFFFFFFFFFFFFFFFFFFFFFFFFFFFFFFFFFFFFFFFFFFFFFFFFFFFFFFFFFFFFFFFFFFFFFFFFFFFFFFFFFFFFFFFFFFFFFFFFFF:FFFF:,FFFFFFFF:FFFFFFFFFFFFFFFFFFFFFFFFFFFFFFFFFFFFFFFFFF,F,FFFFFFF:FFFFFFFFFFFFFFFFFFFFFFFF
@A01224:195:H35LNDRXY:2:2101:14579:3035 2:N:0:CTTGTGAC+ACGTCCTG
GGACTACTCGGGTTTCTAATCCTGTTTGCTCCCCACACTTTCGTGTCTCAGCGTCAGTAATCGTCCAGTAGACCGCCTTCGCCACTGGTGTTCCTCCGTATATCTACGCATTTCACCGCTACACACGGAATTCCATCTACCTCTCCGACACTCAAGAACGACAGTTTCAAATGCAGGCTATGAGTTGAGCCCATAGTTTTCACATCTGACTTGCCATCCCGCCTACACACCCTTTACACCCAGTAAAT
+
FFFFFFFFFFFFFFFFFFFFFFFFFFFFFFFFFFFFFFFFFFFFFFFFFFFFFFFFFFFFFFFFFFFFFFFFFFFFFFFFFFFFFFFFFFFFFFFFFFFFF:FFFFFFFFFFFFFFFFFFFFFF,FFFFFFFFFFFFFFFFFFFFFFFFFFFFFFFFFFFFFFFF:FFFFFFFFFFFFFFFFFFFFFFFFFFFFFFFFFFFFFFFFFFFFFFFFFF:FFFFFFF,F:FFFFFFFF:FFFFFFFFFFFF
@A01224:195:H35LNDRXY:2:2101:16586:3098 2:N:0:CTTGTGAC+ACGTCCTG
GGACTACAAGGGTATCTAATCCTGTTTGCTCCCCACGCTTTCGAGCCTCAGCGTCAGTTACAGTCCAGAGAGTCGCCTTCGCCACTGGTGTTCTTCCTAATCTCTACGCATTTCACCGCTACACTAGGAATTCCACTCTCCTCTCCTGCACTCTAGACTTCCAGTTTGAAATGCAGCACCCAAGTTGAGCCCGGGTATTTCACATCTCACTTAAAAATCCGCCTACGCTCCCTTTACGCCCAGTAAA
+
FFFFFFFFF:FFFFF:FFFFFFFFFFFFFFFFFFFFFFFFFFFFFFFFFFFFFFFFFFFFFFFFFFFFFFFFFF,FFFFFFFFFFFFFFFFFFFFFFFFFFFFFFFFFFFFF::FFFFFFFFFFFFFFFF:F::FFFFFFFFFFFFFFFFFFFFFFFFFFFFFF:FFFFFFFFFFFFFFFFFF,FFFFFFFFFFFFFFFF,FFFF,FFFF::F,FFFFF:FFFFFF:F:F:FFFFFFF:F,FFFFFF
@A01224:195:H35LNDRXY:2:2101:17589:3114 2:N:0:CTTGTGAC+ACGTCCTG
GGACTACCAGGGTATCTAATCCTGTTTGATCCCCACGCTTTCGTGCCTCAGCGTCAATAGCGGATTCGTGAGATGCCTTCGCAATCGGTGTTCTGTGTGATATCTATGCATTTCACCGCTACACCACACATTCCTCCCACGGCATCCGCATTCCAGCCAACCAGTATCAACGGCACGGTAGAGGTTGAGCCCCTAAATTTCACCGCTGACTTAATCGACCGCCTACGCACCCTTTAAACCCAATAAATC
+
FFFFFFFFFFFFFFFFFFFFFFFFFFFFF:FFFFFFFFFFFFFFFFFFFFFFFFFFFFFFFFFF,FFFFFFFFFFFFFFFFFF,,FFFFF:FFFFFFFFFFFFFFFFFFFFFFFFFFFFFFFFFFFFFFFFFFFFFFFFFFFFF:FF:FF:FFFFFFFFFFFFFFFFFFFFFFFFFFFFFFFFFFFFFFF,FFF,FFFFFFFFFFF:FFFFFFFFFFFFFFFFFFFFFFFFFFFFFFFFFFF:FF,:FF
@A01224:195:H35LNDRXY:2:2101:11415:3192 2:N:0:CTTGTGAC+ACGTCCTG
GGACTACTAGGGTTTCTAATCCTGTTTGCTCCCCATGCTTTCGTGCCTCAGCGTCAGTTAGAGCCCAGCAAGCCGCCTTCGCCACTGGTGTTCCTCCGAATATCTACGCATTTCACCGCTACACTCGGAATTCCGCTTGCCTCTACTCCACTCAAGAACTACAGTTTTGGATGCAGCCCCGAGGTTGAGCCTCGGTATTTCACATCCAACTTGCAGTCCCGCCTGCGCACCCTTTACACCCAGTAAA
+
FFFFFFFFFFFFFFFFFFFFFFFFFFFFFFFFFFFFFFFFFFFFFFFFFFFFFFFFFFFFFFFFFFFFFFFFFFFFFFFFFFFFFFFFFFFFFFFFFFFFFFFFFFFFFFFFF:FFFFFFFFFFFF:FFFFFFFFFFFFFFFFFFFFFFFFFFFFF:FFF:FFFFFFFFFFFFFFF:FFFFFFFFFFFFFFFFFFF,FFFFFFFFFFFFFFFFF:FFFFFFFFFFFFFFFFFFFFFFFFF:F:,FFF
@A01224:195:H35LNDRXY:2:2101:29188:3192 2:N:0:CTTGTGAC+ACGTCCTG
GGACTACTAGGGTATCTAATCCTGTTTGCTCCCCATGCTTTCGCGCCTCAGCGTCAGTTGCAGACCAGAAAGTCGCCTTCGCCACTGGTGTTCCTCCAAATCTCTACGCATTTCACCGCTACACTTGGAATTCCACTTTCCTCTTCTGCACTCAAGTCTCCCAGTTTCCAATGACCCTCCACGGTTAAGCCGTGGGCTTTCACATCAGACTTAAGAAACCGCCTGCGCGCGCTTTACGCCCAATA
+
FFFFFFFFFFFFFFFFFFFFFFFFFFFFFFFFFFFFFFFFFFFFFFFFFFFFFFFFFFFFFFFFFFFFFFFFFFFFFFFFFFFFFFFFFFFFFFFFFFFFFFFFFFFFFFFFFFFFFFFFFFFFFFFFFFFFFFFFFFFFFFFFFFFFFFFFFFFFFFFFFFFFFFFFFFFFFFFFFFFFFFFFFF:FFFFFFFFFFFFFFFF:FFFFFFF:FFFFFF:FFFFFFFFFFFFFFFFFFFFFFFF,:
@A01224:195:H35LNDRXY:2:2101:22399:3333 2:N:0:CTTGTGAC+ACGTCCTG
GGACTACACGGGTTTCTAATCCTGTTTGCTCCCCACGCTTTCGCGCCTCAGCGTCAGTTGTCGTCCAGCAAGCCGCCTTCGCCACTGGTGTTCCTCCTAATATCTACGCATTTCACCGCTACACTAGGAATTCCGCTTGCCTCTCCGATACTCAAGGGCTACAGTTTCAAATGCAGTTCCGGGGTTGAGCCCCGGGATTTCACATCTGACTTGCAGCTCCGCCTACACGCCCTTTACACCCAGTAA
+
FFFFFFFFFFFFFFFFFFFFFFFFFFFFFFFFFFFFFFFFFFFFFFFFFFFFFFFFFF:FFFFFFFFFFFFFFFFFFFFFFFFFFFFFFFFFFFFFFFFFFFFFFFFFFFFFFFFFFFFFFFF:F:FFFFFFFFFFFFFFFFFFFFFF,FFFFFFFFFFFFFFFFFFFFFFFFFFF,FFFFFFFFFFFFFFFFFFFFFFFFFFFFFFFF:FFFFFFFFFFFFFF:FFFFFFFFF,FFFFFFFFFFF
@A01224:195:H35LNDRXY:2:2101:24017:3349 2:N:0:CTTGTGAC+ACGTCCTG
GGACTACTGGGGTTTCTAATCCTGTTCGATACCCGCGCTTTCGTGCCTCAGCGTCAGTATGCAACTAGCACGCTGCCTTCGCGATCGGAGTTCTGCGCAATATCTATGCATTTCACCGCTACACTGCGCATTCCGCATGCTCCGCTGCAACTCTAGATTATCAGTTTCAACGGCAGGCCGGGGTTGAGCCCCGACATTTAACCGCTGACTTAATAAACCGCCTACGCACCCTTTAAACCCAATAAAT
+
FFFFFFFFFFF:FFFFFFFFFFFFFF:FFFFFFFFFFFFFFFFFFFFFFFFFFFFFFFFFFFF:FFFFFFFFFFFFFFFFFFFFFFFFFFFFFFFFFFFFFFFFFFFFFFFFFFFFFFFFFFFFFFFFFFFFFFFFFFFFFFFFFFFFFFFFFFFFFFFFFFFFFFFFFFFFFFFFFFFFFFFFFFFFFFFFFFF:FFFF:FFFFFFFFFFFFFFF:FFFFFFFFFFFFFFFF:FFFFFFFF:F,FF
@A01224:195:H35LNDRXY:2:2101:5312:3396 2:N:0:CTTGTGAC+ACGTCCTG
GGACTACACGGGTTTCTAATCCTGTTTGCTCCCCACGCTTTCGCGCCTCAGCGTCAGTTATCGTCCAGCAAGCCGCCTTCGCCACTGGTGTTCCTCCTAATATCTACGCATTTCACCGCTACACTAGGAATTCCGCTTGCCTCTCCGACACTCAAGGGATACAGTTTCAAAAGCAGTTCCGGGGTTGAGCCCCGGGATTTCACTCCTGACTTGCATCTCCGCCTACACGCCCTTTACACCCAGTAATT
+
FFFFFFFFFFFFFFFFFFFFFFFFFFFFFFFFFFFFFFFFFFFFFFFFFFFFFFFFFFFFFFFFFFFFFFFFFFFFFFFFFFFFFFFFFFFFFFFFFFF::FFFFFFFFFFFFFFFFFFFFFFFFFFFF,FFFFFFFFFFFFFFFFFFFFFFFFFFFFFFFFFFFFFF:FFFFFFFFFFFFFFFF:FFFFFFFFFF,FFFFFFFFFFFFFFFFFFFFFFFFFFFFFFFFFFFFFFFFFFFFFFF,,FF
@A01224:195:H35LNDRXY:2:2101:29179:3427 2:N:0:CTTGTGAC+ACGTCCTG
GGACTACTGGGGTTTCTAATCCTGTTTGCTCCCCACACTTTCGAGCCTCAGCGTCAGTTAGAGCCCAGTAAGCCGCCTTCGCCACTGGTGTTCCTCCGAATCTCTACGCATTTCACCGCTACACTCGGAATTCCGCTTACCTCTACTCCACTCAAGAAGAACAGTTTCAACTGCAGTCTATGGGTTAAGCCCATAGTTTTCACAGCTGACTTGCTCTCCCGCCTGCGCTCCCTTTACACCCAGTA
+
FFFFFFFFFFFFFFFFFFFFFFFFFFFFFFFFFFFFFFFFFFFFFFFFFFFFFFFFFFF:FFFFFFFFFFFFFFFFFFFFFFFFFFFFFFFFFFFFFFF:FFFFFFFFFFFFFFFFFFFFFFFFFFFFFFFFFFFF:FFFFFFF:FFFFFFFFFFFFFFFFFFFFFFFF,FFFFFFFFFFFFFFFFFFFFFFFFFFFFFFFFFFF::FFFFFFFFFFFFFFFFFFFFFFFFFFFFFFFFFF:FFF
@A01224:195:H35LNDRXY:2:2101:19479:3505 2:N:0:CTTGTGAC+ACGTCCTG
GGACTACAGGGGTTTCTAATCCTGTTTGCTCCCCACGCTTTCGCGCCTCAGCGTCAGTTACTGTCCAGAAAGCCGCCTTCGCCACTGGTGTTCCTCCTAATCTCTACGCATTTCACCGCTACACTAGGAATTCCACTTTCCTCTCCAGTACTCAAGATTTACAGTTTCAGATGCAGTTCCGGAGTTAAGCCCCGGGATTTCACATCTGACTTGCAAACCCGCCTACACGCCCTTTACACCCAGTAAAT
+
FFFFFFFFFFFFFFFFFFFFFFFFFFFFFFFFFFFFFFFFFFFFFFFFFFFFFFFFFFFFF:FFFFFFFFFFFFFFFFFFFFFFFFFFFFFFFFFFFFFFFFFFFFFFFF:FFFFFFFFFFFFFFFFFFFFFFFFFFFFFFFFFFFFFFFFFFFFFFFFFF::FFFFFFFFFFFFFFFF,FFFFFFFF:FFFFFFFFFFFFFFFFFFFFFFFFF:FFFFFFFFFFF:F:FFFFFFFFFFFF:FFFFFF
@A01224:195:H35LNDRXY:2:2101:4842:3552 2:N:0:CTTGTGAC+ACGTCCTG
GGACTACACGGGTTTCTAATCCTGTTTGATCCCCACGCTTTCGTGCATCAGCGTCAATTGCGGATTCGTCAGATGCCTTCGCAATCGGTGTTCTGTGTGATATCTATGCATTTCACCGCTACACCACACATTCCTCCAACGGCATCCGCATTCCAGCTTGCCAGTATCAACGGCACGGCAGAGGTTGAGCCCCTGAATTTCACCGCTGACTTAACAGGCCGCCTACGCACCCTTTAAACCCAATAAA
+
FFFFFFFFFFFFFFFFFFFFFFFFFFFFFFFFFFFFFFFFFFFFFFFFFFFFFFFFFFFFFFFFFFFFFFFFFFFFFFFFFFFFFFFFFFFFFFFFFFFFFFFFFFFFFFFFFFFFFFFFFFFFFFFFFFFFFFFFFFFFFFFFFFFFFF:FFFFFF:FFFFFFF:FFFFFFFFFFFFF:FFFF:FFFFFFFFFFFFFFFFFFFFFFFFFFFFFFFFFFFFFFFFFFFFFFFFFFFFFFFFFFF:FF
@A01224:195:H35LNDRXY:2:2101:15781:3740 2:N:0:CTTGTGAC+ACGTCCTG
GGACTACTCGGGTTTCTAATCCTGTTCGATACCCGCACCTTCGAGCTTCAGCGTCAGTTACGGACTAGCAAGCTGCCTTCGCAATCGGAGTTCTTCGTCATATCTAAGCATTTCACCGCTACACGACGAATTCCGCCTGCCTCTTACGCACTCAAGGTCGCCAGTTTCAATTGCAGTGCAGACGTTGAGCGACTACATTTCACAACTGACTTGACAACCCGCCTACGCTCCCTTTAAACCCAATA
+
FFFFFFFFFFFFFFFFFFFFFFFFFFFFFFFFFFFFFFFFFFFFFFFFFFFFFFFFFFFFFFFFFFFFFFFFFFFFFFFFFFF,FF:FFFFFFFFFFFFFFFFFF:FFF:FFFFFFFF:FFFFFFFFFFFFFFFFFFFFFFFFFFFFFFFFFFFFFFFFFFFFFFFFFFFFFFFFFFFFFFFFFFFF:FFFFFF,FF:FFFFFFFFFFFFFFFFFFFFFFFFFFFFFFFFFF:FFFFFFFFFFFF
@A01224:195:H35LNDRXY:2:2101:19560:3771 2:N:0:CTTGTGAC+ACGTCCTG
GGACTACTGGGGTTTCTAATCCTGTTTGCTACCCACGCTTTCGTGCCTCAGCGTCAGTTAAAGCCCAGTAGGCCGCCTTCGCCACTGGTGTTCCTCCCTATCTCTACGCATTTCACCGCTACACAGGGAATTCCGCCTACCTCTACTTCACTCAAGTACGTCAGTTTCAAATGCACTTTATGGGTTGAGCCCATACCTTTCACATCTGACTTGACATACCGCCTACGCACCCTTTACACCCAGTAA
+
FFFFFFFFFFFFFFFFF:FFFFFFFFFFFFFFFFFFFFFFFFFFFFFFFFFFFFFFFFFFFFFFFFFFFFFFFFFFFFFFFFFFFFFFFFFFFFFFFFFFFFFFFFFFFFFFFFFFFFFFFFFFFFFFFFFFFFFFFFFFFFFFFFFFFFFFFFFFFFFFFFFFFFFFFFF:FFFFFFFFFFFFFFFFFFFFFFFFFFFFFFFFFFFFFFFFFFFFFFFFFFFFFFFFFFFFFFFFFFFFFFFFFF
@A01224:195:H35LNDRXY:2:2101:2772:3787 2:N:0:CTTGTGAC+ACGTCCTG
GGACTACTAGGGTTTCTAATCCTGTTTGCTCCCCATGCTTTCGAGCCTCAGCGTCAGTTAAAGCCCAGTTGGCCGCCTTCGCCACTGGTGTTCCTCCGAATATCTACGCATTTCACCGCTACACTCGGAATTCCGCCAACCTCTACTTCACTCAAGAATAACAGTTTTGGATGCAGCTCCGGGGTTGAGCCCCGGTATTTCACATCCAACTTGCTATCCCGCCTGCGCTCCCTTTACACCCAGTA
+
FFFFFFFFFF:FF,FFFFFFF::FFFFFFFFFFFFFFFFFFFFF:FFFF,FFFFFFF:FFFFFFFFFFFFFFFF:FFFFF:FFFFFFFFFFFFFFFF:FFFFFF:FFFFF,FFFFFFFFFFFFFFFFFFF,:FFFFFF:FFFFFFFFFFFFFFFFFFFFFF:FFFFFFFFFFF:FFFFFF::FFFFFFFFFFFFFF:FFFFFFFFFFF,F:FFFFFFF,FFFFFFF:FFFFFFFF:FFFFFFFFF
@A01224:195:H35LNDRXY:2:2101:6533:3850 2:N:0:CTTGTGAC+ACGTCCTG
GGACTACTGGGGTTTCTAATCCTGTTTGCTCCCCACGCTTTCGCTCCTCAGCGTCAGTTAATGTCCAGCAGGCCGCCTTCGCCACTGGTGTTCCTCCCGATCTCTACGCATTCCACCGCTACACCGGGAATTCCGCCTGCCTCTCCATCACTCAAGTCCTACAGTTTCAAATGCAGCTCGGGGGTTGAGCCCCCGCCTTTCACATCTGACTTGCAGAACCGCCTACTCGCCCTTTACACCCAGTAAATC
+
FFFFFFFFFFFFFFFFFFFFFFFFFFFFFFFFFFFFFFFFFFFFFFFFFFFFFFFFFFFFFFFFFFFFFFFFFFFFFFFFFFFFFFFFFFFFFFFFFFFFFFFFFFFFFFFFFFFFFFFFFFFFFFFFFFFFFFFFFFFFFFFFFFFFFFFFFF:FFFFFFFFFFFFFFFFFFFFFFFFFFFFFFFF:FFFFFFFFFFFFFFFFFFFFFFFFFFF:FFFFFFFF:FFF,FFF:FFFFFFFFFFF,FFFF
@A01224:195:H35LNDRXY:2:2101:10294:3944 2:N:0:CTTGTGAC+ACGTCCTG
GGACTACCAGGGTTTCTAATCCTGTTTGATCCCCACGCTTTCGTGCATCAGCGTCAATTGCGGATTCGTGAGATGCCTTCGCAATCGGTGTTCTGTGTGATATCTATGCATTTCACCGCTACACCACACATTCCTCCCACGGCATCCGCATTCTAGCATCCCAGTATCAACGGCACGGTAGAGGTTGAGCCCCTAAATTTCACCGCTGACTTAAGACGCCGCCTACGCACCCTTTAAACCCAATA
+
FFFFFFFFFFFFFFFFFFFFFFFFFFFFFFFFFFFFFFFFFFFFFFFFFFFFFFFF:FFFFFF:FFFFFFFFFFFF:F:FFFFFFFFFFFFFFFFFFFFFFF:FFFFFFFFFFFFFFFFFFFFFFFFFFFFFFFFFFFFFFFFFFFFFF:FFF,FFF:FFFFFFFFFFFFFFFFFFFF:F:F:FFFFFFF:,FFFFFFF:F,FFFFFFFFFF:F:,FFFFFFFFFFFFFFFFFFF,F::F:FFFF
@A01224:195:H35LNDRXY:2:2101:6632:3991 2:N:0:CTTGTGAC+ACGTCCTG
GGACTACTGGGGTTTCTAATCCTGTTTGCTCCCCACGCTTTCGCTCCTCAGCGTCAGTTAATGTCCAGCAGGCCGCCTTCGCCACTGGTGTTCCTCCCGATCTCTACGCATTCCACCGCTACACCGGGAATTCCGCCTGCCTCTCCATCACTCAAGTCCTACAGTTTCAAATGCAGCTCGGGGGTTGAGCCCCCGCCTTTCACATCTGACTTGCAGAACCGCCTACTCGCCCTTTACACCCAGTAAATC
+
FFFFFFFFFFFFFFFFFFFFFFFFFFFFFFFFFFFFFFFFFFFFFFFFFFFFFFFFFFFFFFFFFFFFFFFFFFFFFFFFFFFFFFFFFFFFFFFFFFFFFFFFFFFFFFFFFFFFFFFFFFFFFFFFF,FFFFFFFFFFFFFFFFFFFFFFFFFFFFFFFFFFFFFFFFFFFFFFFFFFFFFFFFFFFFFFFFFFFFFFFFFFFFFFFFFFFFFFFFFFFFFFFFFFFFFFFFFFFFFFFFFFF:FFF
@A01224:195:H35LNDRXY:2:2101:32723:4022 2:N:0:CTTGTGAC+ACGTCCTG
GGACTACTGGGGTTTCTAATCCTGTTTGCTCCCCACGCTTTCGTGTCTCAGCGTCAGTTGTCGTCCAGTAAGCCGCCTTCGCCACTGGTGTTCCTCCCAATATCTACGCATTTCACCGCTACACTGGGAATTCCGCTTACCTCTCCGACTCTCAAGGCCTACAGTTTCAAATGCAGTCTATCGGTTGAGCCGATAGATTTCACATCTGACTTGTAAGTCCGCCTACACACCCTTTACACCCAGTA
+
FFFFFFFFFFFFFFFFFFFFFFFFFFFFFFFFFFFFFFFFFFFFFFFFFFFFFFFFFFFFFFFFFFFFFFFFFFFFFFFFFFFFFFFFFFFFFFFFFFFFFFFFFFFFFFFFFFFFFFFF:FFFFFFFFFFFFFFFFFFFFFFFFFFFFFFFFFFFFFFFFFFF,FFFFF:FFFFFFFFFFFFFFFFFFFFFFFFFFFFFFFF,:FFFFFFFFFF:FFF:FFFFFFFFFFFFF:FFFFFFFFFFF
@A01224:195:H35LNDRXY:2:2101:12662:4069 2:N:0:CTTGTGAC+ACGTCCTG
GGACTACTCGGGTATCTAATCCTGTTCGATACCCGCGCTTTCGTGCCTCAGCGTCAGTATGCAACTAGCACGCTGCCTTCGCGATCGGAGTTCTGCGCAATATCTATGCATTTCACCGCTACACTGCGCATTCCGCATGCTCCGCTGCAACTCCAGACTGTCAGTTTCAACGGCAGGCCGGGGTTGAGCCCCGACATTTAACCGCTGACTTAACAGACCGCCTACGCACCCTTTAAACCCAATAA
+
FFFFFFFFFFFFFFFFFFFFFFFFFFFFFFFFFFFFFFFFFFFFFFFFFFFFFFFFFFFFFFFFFFFFFFFFFFFFFFFFFFFFFFFFFFFFFFFFFFF,FFFFFFFFFFFFFFFFFFFFFFFFFFFFFFFFFFFFFFFFFFFFFFFFFFFFFFFFFFFFFFFFFFFFFFFFFFFFFFFFFFFFFFFFFFFFFFFFFFFFFFFFFFFFFFFFFFFFFFFFFFFFFFFFFFFFFFFFFFFFFFFFF
@A01224:195:H35LNDRXY:2:2101:14823:4147 2:N:0:CTTGTGAC+ACGTCCTG
GGACTACCGGGGTTTCTAATCCTGTTTGCTCCCCACACTTTCGTGCCTCAGCGTCAGTAAAAGCCCAGTAAGCCGCCTTCGCCACTGGTGTTCCTCCTAATATCTACGCATTTCACCGCTACACTAGGAATTCCGCTTACCTCTACTCCACTCAAGACCATAAGTTTCAAGCGCAGTTCAGGAGTTAAGCTCCTGCATTTCACGCCTGACTTTACAGCCCGCCTACGCACCCTTTACACCCAATA
+
FFFFFFFFFFFFFFFFFFFFFFFFFFFFFFFFFFFFFFFFFFFFFFFFFFFFFFFFFFFFFFFFFFFFFFFFFFFFFFFFFFFFFFFFFFFFFFFFFFFFFFFFFFFFFFFFFFFFFFFFFFFFF:FFFFFFFFFFFFFFFFFFFFFFFFFFFFFFFFFFFFFFFFFFFFFFFFFFFFFFFFFFFFFFFF:FFFFFFFFFFFFFFFFFFFFFFFFFFFFFFFFFFFFFFFFFF:FFFFFFFFFFF
@A01224:195:H35LNDRXY:2:2101:14507:4194 2:N:0:CTTGTGAC+ACGTCCTG
GGACTACCGGGGTTTCTAATCCTGTTTGCTACCCACGCTTTCGAGCCTCAGCGTCAGTTAAAGCCCAGTAAGCCGCCTTCGCCACTGGTGTTCCTCCTAATATTTACGCATTTCACCGCTACACTAGGAATTCCGCTTACCTCTACTTCACTCAAGAAGAACAGTTTTGAACGCGAATATCGGTTGAGCCGATAGATTAAACGTCCAACTTATTCTCCCGCCTACGCTCCCTTTACACCCAGTAAATC
+
FFFFF:FFFFFFFFFFFFFFFFFFFFFFFF:FFFFFFFFFFFFFFFFFFFFFFFFFFFFFFFFFFFFFF:FFFFFFFFFFFFFFFF:FFFFFFFFFFFFFFFFFFFFFFFFFF:FFFFFFFFFFF,FFFFFFFFFFFFFFFFFFFFFFFFFFFFFFFFFFFFFFFFFF:FFFFFFFFFFFFFFFFFF,FFFFFFFFFFFFFFFFF:FFFFFFFFFFF,FFFFFFF:FFFFFF:FFFFFFFFFFFF,FF
@A01224:195:H35LNDRXY:2:2101:9127:4554 2:N:0:CTTGTGAC+ACGTCCTG
GGACTACTAGGGTATCTAATCCTGTTTGCTCCCCACGCTTTCGTGCCTCAGCGTCAGTTACAGTCCAGAGAGTCGCCTTCGCCACTGGTGTTCTTCCTAATCTCTACGCATTTCACCGCTACACTAGGAATTCCACTCTCCTCTCCTGCACTCTAGACTTCCAGTTTGAAATGCAGCACCCAAGTTGAGCCCGGGTATTTCACATCTCACTTAAAAATCCGCCTACGCTCCCTTTACGCCCAGTA
+
FFFFFFFFFFFFFFFFFFFFFFFFFFFFFFFFFFFFFFFFFF:FFFFFFFFFFFF:FFFFFFFFFFFFFFFFFFFFFFFF:FFFFFFFFFFFFFFFFFFFFFFFFFFFF:F:FFFFFFFFFFFFFFFFFFFFFFFFFFFFFFFFFFFFFFFFFFFFFFFFFFFFFFFFFFFFFFFFFFFFFFFFFFFFFFFFFFFF,FFFFFFF:FFFFFF:FFFFFFF,F:FFFFFFFFFFFFFFFFFFFF:FF
@A01224:195:H35LNDRXY:2:2101:13232:4554 2:N:0:CTTGTGAC+ACGTCCTG
GGACTACTAGGGTTTCTAATCCTGTTTGATACCCGCACTTTCGAGCCTCAGCGTCAATAGCACCCCAGGAGACTGCCTTCGCAATCGGAGTTCTTCGTCATATCTAAGCATTTCACCGCTACACGACGAATTCCATCTCCCTTGTGTGCATTCAAGACCGCCAGTTTCAACGGCACGACAAGGTTGGGCCTTGACATTTAACCGCTGACTTAACAGTCCGCCTACGCTCCCTTTAAACCCAATAAATC
+
FFFFFFFFFFFFFFFFFFFFFFFFFFFFFFFFFFFFFFFFFFFFFFFFFFFFFF:FFFFFFFFFFFFFFFFFFFFFFFFFFFFFFFFFFFFFFFFFFFFFFFFFFFFFFFFFFFFFFFFF:FFFFFFFFFFFFFFFFFFFFFFFFFFFFFFFF:FFFFFFFFFFFFFFFFFF:FFFFFFFFFF:FFFFFFFFFFFFFFFFFF:FFFFFFFFF:FFFFFFFFFFFFFFFFFFFFFFFFFFFFFFFFFFF
@A01224:195:H35LNDRXY:2:2101:9588:4633 2:N:0:CTTGTGAC+ACGTCCTG
GGACTACACGGGTTTCTAATCCTGTTCGCTCCCCACGCTTTCGCGCCTCAGCGTCAGTTACGGCCCAGTAAGTCGCCTTCGCCACTGGTGTTCCTCCCAATCTCTACGCATTTCACCGCTACACTGGGAATTCCACTTACCTCTTCCGCACTCAAGCCAACCAGTCTCCAAAGCACTTCCCACCTTGAAAGCAGGACTTTCACTCCAGACTTAATCGGCCGCCTACACGCCCTTTACGCCCAGTCAT
+
FFFFFFFFFFFFFFFFFFFFFFFFFFFFFFFFFFFFFFFFFFFFFFFFFFFFFFFFFFFFFFFFFF:FFF:FFFFFFFFFFFFFFFFFFFF:FFFFFFFFFFFFFFFFFFFFFF:FFFFFFFFFFFFFFFFFFFFFFFFFFFFF:FFFFFFFFFFFFFFFFFFFFFFFF:FFFFF,FFFFFFFFFFFFFFFFFFFFFFFFFFFFFF:FFFF,FFFFFFFFFFFFF,FFFFFFFFFFFFF:FFFFFF,
@A01224:195:H35LNDRXY:2:2101:11342:4633 2:N:0:CTTGTGAC+ACGTCCTG
GGACTACTGGGGTTTCTAATCCTGTTTGCTCCCCACGCTTTCGCTCCTCAGCGTCAGTTAATGTCCAGCAGGCCGCCTTCGCCACTGGTGTTCCTCCCGATATCTACGCATTCCACCGCTACACCGGGAATTCCGCCTGCCTCTCCATCACTCAAGGTCTACAGTTTCAAATGCAGTTCCGGGGTTGAGCCCCGGGATTTCACATCTGACTTGCAGATCCGCCTACTCGCCCTTTACACCCAGTA
+
FFFFF:FFFFFFFFFFFFFFFFFFFFFFFFFFFFFFFFFFFFFFFFFFFFFFFFFFFFFFFFFFFFFFFFFFFFFFF:FFFFFFFFFFFFFFFFFFFFFFFFFFFFFFFFFFFFFFFFFFFFFFFFFFFFFFFFFFFFFFFFFFFFFFFFFFF:FFFFFFFFFFFFFFFFFFFFFFFFFFFFFFFFFF:FFFFFFFFFFFFFFFFFFFFFFFFF:FFFFFFFFFFFFF,FFFFFFFFFFFFFFFF
@A01224:195:H35LNDRXY:2:2101:11505:4633 2:N:0:CTTGTGAC+ACGTCCTG
GGACTACAGGGGTTTCTAATCCTGTTTGCTCCCCACGCTTTCGAGCCTCAGCGTCAGTTACAGACCAGAGAGCCGCTTTCGCCACCGGTGTTCCTCCATATATCTACGCATTTCACCGCTACACATGGAATTCCACTCTCCCCTTCTGCACTCAAGTCTAACAGTTTCCAAAGCGAACAATGGTTAAGCCACTGCCTTTAACTTCAGACTTATTAAACCGCCTGCGCTCGCTTTACGCCCAATAA
+
FFFFFFFFFFFFFFFFFFFFFFFFFFFFFFFFFFFFFFFFFFFFFFFFFFFFFFFFF:F:FFFFFFFF,FFFFFFFFFFFFFFFFFFFFFF:FFFFF:FFFFFFFFFFF:FFFFFFFFFFFFFFFF:FFFFFFF,FFFFFFFFFFFFFFFFFFFFFFF:,FFFFFFFFFFF:FFFFFFFFF,FFFFFFFFFFFFFFF:FFFFFFFFFFF,FFFFFFFFFFFFFFFFFFFFFFFFFFFFFFFFFFF
@A01224:195:H35LNDRXY:2:2101:21242:4648 2:N:0:CTTGTGAC+ACGTCCTG
GGACTACAAGGGTTTCTAATCCTGTTTGCTCCCCACGCTTTCGTGCCTCAGTGTCAGTTACAGTCCAGAGAGCCGCCTTCGCAACTGGTATTCCTCCTAATATCTACGCATTTCACCGCTACACTAGGAATTCTACTCTCCTCTCCTGCACTCAAGTTTCTCAGTTTCAAAGGCTTACTACGGTTGAGCCGTAGCCTTTCACCTCTGACTTAAGAAACCACCTACGCACCCTTTACGCCCAGTAAT
+
FFFFFFFFFFFFFFFFFFFFFFFFFFFFFFFFFFFFFFFFFFFFFFFFFF:FFF:FFFFFFFFFFFFFFFFFFFFFFFFFFFFFFFFFFFFFFFFFFFFF:FFFFFFFFFFFFFFFFFFFFFFF,FFFFFFFFFFFFFF:FFFFFFFFFFFFFFFFFFF:FFF:FFFFFF:,,FFFFFF:F:FFF:FFFFFFFFF:FFFFFFFFFFFF:FFFF:F:FFFFFF:FFFFFFFFFFFF:FFFFF:FFF:
@A01224:195:H35LNDRXY:2:2101:21260:4648 2:N:0:CTTGTGAC+ACGTCCTG
GGACTACAAGGGTTTCTAATCCTGTTTGCTCCCCACGCTTTCGTGCCTCAGTGTCAGTTACAGTCCAGAGAGCCGCCTTCGCAACTGGTATTCCTCCTAATATCTACGCATTTCACCGCTACACTAGGAATTCTACTCTCCTCTCCTGCACTCAAGTTTCTCAGTTTCAAAGGCTTACTACGGTTGAGCCGTAGCCTTTCACCTCTGACTTAAGAAACCACCTACGCACCCTTTACGCCCAGTAAT
+
FFFFFFFFFFFFFFFFFFF:FFFFFFFFFFFFFFFFFFFFFFFFFFFFFFFFFFFFFFFFFFFFFFFFFFFFFFFFFFFFFFFFFFFFFFF,FFFFFFFFF:FFFFFFFFF:FFFFFFFF:FFFFFFFFFFFFFFFFFFFFFFFF:FFFFFF:FFFFFFFFFFFFFFFF,FFFFFFFFF,FFFFFFFFFFFFFFFFFFFFFFFFFFFFFFFFFFFFFFFFFFFFFF:FFFF:FFFFFFFFFFFF:F
@A01224:195:H35LNDRXY:2:2101:2862:4726 2:N:0:CTTGTGAC+ACGTCCTG
GGACTACTGGGGTTTCTAATCCTGTTTGCTCCCCACGCTTTCGAGCCTCAGTGTCAGTTACAGTCCAGAAAGTCGCCTTCGCCACTGGTATTCTTCCTAATCTCTACGCATTTCACCGCTACACTAGGAATTCTACTTTCCTCTCCTGCACTCTAGATATCCAGTTTGGAATGCAGCACCCAGGTTAAGCCCGAGTATTTCACATCCCACTTAAATATCCACCTACGCTCCCTTTACGCCCAGTAAATC
+
FFFFFFFFFFFFFFFFFFFFFFFFFFFFFFFFFFFFFFFFFFFFFFFFFFFFFFFFFFFFFFFFFFFFFFFFFFFFFFFFFFFFFFFFFFFFFFFFFFFFFFFFFFFFFF::FFFFFFFF:FFFFFFFFFFFFFFFFFFFFFFFFFFFFFFFFFFFFFFFFFFFFFFFFF,FFFFFFFFFFFFFFFFFFFFFFFFFFFFFFFFFFFFFFFFFFF::FFFFFFFFFFFFFFFFFFFFFFFFF:FF,F:FF
@A01224:195:H35LNDRXY:2:2101:28673:4742 2:N:0:CTTGTGAC+ACGTCCTG
GGACTACTAGGGTTTCTAAGCCTGTTTGCTCCCCACGCTTTCGTGCCTCAACGTCAGATATAGTTTGGTAAGCTGCCTTCGCAATCGGTGTTCTGTATGATATCTAAGCATTTCACCGCTACACCATACATTCCGCCTACCGCATCTACTCTCTAGATTAGCAGTATCAGAGGCAGTTCCGGAGTTGAGCCCCGAGCTTTCACCTCTAACTTACTCTTCCGCCTACGCACCCTTTAAACCCAATAATTC
+
FFFFFFFFFFFFFFFFFFFFFFFFFFFFFFFFFFFFFFFFFFFFFFFFFFFFFFFFFFF:F,FFFFFFFFFFFFFFFFFFFFFFFFFFFFFFFFFFFFFFFFFFFFFFFFFFFFFFFFFFFFFFFFFFFFFFFFFFFFFFFFFFFFFFFFFFFFFFFFFFFFFFFFFFFFFFFFFF:FFFFFFFFFFFFFFFFFFFFFFFFFFFFFFFFFFFFFF,FFFFFFFFFFFFFFFFFFFF:FFFFFFF:FFFF
@A01224:195:H35LNDRXY:2:2101:13602:4789 2:N:0:CTTGTGAC+ACGTCCTG
GGACTACCGGGGTTTCTAATCCTGTTTGCTCCCCACGCTTTCGAGCCTCAGCGTCAGTTACAGTCCAGAGAGTCGCCTTCGCCACTGGTGTTCTTCCTAATATCTACGCATTTCACCGCTACACTGGGAATTCCACTTACCTCTCCGATTCTCAAGAAAAGCAGTTTCAAATGCAGGTTATGAGTTAAGCCCATAATTTTCACATCTGACTTGCCTTCCCGCCTACACACCCTTTACACCCAGTAA
+
FFFFFFFFFFFFFFFFFFFFFFFFFFFFFFFFFFFFFFFFFFFFFFFFFFFFFFFFFFFFFFFFFFFFFFFFFFFFFFFFFFFFFFFFFFFFFFFFFFFFF:FFFFFFFFF:FFFFFFFFFFFFFFFFFFFFFFFFFFFFFFFFFFFFF:FFFFFFFFFFFFFFFFFF:FFFFFFFFFFFFFFFFF,:FFFFFFFF:FFFFFFFFFFFFFF:F:F,FFFFFFFF:FFFFFFFFFFFFFFFFFFF,F
@A01224:195:H35LNDRXY:2:2101:28357:4883 2:N:0:CTTGTGAC+ACGTCCTG
GGACTACAAGGGTTTCTAATCCTGTTTGATACCCGCGCTTTCGAGCCTCAGCGTCAATCGCACCCCAGCAGGCTGCCTTCGCTATCGGAGTTCCTCGTCATATCTAAGCATTTCACCGCTACACGACGAATTCCACCTGCCTTGAGTGTATTCAAGCCCGCCAGTTTCAACGGCATGCCAAGGTTGGGCCATGACATTTAACCGCTGACTTAAAAGGCCGCCTACGCTCCCTTTAAACCCAATAAATC
+
FFFFFFFFFFFFFFFFFFFFFFFFFFFFFFFFFFFFFFFFFFFFFFFFFFFFFFFFFFFFFFFFFFFFFFFFFFFFFFFFFFFFFFFFFFFFFFFFFFFFFFFFFFFFFFFFFFFFFFFFFFFFFFFFFFFFFFFFFFFFFFFFFFFFFFFFFFFFFFFFFFFFFFFFFFFFFFFFFFFFFFFFFFFFFF,FFFFFFFFFFFFFFFFFFFFFFFFFFFFFFFFFFFFFFFFFFFFFFFF:FFFFFFFF
@A01224:195:H35LNDRXY:2:2101:7328:4914 2:N:0:CTTGTGAC+ACGTCCTG
GGACTACAAGGGTTTCTAATCCTGTTTGCTCCCCACGCTTTCGAGCCTCAACGTCAGTTACCGTCCAGTAAGCCGCCTTCGCCACTGGTGTTCCTCCTAATATCTACGCATTTCACCGCTACACTAGGAATTCCACTTACCCCTCCGACACTCTAGTTCGACAGTTTCCAATGCAGTCCCGGGGTTGAGCCCCGGGCTTTCACATCAGACTTGCCGTACCGCCTACGCTCCCTTTACACCCCGTA
+
FFFFFFFFFFFFFFFFFFFFFFFF:FFFFFFFFFFFFFFFFFFFFFFFFFFFFFFFFFFFFFFFFFFFFFFFFFFFFFFFFF:FFFFFFFFFFFFFFF:FFFFFFFFFFFFFFFFFFFFFFFFFFFFFFFFFFFFFFFFFFFFFFFFFFFF:FFFF:FFFFFFFFFFFFFFFFF,FFFFFFFFFFFFFFFFFFFFFFFF,FFFFFFFF,FFFFFFFF,FFFFFFF::F,F:FFFFFFFFF:,F,F
@A01224:195:H35LNDRXY:2:2101:25545:4961 2:N:0:CTTGTGAC+ACGTCCTG
GGACTACTGGGGTTTCTAATCCTGTTTGCTCCCCACACTTTCGCGCCTCAGCGTCAGTTACAGTCCAGTAAGTCGCCTTCGCCACTGGTGTTCCTCCCAATATCTACGCATTTCACCGCTACACTGGGAATTCCGCTTACCTCTACCGCACTCAAGAACGTAAGTTTCAAATGCAGCTCCGCAGTTAAGCTGCGGCATTTCACATCTGACTTTACATCCCGCCTACGCACCCTTTACACCCAATAAT
+
FFFFFFFFFFFFFFFFFFFFFFFFFFFFFFFFFFFFFFFFFFFFFFFFFFFFFFFFFFFFF:FFFFFFFFFFFFFFFFFFFFFFFFFFFF:FFFFFFFFFFFF:FFFFFFFFFFFFFFF:FF,FFFFFFFFFFFFFFF::FFFFFFFFFFFFF:FFFFFFFFFFF:FF:FFFFFFFFFFFFFFFFFFFFFFFFFFF,FFFF,FFFFFFF,:F:FFFFFFFFFFFFFFFFFFFF,:FFFFFFFFFFFF
@A01224:195:H35LNDRXY:2:2101:2528:5024 2:N:0:CTTGTGAC+ACGTCCTG
GGACTACACGGGTTTCTAATCCTGTTTGCTCCCCACACTTTCGCGCCTCAGCGTCAGTTGCAGTCCAGTTACCCGCCTTCGCCACTGGTGTTCCTCCCGATCTCTACGCATTTCACCGCTACACCGGGAATTCCGATAACCTCTCCTGCACTCAAGCCCATCAGTATCCAAAGCAATTCCCACCTTAAAAGCAGGACTTTCACTCCAGACTTAACGGGCCGCCTACGCGCCCTTTACGCCCAATCAT
+
FFFFFFFFFFFF:FFFFFFFFFFFFFFFFFFFFFFFFFFFFFFFFFFFFFFFFFFFFFFFFFFFFFF:FFFFFFFFFFFFFFFFFFFFFFFFFFFFFFF:FFFFFFFFFFFFFFFFFFFFFF:FFFFFFFFFFFFFFFFFFFFFFFFFFFFFFFFFFF:FFFFFFFFFFFFFFFFFFFFFFFFFF,FFFFFFFFFFFFFFFFFFFFFFFFFFF:FFFFFFFFFFFFFFFFFFFFFFFFFFFF::FFF
@A01224:195:H35LNDRXY:2:2101:1181:5071 2:N:0:CTTGTGAC+ACGTCCTG
GGACTACTAGGGTATCTAATCCTGTTTGCTCCCCACGCTTTCGCGCCTCAGCGTCAGTTATCGTCCAGTTGACCGCCTTCGCCACTGGTGTTCCTCCTAATATCTACGCATTTCACCGCTACACTAGGAATTCCGTCAACCTCTCCGACACTCAAGAGATACAGTTTCAAATGCAGTTTATGGGTTAAGCCCATAGATTTCACATCTGACTTGCATCCCCGCCTACGCGCCCTTTACACCCAGTAAA
+
FFFFFFFFFFFFFFF:FFFFFFFFFFFFFFFFFF:FF:FFFFFFF:FFFFFFFFFFFFFFFFFFF:FFFFF::FFFFFFFFF:FFFFFFFFFFFFFFFFFFFFFFFFFFFFFFF,FFF:FF:FFFFFFFFFFFFFFFFFFFFFFFFF:FFFFFF:FFF:FFF,FFFFFF:,FFFFFFFF:FFFFFF:FFFF,FFFFFFFFF,F:FFFF:,FFF,FFF,FFFF:F:F,FFFFFFFFF:FF,:,FF:::
@A01224:195:H35LNDRXY:2:2101:1949:5087 2:N:0:CTTGTGAC+ACGTCCTG
GGACTACTAGGGTTTCTAATCCCGTTTGCTCCCCACGCTTTCGTGCCTTAGTGTCAGAAACGTCCCAGTAGCCTGCCTACGCTATCGGTGTTCTTTCTAATATCTACGGATTTCACTCCTACACTAGAAATTCCAGCTACCCCTAACGCTCTCGAGCGGAGCAGTTTAGATAATAGTCTGAATGGTTGAGCCACCAGATTTCACTATCTACTTACCCTGCCACCTACGCAACTCTTTACACCCAGTCA
+
FFFFFFFFFFFFFFFFFFFFFFFFFFFFFFFFFFFFFFFFFFFFFFFFFFFFFFFFFFFFFFFFFFFFFFFFFFFFFFFFFFFFFFFFFFFFFFFFFFFFFFFFFFFFFFFFFFFFFFFFFF:FFFFFFFFFFFFFFFFFFFFFFFFFFFFFFFFFFFFFFF,FFFFFFFFFFFFFFFFF:FFFFFFF:FFFFFFFFF:FFFFFFFFFFFFFFFFFFFFFFFFFFFFFFFFFFFFFFF:FFFFFFFFF
@A01224:195:H35LNDRXY:2:2101:19931:5102 2:N:0:CTTGTGAC+ACGTCCTG
GGACTACTAGGGTATCTAAGCCTGTTTGCTCCCCACGCTTTCGTGCCTCAACGTCAGATATAGTTTGGTAAGCTGCCTTCGCAATCGGTGTTCTGTATGATATCTAAGCATTTCACCGCTACACCATACATTCCGCCTACCGCATCTACTCTCTAGATTAGCAGTATCAGAGGCAGTTCCGGAGTTGAGCCCCGAGCTTTCACCTCTAACTTACTATTCCGCCTACGCACCCTTTAAACCCAATA
+
FFFFFFFFFFFFFFFFFFFFFFFFFFFFFFFFFFFFFFFFFFFFFFFFFFFFFFFFFF,FFFFFFFFFFFFFFFFFFFFFFFFFFFFFFFFFFFFFFFFFFFFFFFFFFFFFFFFFFFFFFFFFFFFFFFFFFFFFFFFFFFFFFFFFFFFFFFFFFFFFFFFFFFFFFFFFFFFFFFFFFFFFFFFFFFFFFFFFFFFFFFFFFFFF:FFFFFFFFFF:FFFFFFFFFFFFFFFFFFFFF:,FF
@A01224:195:H35LNDRXY:2:2101:32045:5384 2:N:0:CTTGTGAC+ACGTCCTG
GGACTACTAGGGTTTCTAATCCTGTTTGCTCCCCATGCTTTCGCGCCTCAGCGTCAGTTGCAGACCAGAAAGTCGCCTTCGCCACTGGTGTTCCTCCAAATCTCTACGCATTTCACCGCTACACTTGGAATTCCACTTTCCTCTTCTGCACTCAAGTCTCCCAGTTTCCAATGACCCTCCACGGTTAAGCCGTGGGCTTTCACATCAGACTTAAGAAACCGCCTGCGCGCGCTTTACGCCCAATAATT
+
FFFFFFFFFFFFFFFFFFFFFFFFFFFFFFFFFF::FFFFFFFFFFFFFFFFFFFFFFFFFFFFFFFFFF:FFFFFFFFFFFFFFFFFFFF:FFFFFFFFFFFFFFFFFFFFFF:FFFFFF:FFFFFFFFFFFFFFFFFFFFFFFFFFFFFFFFF:FFFFFFFFFFFFF:FFFFFFFFFFFF,FFFFF:FFFFFFFFFFFFFFFFFFFFFF,FFFFFF:FFFF:FFFFFFFFFFFFFF:FFFFFFF:F
@A01224:195:H35LNDRXY:2:2101:11351:5462 2:N:0:CTTGTGAC+ACGTCCTG
GGACTACACGGGTTTCTAATCCTGTTTGCTCCCCACGCTTTCGCGCCTCAGCGTCAGTTGTCGTCCAGCAAGCCGCCTTCGCCACTGGTGTTCCTCCTAATATCTACGCATTTCACCGCTACACTAGGAATTCCGCTTGCCTCTCCGATACTCAAGGGATGCAGTTTTGAAAGCAGTTCCGGGGTTGAGCCCCGGGATTTCACTCCCAACTTGCATCTCCGCCTACACGCCCTTTACACCCAGTAAA
+
FFFFFFFFFFFFFFFFFFFFFFFFFFFFFFFFFFFFFFFFFFFFFFFFFFFFFFFFFFFFFFFFFFFFFFFFFFFFFFFFFFFFFFFFFFFFFFFFFFFFFFFFFFFFFFFFFFFFFFFFFFFFF,FFF,FFFFFFFFFFFFFFFFFFFFFFFFFFFFFFFFFFFF:FFFFFFFFFFFFFFFFFFFFFFFFFFFFFF,FFFFF:FFFFFFFFFFFFFFFFFFFFFFFFFFFFFFFFFFFFF:FFFFF
@A01224:195:H35LNDRXY:2:2101:19443:5572 2:N:0:CTTGTGAC+ACGTCCTG
GGACTACTCGGGTTTCTAATCCTGTTTGCTCCCCACGCTTTCGCGCCTCAGCGTCAGTTGTCGTCCAGCAAGCCGCCTTCGCCACTGGTGTTCCTCCTAATATCTACGCATTTCACCGCTACACTAGGAATTCCGCTTGCCTCTCCGATACTCAAGGGATGCAGTTTTGAAAGCAGTTCATGGGTTGAGCCCATGGATTTCACTCCCAACTTGCATCTCCGCCTACACGCCCTTTACACCCAGTAA
+
FFFFFFFFFFFFFFFFFFFFFFFFF:FFF,FFFFFFFFFFFFFFFFFFFFFFFF:,FF:FFFFFFFFFFFFFFFFF:FFFFFF,FFFFFF:FFFFFFFFFFFFFFFFFFFFFFFFFFFFF,FFFF,FFF:FFFFFF:FFFFFFFF:FFFFFFF,FFFFFFFFFF:FFFFFFFFFFFFFFFFFFF,::::FFFFFFFFFFFFF:FFFFFFFFFFF:FFFFFF:FFFFFFFFFFFFFFFFFFF,FF:F
@A01224:195:H35LNDRXY:2:2101:30978:5572 2:N:0:CTTGTGAC+ACGTCCTG
GGACTACTGGGGTTTCTAATCCTGTTTGATACCCGCACTTTCGAGCATCAGCGTCAGTTACGGCCCAGTAAGCTGCCTTCGCAATCGGAGTTCTTCGTGATATCTAAGCATTTCACCGCTACACCACGAATGCCGCCTACCTTTACCGCACTCAAGGTCTCCAGTATCAACTGCAATTTTAAGGTTGAGCCTCAAACTTTCACAGCTGACTTAAAAACCCGCCTACGCTCCCTTTAAACCCAATA
+
FFFFFFFFFFFFFFFFFFFFFFFFFFFFFFFFFFFFFFFFFFFFFFFFFFFFFFFFFFFFFFFFFFFFFFFFFFFFFF:FFFFFFFFFFFFFFFFFFFFFFFFFFFFFFFFFFFFFFFFF:FFFFFFFFFF,FFFFFFFFFFFFFFFFFFFFFFFFFFFFFFFFFFFF:FFFFFFFFFFFFFFFFFFFFF:FFFFFFFFFFFFFFFFFFFFFFFFFFFFFFFFFF,,FFFFFF:FFFF,F:FF:F
@A01224:195:H35LNDRXY:2:2101:14733:5619 2:N:0:CTTGTGAC+ACGTCCTG
GGACTACTGGGGTTTCTAATCCTGTTTGCTCCCCATGCTTTCGAGCCTCAGCGTCAGTTAAAGCCCAGTTGGCCGCCTTCGCCACTGGTGTTCCTCCGAATATCTACGCATTTCACCGCTACACTCGGAATTCCGCCAACCTCTACTTCACTCAAGAATAACAGTTTTGGATGCAGCTCCGGGGTTGAGCCCCGGTATTTCACATCCAACTTGCTATCCCGCCTGCGCTCCCTTTACACCCAGTAATTC
+
FFFFFFFFFFFFFFFFFFFFFFFFFFFFFFFFFFFFFFFFFFFFFFFFFFFFFFFFFFFFFFFFFFFFFFFFFFFFFFFFFFFFFFFFFFFFFFFFFFFFFFFFFFFFFFFFFFFFFFFFFFFFFFFFFFFFFFFFF:FFFFFFFFFFFFFFFFFFFFFFFFFFFFFFFFFFFFFFFFFFFFFF:FFFFFFFFFFFFFFFFFF:FFFFFFFFF:FFFFFFFFFFFFFFFFFFFFFFFFFFFFFFFFFFF
@A01224:195:H35LNDRXY:2:2101:14968:5650 2:N:0:CTTGTGAC+ACGTCCTG
GGACTACTAGGGTTTCTAATCCTGTTTGCTCCCCACGCTTTCGTGTCTCAGCGTCAGTGGTCGTCCAGTAGATCGCCTTCGCCACTGGTGTTCCTCCCGATATCTACGCATTTCACCGCTACACTAGGAATTCCACTTACCTCTCCTGCACTCAAGGATTACAGTTTCAAATGCAGCCCACAGGTTAAGCCCGTGTATTTCACATCTGACTTGTAATTCCGCCTACGCACCCTTTACGCCCAGTAAATC
+
FFFFFFFFFFFFFFFFFFFFFFFFFFFFFFFFFFFFFFFFFFFFFFFFFFFFFFFFFFFFFFFFFFFFF:FFFFFFFFFFFFFFFFFFFFFFFFFFFFFFFFFFFFFFFFF,FFFFFFFFFFFFFFFFFFFFFFFFFFFFFFFFFFFFFFFFFFFFFFFFFFFF:FFFFFFFFFFFFFFFFFFFFFFFFFFFFFFFFFFFFFF:FFFFFFFFFFF:FF:FFFFFFFFFFFFF:FFFFFFFF,FFFFFFF
@A01224:195:H35LNDRXY:2:2101:26142:5682 2:N:0:CTTGTGAC+ACGTCCTG
GGACTACAAGGGTTTCTAATCCTGTTTGATCCCCACGCTTTCGTGCATCAGCGTCAATTGCGGATTCGTGAGATGCCTTCGCAATCGGTGTTCTGTGTGATATCTATGCATTTCACCGCTACACCACACATTCCTCCCACGGCATCCGCATTCTAGCATCCCAGTATCAACGGCACGGTAGAGGTTGAGCCCCTAAATTTCACCGCTGACTTAAGACGCCGCCTACGCACCCTTTAAACCCAATA
+
FFFFFFFFFFFFFFFFFFFFFFFFF:FFFFFFFFFFFF:FFFFFFFFFFFFFFFFFFFF:FFFFFFFFFFFF:FFFFFFFFF:FFFFFFFFFFFFFFFFFFFFFFFFFFFFFFFFFFFFFFFFFFFF:FFFFFFFFFFFFFFFFFFFFFF,FFFFFFFFF:FFFFFFFFFFFFFFFFFFFFFFFFFFFFF:FFFF:FFFFFFFFFFFFFFFFFFFFFFFFFFFFFFFFFFFFFFFFFFFFFF,FF
@A01224:195:H35LNDRXY:2:2101:2293:5807 2:N:0:CTTGTGAC+ACGTCCTG
GGACTACAAGGGTATCTAATCCTGTTTGCTCCCCACGCTTTCGAGCCTCAGCGTCAGTTACAGTCCAGAGAGTCGCCTTCGCCACTGGTGTTCTTCCTAATCTCTACGCATTTCACCGCTACACTAGGAATTCCACTCTCCTCTCCTGCACTCTAGACTTCCAGTTTGAAATGCAGCACCCAAGTTGAGCCCGGGTATTTCACATCTCACTTAAAAATCCGCCTACGCTCCCTTTACGCCCAGTAA
+
FFFFFFFFFFFFFFFFFFFFFFFFFFFFFFFFFFFFFFFFFFF:FFFFFFFFFFFFFFFFFFFFFFFFFFFFFFFFFFFFFFFFFFFFFFFFFFFFFFF:FFFFFF:FFFFFFFFFFFFFFFFFFFFFFFFFFFFFFFFFFFFFFFFFFFFFFFFFFFFFFFFFFFFFFFFFFFFFFFFFFFFFFFFFFFFFFFFFFFFFF:FFFFFFFFFFFFFFFFF:FFFFFFFFFFFF,FFFFFFF:FFFFF
@A01224:195:H35LNDRXY:2:2101:7355:5869 2:N:0:CTTGTGAC+ACGTCCTG
GGACTACAAGGGTATCTAATCCTGTTTGCTCCCCACGCTTTCGAGCCTCAGTGTCAGTTACAGTCCAGAAAGGCGCCTTCGCCACTGGTATTCTTCCTAATCTCTACGCATTTCACCGCTACACTAGGAATTCTCCTTTCCTCTCCTGCACTCTAGATATCCAGTTTGGAATGCAGCACCCAGGTTAAGCCCGGGTATTTCACATCCCACTTAAATATCCACCTACGCTCCCTTTACGCCCAGTA
+
FFFFFFFFFFFFFFFFFFFFFFFFFFFFFFFFFFFFFFFFFFFFFFFFFFFFFFFFFFFFFFFFFFFFFFFFFFFFFFFFFFFFFFFF,FFFFFFFFFFFFFFFFFFFFFFFFFFFFFFFFFFFFFFFFFFFFFFFFFFFFFFFF:FFFFFFFFFFFFFFFF:FFFFF:FFFFFFFFFFFFFFFFFFFFFFFFFFFFFFFFFFFFFFFFFFFFFFFFFF,FFFFFFFFFFFFFFFFFFFFF::FF
@A01224:195:H35LNDRXY:2:2101:26069:5901 2:N:0:CTTGTGAC+ACGTCCTG
GGACTACCAGGGTATCTAATCCTGTTTGCTCCCCACGCTTTCGTGTCTCAGCGTCAGTTGTCGTCCAGTAAACCGCCTTCGCCACCGATGTTCCTCCCGATATCTACGCATTTCACCGCTACACCGGGAATTCCGTTTACCTCTCCGACTCTCAAGAGCGACAGTTTCGGACGCAGGTCTCGAGTTGAGCCCGAGATTTTCACATCCGACTTGTTGCCCCGCCTACACACCCTTTACACCCAGTA
+
FFFFFFFFFFFFFFFFFFFFFFFFFFFFFFFFFFFFFFFFFFFFFFFFFFFFFFFFFFFFFFFFFFFFFFFFFFFFFFFFFFFFFFFFFFFFFFFFFFFFFFFFFFFFFFFFFFFFFFFFFFFFFFFFFFFFFFFFFFFFFFFFFFFFFFFFFFFFFFFFFFFFFFFFFFFFFFFFFFFFFFFFFFFFFFFFFFFFFFFFFFF:FFFFFFFFFFFFFFFFFFFFFFFFFF:FFFFFFFFFFFFFF
@A01224:195:H35LNDRXY:2:2101:26558:5995 2:N:0:CTTGTGAC+ACGTCCTG
GGACTACTAGGGTTTCTAATCCTGTTTGCTACCCACGCTTTCGCGCCTCAACGTCAGTTACGGTCCAGAAAGCCGCCTTCGCCACTGGTGTTCCTCCTAATATCTACGCATTTCACCGCTACACTAGGAATTCCGCTTTCCTCTCCCGCACTCAAGACTTGCAGTTTCAAATGCAGCCCCGCAGTTAAGCTGCGGTATTTCACATCTGACTTGCAAACCCGTCTACACGCCCTTTACACCCAGTA
+
FFFFFFFFFFFFFFFFFFFFFFFFFFFFFFFFFFFFFFFFFFFFFFFFFFFFFFFFFFFFFFFFFFFFFFFFFFFFFFFFFFFFFFFFFFFFFFFFFFFFFFFFFFFFFFFFFFFFFFFFFFFFF,FFFFFFFFFFFFFFFFFFFFFFFFFFFFFFFFFFFFFFFFFFFFFFFFFFFFFFFFFFFFFFFF:FFFFFFFFFFFFFFFFFFFFFFFFFFFFFFFFF:FFFFFFF:FFFFFFFFFFFF
@A01224:195:H35LNDRXY:2:2101:15402:6089 2:N:0:CTTGTGAC+ACGTCCTG
GGACTACTCGGGTTTCTAATCCTGTTTGCTCCCCACACTTTCGTGTCTCAGCGTCAGTAATCGTCCAGTAGACCGCCTTCGCCACTGGTGTTCCTCCGTATATCTACGCATTTCACCGCTACACACGGAATTCCATCTACCTCTCCGACACTCAAGAACGACAGTTTCAAATGCAGGCTATGAGTTGAGCCCATAGTTTTCACATCTGACTTGCCATCCCGCCTACACACCCTTTACACCCAGTAAAT
+
FFFFFFFFFFFFFFFFFFFFFFFFFFFFFFFFFFFFFFFFFFFFFFFFFFFFFFFFFFFFFFFFFFFFF,FFFFFFFFFFFFFFFFFFFFFFFFFFFFFF:FFFFFFFFFFFFFFFFFFFFFFFFFFFF,FFFFFFFFFFFFFFFFFFFFFFFFFFFFFFFFFF:FFFFFFFFFFFFFFFFFFFFF,FFFFFFFFFFFFFFFFFFFFFFFFF:FFFFFFFFFFFFFFFFFFFF:FFF:F:FFFFF:FF
@A01224:195:H35LNDRXY:2:2101:6216:6151 2:N:0:CTTGTGAC+ACGTCCTG
GGACTACTAGGGTTTCTAATCCTGTTTGATCCCCACGCTTTCGTGCATCAGCGTCAATAGCGGATTCGTCAGATGCCTTCGCAATCGGTGTTCTGTGTGATATCTATGCATTTCACCGCTACACCACACATTCCTCCAACGGCATCCGCATTCTAGTCAGACAGTATCAACGGCACGGTAGAGGTTGAGCCCCTAAATTTCACCGCTGACTTACCTGACCGCCTACGCACCCTTTAAACCCAATAAA
+
FFFFFFFFFFFFFFFFFFFFFFFFFFFFFFFFFFFFFFFFFFFFFFFFFFFFFFFFFFFFFFFFFFFFFFFFFFFFFFFFFFFFFFFFFFFFFFFFFFFF:FFFFFFFFFFFFFFFFFFFFFFFFFFFFFFFFFFFFFFFFFFFFFFFFF,FFFFFFFFFFFFFFFFFFFFFFFFFFFFFFFFFFFFFFFFFFFFFFFFFFFFFFFFFFFFFFFFFF:FFFFFFFFFFFFFFFFFFF:FFFFFFFFF
@A01224:195:H35LNDRXY:2:2101:17300:6183 2:N:0:CTTGTGAC+ACGTCCTG
GGACTACAGGGGTTTCTAATCCTGTTTGCTCCCCACGCTTTCGTGTATCAGCGTCAGTTGTCGTCCAGTAGACCGCCTTCGCCACCGGTGTTCCTCCCGATATCTACGCATTTCACCGCTACACCGGGAATTCCATCTACCCCTCCGACACTCAAGACCTGCAGTTTCAGACGCAGTCTATGGGTTGAGCCCATAGATTTCACATCTGACTTGCAAGCCCGCCTACACACCCTTTACACCCAGTAA
+
FF,FFFFFFFFFFFFFF:FFFFFFFFFFFFFFFFFFFFFFFFFFFFFFFFFFFFFFFFF:FFF:FFFFFFFFFFFFFFFFFFFFFFFFFFFFFFFFFFFFFFFF:FFFFFF::FFFFFFFFFFFFF:FFFFFFFFFFFFFFFFFFFFFFFFFFFFFFFFFFFF:FFFF:FFFFF:FFFFFFFFFF:FFFFFFFFFFFFFFF,FFFFFFFFFF:FF,FFFFFFF:FFFFFFFFFFFFFFFFFFFF:,
@A01224:195:H35LNDRXY:2:2101:25391:6230 2:N:0:CTTGTGAC+ACGTCCTG
GGACTACTGGGGTATCTAATCCTGTTTGCTCCCCACGCTTTCGCGCCTCACCGTCAGTTATCGTCCAGCAGATCGCCTTCGCCACTGGTGTTCCTCCTAATATCTACGCATTTCACCGCTACACTAGGAATTCCATCTGCCCCTCCGACACTCAAGATCAACAGTTTCAAATGCAGTTCATGGGTTAAGCCCATGGATTTCACATCTGACTTGCCGACCCGGCTACACGCCCTTTACACCCAGTAAATC
+
FFFFFFFFFFFFFFFFFFFFFFFFFFFFFFFFFFFFFFFFFFFFFFFFFFFFFFFFFFFFFFFFFFFFFFFFFFFFF:FFFFFFFFFFFFFFFFFFFFFFFFFFFFFFFFFFFFFFFFFFFFFFFFFFF:FFFFFFFFFFFFFFFFFFFFFFFFFFFFFFFFFFFFFFFFFFFFFFFFFFFFFFFFFFFFFFFFFFFFFFFFFF:F:FFFFFFFFFFFFFFFFFFFFFFFFFFFFFFFFFFFFFFFFFF
@A01224:195:H35LNDRXY:2:2101:1425:6308 2:N:0:CTTGTGAC+ACGTCCTG
GGACTACTCGGGTTTCTAATCCTGTTTGATACCCGCACTTTCGAGCTTCAGCGTCAGTTGCGGCCCAGTGAACTGCCTTCGCAATCGGAGTTCTTCGTGATATCTAAGCATTTCACCGCTACACCACGAATTCCATCCACCTCATCCGCACTCAAGGTTACCAGTATCAATCGCGGGCTGTGGTTGAGCCACAGGCTTTGACGACTGACTTAATATCCCGCCTACGCTCCCTTTAAACCCAATAA
+
FFFFFFFFFFFFFFFFFFFFFFFFFFFFFFFFFFFFF,FFFFFFFFFFFFFFFFFFFFFFFFFFFFFFFFFFFFF,:FFFFFFFFFFFFFFFFFFFFFF:FFF,FF:FFFFFFFFF:FFFF:FFFFFF:FFFFF:FFFFFFFFFFFFFFFFFFF,FFFFF:FFFFFFFFFFF:FFFFFFFFFFFFF:FFFF::FFFFFFF,FFFFFF:FFFF:FFFFFFFFFFF:FFFFFFFFFFF,FFFF:F:F
@A01224:195:H35LNDRXY:2:2101:5710:6684 2:N:0:CTTGTGAC+ACGTCCTG
GGACTACCCGGGTTTCTAATCCTGTTTGATCCCCACGCTTTCGTGCATCAGCGTCAATAGCGGATTCGTGAGATGCCTTCGCAATCGGTGTTCTGTGTGATATCTATGCATTTCACCGCTACACCACACATTCCTCCCACGGCATCCGCATTCCAGCTTGCCAGTATCAACGGCACGGCAGAGGTTGAGCCCCTGAATTTCACCGCTGACTTAACAGGCCGCCTACGCACCCTTTAAACCCAATAAAT
+
FFFFF:FFFFFFFFFFFFFFFFFFFFFFFFFFFFFFFFFFFFFFFFFFFFFFFF:FFFFFFFFFFFFFFFFFFFFFFFFFFFFFFFFFFFFFFFFFFFFFFFFFFFFFFFFFFFFFFFFFFFFFFFFFFFFFFFFFFFFFFFFFFFFFFFFFFFFFFFFFFFFFFFFFFFFFFFFFFFFFFFFFFFFFFFFFFFFFF::FFFFFFFFFFFFFFFFFFFFFFFFFFFFFFFFFFFFFFFFFFFFFF:FF
@A01224:195:H35LNDRXY:2:2101:13747:6699 2:N:0:CTTGTGAC+ACGTCCTG
GGACTACAAGGGTTTCTAATCCTGTTCGATCCCCACGCTTTCGTGCCTCAGCGTCAACTATAGCTTAGTAAGCTGCCTTCGCGATCGGTGTTCTGAATCATATCTATGCATGTCACCGCTACATGATTCATTCCGCCTACTCCATCTATGTTCTAGCTCTACAGTATCAACGGCTCGCCTGAGTTAAGCTCAAGTCTTTCACCATTGACTTATAACGCCGCCTACGCACCCTTTAAACCCAATAAATC
+
FFFFFFFFFFFFFFFFFF:FFFFFFFFF:FFFFFFFFFFFFFFFFFFFFFFFFFFFFFFFFFFFFFFFFF:FFFFFFFFFFFFFFFFFFF:FFFFFFFFFFFFFFFFFFFFFFFFFFFFFFFFFFFFFFFFFFFFFFFFFFFFFFFFFFFF:FFFFF:F,FFFFFF:FFFFFFFFFFFFFFFFFFFFFFFFFFFFFFFFFFFF:FFFFF,FFFFFF,FFFFFFFFFFFFFFFFFFFFFFFFFFFFFF,
@A01224:195:H35LNDRXY:2:2101:12066:6731 2:N:0:CTTGTGAC+ACGTCCTG
GGACTACAGGGGTATCTAATCCTGTTTGCTACCCACACTTTCGTGCCTCAGCGTCAGTTAGAGCCCAGTAAGCCGCCTTCGCCACTGGTGTTCCTCCGAATATCTACGCATTTCACCGCTACACTCGGAATTCCGCTTACCTCTGCTCCACTCAAGAACCACAGTTTTGGATGCAGCCCCGGAGTTGAGCTCCGGTATTTCACATCCAACTTGCAGTCCCGCCTGCGCACCCTTTACACCCAGTA
+
FFFFFFFFFFFFF:FFFFFFFFFFF:FFFFFFFFFFFFFFFFFFFFFFFFFFFFFFFFFFFFFFFFFFFFFFFFFFFFFFFFFFFFFFFFFFFFFFFFF:FFFFFFFFFFFFFFFFFFFFFF:FFFFF,FFFFFFFFFFFFF:FFFFFFFFFFFFFFFFF:FFFFFFFFFF,FFFFFFFFFFFF,FFFFF:F:FFFFFFFFFFFFFFFFFFFFFFFFFFFFFFFFFFFFFFFFFFFFFFFF:FFF
@A01224:195:H35LNDRXY:2:2101:26675:6981 2:N:0:CTTGTGAC+ACGTCCTG
GGACTACTGGGGTTTCTAATCCTGTTTGCTCCCCACGCTTTCGAGCCTCAACGTCAGTTACCGTCCAGTAAGCCGCCTTCGCCACTGGTGTTCCTCCTAATATCTACGCATTCCACCGCTACACCGGAAATTCCGCCTACCTCTACTTCACTCAAGTCCTTCAGTTTTGAAAGCGAATACGGGTTGAGCCCGTAGATTTAACTTCCAACTTAAAGGACCGCCTGCGCTCCCTTTACACCCAGTAAT
+
FFFFFFFFFFFFFFFFFFFFFFFFFFFFFFFFFFFFFFFFFFFFFFFFFFFFFFFFFFFFFFFFFFFFFFFFFFFFFFFFFFFFFFFFFFFFFFFFFFFFFFFFFFFFF:FFFFFFFFFFFFFFFFFFFFFFFFFFFFFFFFFFFFFFF,FFFFFFFFFF:FFFFFFFFFFFFFFFFFFFFFFFFFFFFFFFF:FFFFFFFFFFFFFF:FFFFFFFF:F:FFFFFFFFFFFFFFFFFF:FFFFFFF
@A01224:195:H35LNDRXY:2:2101:1334:7059 2:N:0:CTTGTGAC+ACGTCCTG
GGACTACAGGGGTTTCTAATCCTGTTTGCTCCCCATGCTTTCGCGCCTCAGCGTCAGTTGCAGACCAGAAAGTCGCCTTCGCCACTGGTGTTCCTCCAAATCTCTACGCATTTCACCGCTACACTTGGAATTCCACTTTCCTCTTCTGCACTCAAGTCTCCCAGTTTCCAATGACCCTCCACGGTTAAGCCGTGGGCTTTCACATCAGACTTAAGAAACCGCCTGCGCGCGCTTTTCGCCCAATA
+
FFFFFFFFFFFFFFFFFFFFF:FFFFFFFFF,,FFFFFFFFFFFFF:FFFFFFFFFFFFFFFF,FFFFFF:FFFFFFFFFFFFFFFFFFFFFF,FFFFFFFFFFF:,FFFFFFF::FFFFF,:FFF:FFFFF:,FFFFF::F:FFFFF,F,FFFF:F:FFFF,FFFF:,FFFF:F,FFF,FFF:FFF::F::F,FF,FFF::::FFFFFFFFFF,F:F,FFF,FF,FFF,F:FFF,:FFFFFFFF
@A01224:195:H35LNDRXY:2:2101:5186:7122 2:N:0:CTTGTGAC+ACGTCCTG
GGACTACAGGGGTTTCTAATCCTGTTTGCTCCCCACACTTTCGTGCCTCAACGTCAGTTACAGTCCAGAAAGCCGCCTTCGCCACTGGTGTTCCTCCTAATATCTACGCATTTCACCGCTACACTAGGAATTCCGCTTTCCTCTCCTGCACTCAAGAAAACCAGTTTTAGTCCCAATTCCTCAGTTGAGCCGAGGGATTTCAAGACTAACTTAGTCTCCCGTCTACGCACCCTTTACACCCAATA
+
FFFFFFFFFFFFFFFFFFFFFFFFFFFFFFFFFFFFFFFFFFFFFFFFFFFFFFFFFFFFFFFFFFFFFFFFFFFFFFFFFFFFFFFFFFFFFFFFFFFFFFFFFFFFFFFFFFFFFFFFFFFFFFFFF:FFFFFFFFFFFFFFFFFFFFFFFFFFFFFFFFFFFFFFFFFFFFFFFFFFFFFFFFFFFFFFFFFFFFFFFFFFFFFFFFFFFFFFFFFFFFFFFFFFFFFFFFFFFFFFFFFFF
@A01224:195:H35LNDRXY:2:2101:16387:7169 2:N:0:CTTGTGAC+ACGTCCTG
GGACTACTGGGGTATCTAATCCTGTTTGCTACCCACGCTTTCGCGCCTCAACGTCAGTTACGGTCCAGAAAGCCGCCTTCGCCACTGGTGTTCCTCCTAATATCTACGCATTTCACCGCTACACTAGGAATTCCGCTTTCCTCTCCCGCACTCAAGACTTGCAGTTTCAAATGCAGCCCCGCAGTTAAGCTGCGGTATTTCACATCTGACTTGCAAACCCGTCTACACGCCCTTTACACCCAGTAAATC
+
FFFFFFFFFFFFFFFFFFFFFFFFFFFFFFFFFFFFFFFFFFFFFFFFFFFFFFFFFFFFFFFFFFFFFFFFFFFFFFFFFFFFFFFFFFFFFFFFFFFFFFFFFFFFFFFFFFFFFFF:FFFFF,FFF,FFFFFFFFFFFFFFFFFFFFFFFFFFFFFFFFFFFFFFFFFFFFFF:FFFFFFFFFFFFF:FFFFFFFFFFFFFFFFFFFFFFFF:FFFFFFFFFFFFFFFFF,FFFFFFFFFFFFFFF
@A01224:195:H35LNDRXY:2:2101:3540:7373 2:N:0:CTTGTGAC+ACGTCCTG
GGACTACTCGGGTTTCTAATCCTGTTTGCTCCCCACGCTTTCGTGCCTCAGCGTCAGTTACAGTCCAGAGAGCCGCCTTCGCTACTGGTGTTCCTCCTAATATCTACGCATTTCACCGCTACACTAGGAATTCCACTCTCCTCTCCTGCACTCAAGTCTTACAGTTCCAAAAGCTTACTACGGTTGAGCCGTAGCCTTTCACTTCTGGCTTGAAAGACCGCCTACGCACCCTTTACGCCCAGTAA
+
FFFFFFFFFFFFFFFFFFFFFFFFFFFFFFFFFFFFFFFFFFFFFFFFFFFFFFFFFFFFFFFFFFFFFFFFFFFFFFFFFFFFFFFFFFFFFFFFFFFFFFFFFFFFFFFFFF:FFFFFFFFFFFFFF:FFFFFFFFFFFFFFFFFFFFFFFFFFFFFFFFFFFFFFFFFFFFFFFFFFFF::FFFFFFFFFFFFF:FFFFFFFFFFFFFFFFFFFF:FFFFFFFFFFFF:FFFF:FFFFFF,:
@A01224:195:H35LNDRXY:2:2101:25391:7451 2:N:0:CTTGTGAC+ACGTCCTG
GGACTACTAGGGTTTCTAATCCTGTTCGATCCCCACGCTTTCGTGCCTCAGCGTCAGATAAATGCCGGCATGCTGCCTTCGCAATCGGAGTTCTGCGTGATATCTAAGCATTTCACCGCTACTCCACGCATTCCGCATACTTCTCATTCTCTCTAGTACAACAGTTTCAACGGCAGGCCGAGGTTGAGCCCCGACATTTAACCGCTGACTTGCTATACCGCCTACGCACCCTTTAAACCCAATAAAT
+
FFFFFFFFFFFFFFFFFFFFFFFFFFFFFFFFFFFFFFFFFFFFFFFFFFFFFFFFFFFFFFFFFFFFFFFFFFFFFFFFFFFFFFFFFFFFFFFFFFFFFFFFFFFFFFFFFFFFFFFFFF,FFFFFFFFFFFFFFFFFFFFFFFFF:FFFFFFFFFFFFFFFFFFFFFFFFFFFFFFFF:FFFFFFFFFFFFFFFFFFFFFFFFFFFFFFFFFFFFFFFFFFFFFFFFFFFFFFFF:FFFFFFFF
@A01224:195:H35LNDRXY:2:2101:20627:7467 2:N:0:CTTGTGAC+ACGTCCTG
GGACTACAGGGGTTTCTAATCCTGTTTGCTCCCCATGCTTTCGCGCCTCAGCGTCAGTTGCAGACCAGAAAGTCGCCTTCGCCACTGGTGTTCCTCCAAATCTCTACGCATTTCACCGCTACACTTGGAATTCCACTTTCCTCTTCTGCACTCAAGTCTCCCAGTTTCCAATGACCCTCCACGGTTAAGCCGTGGGCTTTCACATCAGACTTAAGAAACCGCCTGCGCGCGCTTTACGCCCAATAATT
+
FFFFFFF:FFFFFFFFFFFFFFFFFFFFFFF:FF:FFFFFFFFFFFFFFFFFFFFFFFFFFFFFFFFFFFFFFFFFFFFFFFFFFFFFFFFF:FFFFFFFFFFFFFFFF:F,FFFFFFFFFFFFFFFFFFFFFFFF:FF,FFFFFFFFFFFFFF:FF:FFFFFFFFFFFF:F,F:FFFFFFFFFFFFF:FFFFF:FF:FFFFFFFFFFFFFFFF:FF:FFFFFFFFFFFFFF,F::,FFFFF,F,FFF
@A01224:195:H35LNDRXY:2:2101:21215:7513 2:N:0:CTTGTGAC+ACGTCCTG
GGACTACTCGGGTTTCTAATCCTGTTTGCTACCCACGCTTTCGCGCCTCAACGTCAGTTACGGTCCAGAAAGCCGCCTTCGCCACTGGTGTTCCTCCTAATATCTACGCATTTCACCGCTACACTAGGAATTCCGCTTTCCTCTCCCGCACTCAAGACTTGCAGTTTCAAATGCAGCCCCGCAGTTAAGCTGCGGTATTTCACATCTGACTTGCAAACCCGTCTACACGCCCTTTACACCCAGTA
+
FFFFFFFFFFFFFFFFFFFFFFFFFFFFFFFFFFFFFFFFFFFFFFFFFFFFFFFFFFFFFFFFFFFFFFFFFFFFFFFFFFFFFFFFFF:FFFFFFFFFFFFFFFFFFFFFFFFFFFFFFFFFFFFFF:FFFFFFFFFFFFFFFFFFFFFFFFFFFFFFFFFFFFFFFFFFFFFFFFFFFFFFFFFFFFFFFFFFFFFFFFFFFFFFFFFFFFFFFFFFFFFFFFFFFFFFFFFFFFFFFFFFF
@A01224:195:H35LNDRXY:2:2101:23348:7513 2:N:0:CTTGTGAC+ACGTCCTG
GGACTACTGGGGTATCTAATCCTGTTTGCTCCCCACACTTTCGTGCCTCAACGTCAGTTATCGTCCAGAAAGTCGCCTTCGCCACCGGTGTTCCTCCTAATATCTACGCATTTCACCGCTACACTAGGAATTCCACTTTCCCCTCCGACACTCAAGGGATGTAGTTTTGGTTGCAGTTCCTCAGTTGAGCCGAGGGATTTCACAACCAACTTGCATCTCCGTCTACGCACCCTTTACACCCAATA
+
FFFFFFFFFFFFFFFFFFFFFFFFFFFFFFFFFFFFFFFFFFFFFFFFFF:FFFFFFFFFFFFFFFFFFFFFFFFFFFFFFFFFFFFFFFF:F:FFFFFFFFFFFFFFFFFFFFFFFFFFFFFFFFFFFFFFFFFFFFFFFFFF:FFFFFFFFFFFFFFFFFFF:FFFFFFFFFFFFFFFFFFFFFFFFFFFFFFFFFFFFF:F:FFFFFFFFFFFFFFFFFFFFFFFFFFFFFFFFFFFFFF:F
@A01224:195:H35LNDRXY:2:2101:30318:7686 2:N:0:CTTGTGAC+ACGTCCTG
GGACTACAGGGGTATCTAATCCTGTTTGCTCCCCATGCTTTCGCGCCTCAGCGTCAGTTGCAGACCAGAAAGTCGCCTTCGCCACTGGTGTTCCTCCAAATCTCTACGCATTTCACCGCTACACTTGGAATTCCACTTTCCTCTTCTGCACTCAAGTCTCCCAGTTTCCAATGACCCTCCACGGTTAAGCCGTGGGCTTTCACATCAGACTTAAGAAACCGCCTGCGCGCGCTTTACGCCCACTAA
+
FFFFFFFFFFFFFFFFFFF:FFFFFFFFFFFFFFFFFFFFFFFFFFFFFFFFFFFFF:FFFFFFFFFFFFFFFFFFFFFFFFFFFFFFFF:FFFFFFFFFFFFFFFFFFFFFFFFFFFFFFFFF:FFFFFFFFFFFFFFFFFFFFFFFFFFFFFFFFFFF:FFFFFFFFFFFFFFFFFFFFFFFFFFFFFFFFFFFFFFFFFFFFFFF:FF,FFFFFFFFFFFFFFFFFFFF:FFFFFFFFF,F:F
@A01224:195:H35LNDRXY:2:2101:12906:7748 2:N:0:CTTGTGAC+ACGTCCTG
GGACTACTAGGGTTTCTAATCCTGTTTGCTCCCCACACTTTCGCGCCTCAGCGTCAGTTACAGTCCAGTAAGCCGCCTTCGCCACTGGTGTTCCTCCCGATCTCTACGCATTTCACCGCTACACCGGGAATTCCGCTTACCTCTCCTGCACTCAAGCCCATCAGTATCCAAAGCAGTTCCCACCTTAAAAGCGGGAGTTTCACTCCAGACTTAACAGGCCGCCTACGCGCCCTTTACGCCCAATCATT
+
FFFFFFFFFFFFFFFFFFFFFFFFFFFFFFFFFFFFFFFFFFFFFFFFFFFFFFFFFFFFFFFFFFFFFFFFFFFFFFFFFFFFFFFFFFFFFFFFFFFFFFFFFFFFFFFFFFFFFFFFFFFFFFFFFF,FFFFFFFFFFFFFFFFFFFFFFFFFFFFFFFFFFFFFFFFFFFFF:FFFFF:FFFFFFFF:FFFFFFFFFFFFFFFFFFFFFFFFFFFFFFFFFFFFFFFFFFFFFFFFFFFFF,:F
@A01224:195:H35LNDRXY:2:2101:9480:7889 2:N:0:CTTGTGAC+ACGTCCTG
GGACTACTGGGGTTTCTAATCCTGTTTGCTCCCCACGCTTTCGTGCCTCAACGTCAGATATAGCTTGGTAAGCTGCTTTCGCAATCGGTGTTCTGTGTAATCTCTAAGCATTTCACCGCTACACTACACATTCCGCCTACCGCAACTACTCTCTAGTCCTACAGTATTAGAGGCAGTGTCGGTGTTGAGCACCGAAATTTCACCTCTAACTTATAAAACCGCCTACGCACCCTTTAAACCCAATAA
+
FFFFFFFFFFFFFFFFFFFFFFFFFFFFFFFFFFFFFFFFFFFFFFFFFFFFFFFFFFFFFFFFFFFFFFFFFFFFFFFFFFF:FFFFFFFFFFFFFFFFFFFFFFFFFFFFFFFFFFFFFFFFFFFFFFFFFFFFFFFFFF:FFFFFFFFFFF,:FFFFFFFFFFFFFFFFFF,FFFFFFFFF:FFFFF,FF:FFFFFFFFF,FFF::FFFFFFFF:FFFFF:FFFFFFFFF:FFFFF::FFFF:
@A01224:195:H35LNDRXY:2:2101:21432:8046 2:N:0:CTTGTGAC+ACGTCCTG
GGACTACTCGGGTATCTAATCCTGTTTGCTCCCCACGCTTTCGTACCTCAGCGTCAGTATTCGTCCAGAAAGCCGCCTTCGCCACTGGTGTTCCTCCTAATATCTACGCATTTCACCGCTACACTAGGAATTCCGCTTTCCTCTCCGATACTCAAGTCCCCCAGTTCACAGGGCGAACAATGGTTGAGCCATTGCCTTAAACCCTGCGCTTAAAGAACCGCCTACGTACTCTTTACGCCCAATAAT
+
FFFFFFFFFFFFFFFFFFFFFFFFFFFFFFFFFFFFFFFFFFFFFFFFFFFFFFFFFFFFFFFFFFFFFFFFFFFFFFFFFFFFFFFFFFFFFFFFFFFFFFFFFFFFFFFFFFFFFFFFFFFFF,FFFFFFFFFFF:FFF:FFFFFFFFFFFFFFFF:FFFFFFFFFFFF:FFFF:FF,FFFFF:FFFFFFFFFFFFFFFFFFFFFFFFFFFFFFFFFFFFFFFFFFFFFFFFF:FFFFFFFFFF
@A01224:195:H35LNDRXY:2:2101:24442:8531 2:N:0:CTTGTGAC+ACGTCCTG
GGACTACACGGGTTTCTAATCCTGTTTGCTCCCCACGCTTTCGCGCCTCAGCGTCAGTTATCGTCCAGCAAGCCGCCTTCGCCACTGGTGTTCCTCCTAATATCTACGCATTTCACCGCTACACTAGGAATTCCGCTTGCCTCTCCGACACTCAAGGGATACAGTTTTGAAAGCAGTTCCGGGGTTGAGCCCCGGGATTTCACTCCCAACTTGCATCTCCGCCTACACGCCCTTTACACCCAGTAAA
+
FFFFFFFFFFFFFFFFFFFFFFFFFFFFFFFFFFFFFFFFFFFFFFFFFFFFFFFFFFFFFFFFFFFFFFFFFFFFFFFFFFFFFFFFFFFFFFFFFFFFFFFFFFFFFFFFFFFFFFFFFFFFFFFFFFFFFFFFFFFFFFFFFFFFFFFFFFFFFFFFFFFFFFFFFFFFFFFFFFFFFFFFFFFFFFFFFFFFF:FFFFFFFFF::FFFFFFFFFFFFFFFFFFFFFFFFFFFFFF:FFFFFFF
@A01224:195:H35LNDRXY:2:2101:27480:8750 2:N:0:CTTGTGAC+ACGTCCTG
GGACTACTGGGGTTTCTAATCCTGTTTGCTCCCCACGCTTTCGTACCTCAGCGTCAGTATTCGTCCAGAAAGCCGCCTTCGCCACTGGTGTTCCTCCTAATATCTACGCATTTCACCGCTACACTAGGAATTCCGCTTTCCTCTCCGATACTCAAGTCCCCCAGTTCACAGGGCGAACAATGGTTGAGCCATTGCCTTAAACCCTGCGCTTAAAGAACCGCCTACGTACTCTTTACGCCCAATAA
+
FFFFFFFFFFFFFFFFFFFFFFFFFFFFFFFFFFFFFFFFFFFFFFFFFFFFFFFFFFFFFFFFFFFFFFFFFFFFFFFFFFFFFFFFFFFFFFFFFFFFF:FFFFFFFFFFFFFFFFFFFFFFFFFFFFFFFFFFF::FFFFFFFFFFFFFFFFFFFFFFFFFFFFFFFFFFFFF,FFFFFFFFFFFFFFFFFFFFFFFFFFFFFFFFFFFF:FFFFFFFFFFFFFFFFFFFFFFFFF,F:FFF
@A01224:195:H35LNDRXY:2:2101:14687:8766 2:N:0:CTTGTGAC+ACGTCCTG
GGACTACTGGGGTTTCTAATCCTGTTTGATCCCCACGCTTTCGTGCATCAGCGTCAATAGCGGATTCGTGAGATGCCTTCGCAATCGGTGTTCTGTGTGATATCTATGCATTTCACCGCTACACCACACATTCCTCCCACGGCATCCGCATTCTAGCCTGACAGTATCAACGGCACGGTAGAGGTTGAGCCCCTAAATTTCACCGCTGACTTACCAGACCGCCTACGCACCCTTTAAACCCAATA
+
FFFFFFFFFFFFFFFFFFFFFFFFFFFFFFFFFFFFFFFFFFFFFFFFFFFFFF:FFFFFFFFFFFFFFFFFFFFFFFFFFFFFFFFFFFFFFFF:FFFFF,FFF:FFFFFFFFFFFFFFFFFFFFFFFF::FFFFFFFFFFF,FFFFFFF,FF,FF,FFFFFFFFFFFFFFFF:FFFFFFFFFFFF,FFFFFFFFF,FFF:FFFFFFFF:FF:FFFFFFFFF:FFFFFFF:FF:F:FFFF,FFF
@A01224:195:H35LNDRXY:2:2101:12328:8844 2:N:0:CTTGTGAC+ACGTCCTG
GGACTACCAGGGTATCTAATCCTGTTTGCTCCCCACGCTTTCGTGCCTCAGCGTCAGTTAAGGCCCAGCAAGCCGCCTTCGCCACTGGTGTTCCTCCTAATATCTACGCATTTCACCGCTACACTAGGAATTCCGCTTGCCTCTACCTCACTCAAGACCGACAGTTTCAAGCGCAGCCCCGGAGTTAAGCCCCGGGATTTCACGCCTGACTTGCCAGCCCGCCTACGCACCCTTTACACCCAGTAAATC
+
FFFFFFFFFFFFFFFFFFFFFFFFFFFFFFFFFFFFFFFFFFFFFFFFFFFFFFFFFFFFFFFFFFFFFF,FFFFFFFFFFFFFFFFFFFFFFFFFFFFFFFFFFFFFFFFFFFFFFFFFFFFF:FFFFFFFFFFFFFFFFFFFFFFFFFFFFFFF:FFFFFFFFFFFFFFFFFFFFFFFFFFFFFFFFFFFFF:FFFFFFFFFFFFFFFFFFFFFFFFFFFFF:FFFFFFFFFFFFFFFFFFFFFFFF
@A01224:195:H35LNDRXY:2:2101:15411:8860 2:N:0:CTTGTGAC+ACGTCCTG
GGACTACTAGGGTATCTAATCCTGTTTGCTCCCCACGCTTTCGCGCCTCAGCGTCAGTTGTCGTCCAGCAAGCCGCCTTCGCCACTGGTGTTCCTCCTAATATCTACGCATTTCACCGCTACACTAGGAATTCCGCTTGCCTCTCCGATACTCAAGGGATGCAGTTTTGAAAGCAGTTCCGGGGTTGAGCCCCGGGATTTCACTCCCAACTTGCATCTCCGCCTACACGCCCTTTACACCCAGTAAA
+
FFFFFFFFFFFFFFFFFFFFFFFFFFFFFFFFFFFFFFFFFFFFFFFFFFFFFFFFFFFFFFFFFFFFFFFFFFFFFFFFFFFFFFFFFFFFFFFFFFFFFFFFFFFFFFFFF:FFFFFFFFFFF,FFFFFFFFFFFFFFFFFFFFFFFFFFFFFFFF,FFFFFFFFFFFFFFFFFFFFFFFFFFFF:FFFFFFFF:FFFFFFFFFF:FF:FFFFFFFFFFFFFFFFFFFFFFFFFFFFFFFFFFFF
@A01224:195:H35LNDRXY:2:2101:17146:8860 2:N:0:CTTGTGAC+ACGTCCTG
GGACTACCCGGGTTTCTAATCCTGTTTGCTCCCCATGCTTTCGCGCCTCAGCGTCAGTTGCAGACCAGAAAGTCGCCTTCGCCACTGGTGTTCCTCCAAATCTCTACGCATTTCACCGCTACACTTGGAATTCCACTTTCCTCTTCTGCACTCAAGTCTCCCAGTTTCCAATGACCCTCCACGGTTAAGCCGTGGGCTTTCACATCAGACTTAAGAAACCACCTGCGCGCGCTTTACGCCCAATAA
+
FFFF::FFFFFFFFFFFFF:F:FFFFFFFFFFFFFFFFFFFFFFFFFFF,FFFFFFFFFFFFFFFFFFFFFFFFFFFF:FFFFFFFFFFFFFFFFFFFFFFFFFFFFFFFFFFFFFFFFFFFFFFFFFFFFFFFF,FFFFFFFFFFFFFFFFFF:FFFFFFF,FFFFFFFFFFFFFFFFFFFFFFF:FFFFFFFFFF:FFFFF,FFFFFFFFFFFFF:FFFFFFFFFFFFFF:FFFFFFFFFFF,:
@A01224:195:H35LNDRXY:2:2101:1805:8876 2:N:0:CTTGTGAC+ACGTCCTG
GGACTACTGGGGTATCTAATCCTGTTTGCTCCCCACGCTTTCGTGCCTCAGTGTCAGTTACAGTCCAGAAAGCCGCCTTCGCCGCTGGTGTTCCTCCTAATATCTACGCATTTCACCGCTACACTAGGAATTCCGCTTTCCCCTCCTGCACTCAAGTAGCCCAGTTCGCAGGGCGAGTATCGGTTAAGCCGATAGATTAAACCCTGCGCTTAGGTAACCACCTACGCACTCTTTACGCCCAATAAT
+
FFFFFFFFFFFFFFFFFFFFFFFFFFFFFFFFFFFFFFFFFFFFFFFFFFFFFFFFFFFFFFFFFFFFFFFFFFFFFF:FFFFFFFFFFFFFFFFFFFFF:FFFFFFFFFFFFFFFFFFFF:FFFFF:FFFFFFFFFFFFFFFFFFFFFFFFF:FFFFFFFFFFFFFFFFFFFFFFFFFFFFFFFF:FFFFFFFFFFFFF:F,FFF:FFFF:FFFFFFFFFFFFFFFFFFFFFFFF::F,FFFFFF
@A01224:195:H35LNDRXY:2:2101:9724:8907 2:N:0:CTTGTGAC+ACGTCCTG
GGACTACTCGGGTATCTAATCCTGTTTGCTCCCCACGCTTTCGTGCCTCAGCGTCAGTTACAGTCCAGAAAGCCGCCTTCGCCACTGGTGTTCCTCCTAATATCTACGCATTTCACCGCTACACTAGGAATTCCGCTTTCCTCTCCTGCACTCTAGCAAACCAGTTTTGAATGCAGTCCCCAAGTTAAGCCCGGGGGTTTCACATCCAACTTAGTTCGCCGCCTACGCACCCTTTACGCCCAGTAATTC
+
FFFFFFFFFFFFFFFFFFFFFFFFFFFFFFFFFFFFFFFFFFFFFFFFFFFFFFFFFFFFFFFFFFFFFFFFFFFFFFFFFFFFFFFFFFFFFFFFFFFFFFFFFFFFFFFFFFFFFFFF,FFFFFFFF,FFFFFFFFFFFFFFFFFFFFFFFFFFFFF:FFFFFFFFFF:FFFFFFFF:FFFFFFFF,FFFFFFFFFFFFFFFFFFF:FFFFFFFFFFFFFFFFFFFFFFFFFFFF:FFFFFF,F:FF
@A01224:195:H35LNDRXY:2:2101:15953:9017 2:N:0:CTTGTGAC+ACGTCCTG
GGACTACAGGGGTTTCTAATCCTGTTTGCTCCCCACGCTTTCGTGTCTCAGCGTCAGTTGTCGTCCAGTAAACCGCCTTCGCCACTGGTGTTCCTCCCAATATCTACGCATTTCACCGCTACACTGGGAATTCCGTTTACCTCTCCGATACTCAAGAATCGCAGTTTCAAATGCAGGTTACGAGTTGAGCCCGTAATTTTCACATCTGACTTGCAATCCCGCCTACACACCCTTTACACCCAGTAA
+
FFFFFFFFFFFFFFFFFFFFFFFFFFFFFFFFFFFFFFF:FFFFFFFFFFFFFFFFFFFFFFFFFFFFFFFFFFFFFFFFFFFFFFFFFFFFFFFFFF:FFFFFFFFFFFFFFFFFFFFFFFFFFFFFFFFFFFFFFFFFFFFFFFFF:FFFF:FFFFFFFFFFFFFFFFFFFFFFFFFFFFFFFFFFFF:FFFFFFFFFFFFFFFFFFFFFFFFFFFFFFFFFFFFFFFFFFFFFFFFFFFFFFF
@A01224:195:H35LNDRXY:2:2101:29179:9095 2:N:0:CTTGTGAC+ACGTCCTG
GGACTACCGGGGTATCTAATCCTGTTTGCTCCCCACGCTTTCGCGCCTCAGTGTCAGTTACAGACCAGATAGTCGCCTTCGCGATCGGTGTTCTGAATCATATCTATGCATGTCACCGCTACATGATTCATTCCGCCTACTCCATCTATGTTCTAGCTCTACAGTATCAACGGCTCGCCTGAGTTAAGCTCAAGTCTTTCACCATTGACTTATAACGCCGCCTACGCACCCTTTAAACCCAATAAATC
+
FFFFFFFFFFFFFFFFFFFFFFFFFFFFFFFFFFFFFFFFFFFFFFFFFFF:FFFFF:FFFFFFFF,FFFFFFFFFFFFFFFFFFFFFF:FFFFFFF:FFFFFFFFFFFFFFFFFFFFFFFFFFFFFFFFFFFFFFFFFFFFFFFFF,FFF:FFFFF,F,FFFFFFFFFFFFFFFFFFFFFFFFFFFFFFFFFF,FFFFFFF:,FFFFF:F,FFFFFFFFFFFFFFFFFFF:,FFFF:FF::FFFF::
@A01224:195:H35LNDRXY:2:2101:16242:9204 2:N:0:CTTGTGAC+ACGTCCTG
GGACTCCCCGGGTATCTAATCCTGTTTGCTCCCCACACTTTCGTGTCTCAGCGTCAGTAATCGTCCAGTAGACCGCCTTCGCCACTGGTGTTCCTCCCAATATCTACGCATTTCACCGCTACACTGGGAATTCCATCTACCTCTCCGACACTCAAGAACGACAGTTTCAAATGCAAGTTATGAGTTGAGCCCATAATTTTCACATCTGACTTGCCATCCCGCCTACACACCCTTTACACCCAGTA
+
FFFFF,FFFFFFFFFFFFFFFFFFFFFFFFFFFFFFFFFFFFFFFFFFFFFFFFFFFFFFFFFFFFFFFFFFFFFFFFFFFFFFFFFFFFFFFFFFFFFFF,FFFFFFFFFFFFFFFFF:FFF:FFFFFFFFFFFFFF:FFFFFFFFFFFFFFFFFFFFFFFFFF:FFFFFFFFFFFFFFFFFFFFFFFFFFFFFFFFFFFFFFFFFFFFFFFFFFFFFFFFFFFF,FFFFFFFF:F:FFFFFFF
@A01224:195:H35LNDRXY:2:2101:9372:9267 2:N:0:CTTGTGAC+ACGTCCTG
GGACTACTCGGGTATCTAATCCTGTTTGCTCCCCACGCTTTCGTGCCTCAGCGTCAGTTACAGTCCAGAAAGCCGCCTTCGCCACTGGTGTTCCTCCTAATATCTACGCATTTCACCGCTACACTAGGAATTCCGCTTTCCTCTCCTGCACTCTAGCAAACCAGTTTTGAATGCAGTCCCCAAGTTAAGCCCGGGGGTTTCACATCCAACTTAGTTCGCCGCCTACGCACCCTTTACGCCCAGTAATTC
+
FFFFFFFFFFFFFFFFFFFFFFFFFFFFFFFFFFFFFFFFFFFFFFFFFFFFFFFFFFFFFFFFFFFFFFFFFFFFFFFFFFFFFFFFFFFFFFFFFFFFFFFFFFFFFFFFFFFFFFFFFFFFF:FFF:,FFFFFFFFFFFFFF:FFFFFFFFFFFFFFFFFFF:FFFFFFFFFFFFFFFFFFFFFFFFFFFFFFFFF,FFFFFFFFFFFFFFF:FFFFFFFFFFFF:FFFFFFFF:FFFFFFFFFFF
@A01224:195:H35LNDRXY:2:2101:1796:9361 2:N:0:CTTGTGAC+ACGTCCTG
GGACTACACGGGTTTCTAATCCTGTTCGATACCCACACTTTCGAGCCTCAGTGTCAGTTACACTCCAGAAGGCTGCCTTCGCAATCGGAGTTCTTCGTGATATCTAAACATTTCACCGCTACACCACGAATTCCACCTTCCTCTAGTGCACTCAAGTCCGCCAGTTCCAACTGCACGGCTGTAGTTGAGCTACAGTATTTCACAGCTGGCTTAACAGACCACCTACGCTCCCTTTAAACCCAATAAAT
+
FFFFFFFFFFFFFFFFFFFFFFFF:FFFFFFFFFFFFFFFFFFFFFFFFFFFFFFFFFFFFFFFFFFFFFFFFFFFFFFFFFF:FFFFFFFFFFFFFFFFFFFFFFFFFFFFFFFFFFFFFFFFFFFFFFFFFFFFFFFFFFFFFFFFFFFFFFFFFFFFFFFFFFFFFFFFFFFFFFFFFFFFFFF:FFFFFFFFFFFFF,FFFFFFFF:FFFFFFFFFFFFFF::FFF:FFFFFF:FFFFFFFFFF
@A01224:195:H35LNDRXY:2:2101:16577:9377 2:N:0:CTTGTGAC+ACGTCCTG
GGACTACCGGGGTTTCTAATCCTATTTGCTCCCCACGCTTTCGGGACTCAGCGTCTGTTTCTATCCAGATCGTCGCCTTCGCCACTGGTGTTCCTCCATATATCTACGCATTTCACCGCTACACATGGAATTCCACGATCCTCTTTAGAACTCTAGCTACATGGTTTCTTCGCCATACAATGGTTGAGCCATTGCCTTTTAACGTTAGACCTTTGTTGCCGCCTGCTCCCTCTTTACGCCCAATAA
+
FFFFFFFFFFFFFFFFFFFFFFFFFFFFFFFFFFFFFFFFFFFFFFFFFFFFFFFFFFFFFFFFFFFFFFFFFFFFFFFFFFFFFFFFFFFFFFFFFFFFFFFFFFFFFFFFFFFFFFFFFFFFFFFFFFFFFFFFFFFFFFF:FFFFF:FFFFFFFFFFFFFFFFFFFFFFFFFFFFF:FFFFFFFFF:F,FFFFFFFFF:FFFFF:FFFFFFFFFFFFF:FFFF:F:FFFFFFFFFFFFFFFF,
@A01224:195:H35LNDRXY:2:2101:1542:9392 2:N:0:CTTGTGAC+ACGTCCTG
GGACTACTGGGGTATCTAATCCTGTTTGCTCCCCACGCTTTCGTGCCTCAGTGTCAGTTACAGTCCAGAAAGCCGCCTTCGCCGCTGGTGTTCCTCCTAATATCTACGCATTTCACCGCTACACTAGGAATTCCGCTTTCCCCTCCTGCACTCAAGTAGCCCAGTTCGCAGGGCGAGTATCGGTTAAGCCGATAGATTAAACCCTGCGCTTAGGTAACCACCTACGCACTCTTTACGCCCAATAAT
+
FFFFFFFFFFFFFFFFF:FFFFFFFFFFFFFFFFFFFFFFF:FFF:FFFFFFFFFFFFFFFFFFFFFFFFFF,FFFFFFFFFFFFFFFFFFFF:FFFFF:FFF:FFFFFFFFFFFFFFFFFFFFFFFFFFFFFFFFFFFFFFFFF:FFFFFFFFFFFFFF:FFFFF:FFFFFFFFFFFFFFFFFF:FFFFFFFFFFFFFF::F:F:FFFFFFFFFFFF:FF:FFFFF:FFFFFFFF:F,FFFFFFF
@A01224:195:H35LNDRXY:2:2101:5665:9580 2:N:0:CTTGTGAC+ACGTCCTG
GGACTACAAGGGTTTCTAATCCTGTTTGCTCCCCACGCTTTCGCGCCTCAGCGTCAGTTGTCGTCCAGCAGGCCGCCTTCGCCACTGGTGTTCCTCCTAATATCTACGCATTTCACCGCTACACTAGGAATTCCGCCTGCCTCTCCGATACTCAAGGGGATCAGTTTCAAATGCAGTTTCGGGGTTGAGCCCCGAGATTTCACATCTGACTTGATCCTCCGCCTACACGCCCTTTACACCCAGTAAA
+
FFFFFFFFF:FFFFFFFFFFFFFFFFFFFFFFFFFFFFFFFFFFFFFFFFFFFFFFFFFFFFFFFFFFFFFF:FFFFFFFFFFFFFFFFF,FFFFFFFFFFFFFFFFFFF:FFFFFFFFFFF,FFFFFFFFFFFFF:FFFFFFFFFFFFFFFFFFFFFFFFFFF:FFFFFFFFFFFFFFFFFFFFFFFF,FFF:FFFFFFFF:FFFF:FFF:FF:FFFFFFFFF,:FFFFFFFFFFF:::F:FF:F,
@A01224:195:H35LNDRXY:2:2101:12653:9596 2:N:0:CTTGTGAC+ACGTCCTG
GGACTACTCGGGTTTCTAATCCTGTTTGCTCCCCACGCTTTCGCGCCTCAGCGTCAGTTGTCGTCCAGCAAGCCGCCTTCGCCACTGGTGTTCCTCCTAATATCTACGCATTTCACCGCTACACTCGGAATTCCGCTTGCCTCTCCGATACTCAAGGGATGCAGTTTTGAAAGCAGTTCCGGGGTTGAGCCCCGGGATTTCACTCCTGACTTGCATCTCCGCCTACACGCCCTTTACACCCAGTAAAT
+
FFFFF:FFFFFFFFFFFFFFFFFFFFFFFFFFFFFFFFFFFFFFFFFFFFFFFFFFFFFFFFFFFFFFFFFFFFFFF:FFFFFFFFFFFFFFFFFFFFFFFFFFFFFFFFFFFFFFFFF::F:FF,FFF,FFFFFFFFFFFFFFFFF:F:FFFFFFFFF,FFFFFFFFFFFFFFFFFFFFFF:FFF:FFFFFFFFFFFFFFFFFFFFF:FFFFFFF:FFFFFF:FFFFFF:FFFF:FFFFFFFFFFFF
@A01224:195:H35LNDRXY:2:2101:22372:9768 2:N:0:CTTGTGAC+ACGTCCTG
GGACTACTAGGGTATCTAATCCTGTTTGCTCCCCACGCTTTCGCGCCTCAGCGTCAGTTTCAGTCCAGAAAGCCGCCTTCGCCACTGGTGTTCCTACCGATCTCTACGCATTTCACCGCTACACCGGTAATTCCGCTTTCCTCTCCTGTACTCAAGCCTAACAGTATCCAAAGCAATTCCCACCTTGAAAGCAGGACTTTCACTCCAGACTTATCAGGCCGCCTACGCGCCCTTTACGCCCAATCAT
+
FFFFFFFFFFFFFFFFFFFFFFFFFFFFFFFFFFFFFFFFFFFFFFFFFFFFFFFFFFFFFFFFFFFFFFFFFFFFFFFFFFFFFFFFFFFFFFFFFFFFFFFFFFFFFFFFFFFFFFFFFFFFFFFF:FFFFFFFFFFFFFFFFFFFFFFFFFFFFFF:FFFFFFFFFF:FFFFF:FFFFFFFFF:FFFFFFFFFFFFFFFFFFFFFFFFFFFFFFFFFFFFFFFFFFFFFF:FFFFFFFFFFFFF
@A01224:195:H35LNDRXY:2:2101:3414:9878 2:N:0:CTTGTGAC+ACGTCCTG
GGACTACCCGGGTTTCTAATCCTGTTCGATACCCACGCTTTCGTGCTTCAGCGTCAGTTGGAAAATCGTATGCTGCCTTCGCAATCGGAGTTCTGCGTGATATCTATGCATTTCACCGCTACACCACGCATTCCGCATACGTCCATTCCACTCAAGAAAACCAGTTTCAATGGCTGGATGAGGTTGAGCCTCACGATTTAACCACTGACTTACTCTTCCGCCTACGCACCCTTTAAACCCAATAAA
+
FFFFFFFFFFFFFFFFFF:FFFFFFFFFFFFFFFFFFFF:FFFFFFFFFFFFFFFFFFFFFFFFFFFFFFFFFFFFFFFFFFFFFFFFFFFFFFFFFFFFFFFFFFFFFFFFFFFFFFFFFFFFFFFFFFFFFFFFFFFFF:FFFF:FFFFFFFFFFFFFFFFFFFF:FFFF:FF:FFFFFFF,FFFFF:FFFFFF::FFFFF:FF:FFFFF:FFFF:FFFFFFFFFFFFF,:FFF:FFFFF::F:
@A01224:195:H35LNDRXY:2:2101:30391:9878 2:N:0:CTTGTGAC+ACGTCCTG
GGACTACAAGGGTTTCTAATCCTGTTCGCTCCCCACGCTTTCGCGCCTCAGCGTCAGTTACGGCCCAGTAAGTCGCCTTCGCCACTGGTGTTCCTCCCAATCTCTACGCATTTCACCGCTACACTGGGAATTCCACTTACCTCTTCCGCACTCAAGCCAACCAGTCTCCAAAGCAATTCCCACCTTGAAAGCAGGACTTTCACTCCAGACTTAACGAGCCGCCTACGCGCCCTTTACGCCCAATCATTC
+
FFFFFFFFFFFFFFFFFFFFFFFFFFFFFFFFFFFFFFFFFFFFFFFFFFFFFFFFFFFFFFFFFFFFFFFFFFFFFFFFFFFFFFFFFFFFFFFFFFFFFFFFFFFFFFFFFFFFFFFFFFFFFFFFFFFFFFFFFFFFFFFFFFFFFFFFFFFFFFFFFFFFFFFFFFFFF:FF,FFFFFFF:FFFFFFFFFFFFFFFFF:F:F:FFFFFFFF:FFFFFFF:FFFFFFFFFFFF,FFFFFFFFFFF,
@A01224:195:H35LNDRXY:2:2101:26458:9893 2:N:0:CTTGTGAC+ACGTCCTG
GGACTACTGGGGTTTCTAATCCTGTTTGCTCCCCACGCTTTCGCGCCTCAGCGTCAGTTACAGACCAGAAAGTCGCCTTCGCCACTGGTGTTCCTCCAAATCTCTACGCATTTCACCGCTACACTTGGAATTCCACTTTCCTCTTCTGCACTCAAGTCCTCCAGTTTCCAATGACCCTCCACGGTTGAGCCGTGGGCTTTCACATCAGACTTAAAGGACCGCCTGCGCGCGCTTTACGCCCAATAAT
+
FFFFFFFFFFFFFFFFFFFFFFFFFFFFFFFFFFFFFFFFFFFFFFFFFFFFFFFFFFFFFFFFFFFFFFFFFFFFFFFFFFFFFFFFFFFFFFFFFFFFFFFFFFFFFFF:FFFFFFFFFFFFFFFFFFFFFFFFFFFFFFFFFFFFFFFFFFFFFFFFFFFFFFFFFFFFFFFFFFFFFFFFFFFFFFFFFFFFFF,FFFFFFFFFFFFFFFFFFFFFF:FFFFF:FFFF:FFFFFFFFFFFFFF
@A01224:195:H35LNDRXY:2:2101:6072:9972 2:N:0:CTTGTGAC+ACGTCCTG
GGACTACAGGGGTATCTAATCCTGTTTGCTCCCCACGCTTTCGCGCCTCAGCGTCAGTTGTCGTCCAGCAAGCCGCCTTCGCCACTGGTGTTCCTCCTAATATCTACGCATTTCACCGCTACACTAGGAATTCCGCTTGCCTCTCCGATACTCAAGGGATACAGTTTCAAAAGCAGTTCCGGGGTTGAGCCCCGGGATTTCACTTCTGACTTGCATCTCCGCCTACACGCCCTTTACACCCAGTA
+
FFFFFFFFFFFF:FFFFFFFFFFFFFFFFFFFFFFFFFFFFFFFFFFFF:FFFFFFFFFFFFFFFFFFFFFFFFFFFFFFFFFFFFFFFFFFFFF:FFFFFFFFFFFFFFF,FFFFFFFFFFFFFFFFFFFFFFFFFFF:FFFFFFF:FFFFF,FFFFFFFFFFFFFFFFFFFFFFFFFFFFFF,FFFFFFFFFFFFFFFF,FFF:FFFFFF,FF,FFFFFFFFFFF:FFFFFFF:FFFFFFF:F
@A01224:195:H35LNDRXY:2:2101:16080:10050 2:N:0:CTTGTGAC+ACGTCCTG
GGACTACTAGGGTTTCTAATCCTGTTTGCTCCCCACGCTTTCGTGCCTCAGCGTCAGTTACAGTCCAGAAAGCCGCCTTCGCCACTGGTGTTCCTCCTAATATCTACGCATTTCACCGCTACACTAGGAATTCCACTTTCCTCTCCTGCACTCAAGCTGACCAGTTTCGCATGCCGCCCCCAGGTTAAGCCCGGGTATTTCACACACGACTTGATCTGCCGCCTACGCACCCTTTACGCCCAGTAA
+
FFFFFFFFFFFFFFFFFFFFFFFFFFFFFFFFFFFFFFFFFFFFFFFFFFFFFFFFFFFFFFFFFFFFFFFFFFFFFFFFFFFFFFFFFFFFFFFFFFF:FFFFFFFFFFFFFFFFFFFFFFFFFFFF:FFFFFFFFFFF:FFF:FFFFFFFFFF:FF:FFFF:FFFFFFFFFFFFFFFFFFFFFFFFFFFFFFFFFFFFFFF::FFFFFFFFF:FFFF:FFFFFFFFFFFFFFFFFF:FFFF:FF
@A01224:195:H35LNDRXY:2:2101:17047:10066 2:N:0:CTTGTGAC+ACGTCCTG
GGACTACAAGGGTTTCTAATCCTGTTTGCTACCCACGCTTTCGTGCCTCAACGTCAGATATAGTTTGGTAAGCTGCCTTCGCAATCGGTGTTCTGTATGATCTCTACGCATTTCACCGCTACACCATACATTCCGCCTACCGCATCTACTCTCTAGTTCAACAGTATTAGAGGCAGGCCAGTGTTGAGCACTGACATTTAACCTCTAACTTATCAAACCGCCTACGCACCCTTTAAACCCAATAAA
+
FFFFFFFFFFFFFFFFFFFFFFFFFFFFFFFFFFFFFFFFFFFFFFFFFFFFF:FFFFFFFFF:FFFFFFFFFFFFF:FFFFF:FFFFFFFFFFFFFFFFFFFFFFFFFFFFFFFFFFFFFFFFFFFFFFFFFFFFFFFFFFFFFFFFF:FFFFF:FFFFFFFFFFFFFFFFFFF:FFFFFFFFF:FFF:FFFFFF::FFFFFFFF,FFFFF:FFFFFFFFFFFF:FFFFFFF,F:FFFFFFFFF,
@A01224:195:H35LNDRXY:2:2101:7039:10144 2:N:0:CTTGTGAC+ACGTCCTG
GGACTACACGGGTATCTAATCCTGTTTGCTCCCCACGCTTTCGTGCCTCAGTGTCAGTTACAGTCCAGAGAGCCGCCTTCGCAACTGATGTTCCTCCTAATATCTACGCATTTCACCGCTACACTAGGAATTCCACTCTCCTCTCCTGCACTCAAGTTTCCCAGTTTCAAAGGCTTACTACGGTTGAGCCGTAGCCTTTCACCTCTGACTTAAGAAACCACCTACGCACCCTTTACGCCCAGTAA
+
FFFFF:FFFFFF:F:FFFFFFFFF:FFFFFFFFFFFFFFFFFFFFFFFFFFFFFF:F:FFFFFFFFFFFFFFFFFFFFFFFFF:FFFFFFFFFFFFFFFFFFFFFFFFF:FFFFFFFFFFFFFFFFFFFFFFFFF:FFFFFFFF:FFFFFFFFFFFFFFFFFFF,FFFFFFFFFFFFFFFFFFFFFFFFFFF::FFF:FFFFFFFFFFFFF,FFFFFF,FFFFFF:FFFFFFFFFFFFFFFFF,:
@A01224:195:H35LNDRXY:2:2101:31159:10144 2:N:0:CTTGTGAC+ACGTCCTG
GGACTACAGGGGTATCTAATCCTGTTCGCTCCCCACGCTTTCGCGCCTCAGCGTCAGTTGCGGCCCAGTAAGTCGCCTTCGCCACTGGTGTTCCTCCCAATCTCTACGCATTTCACCGCTACACTGGGAATTCCACTTACCTCTTCCGCACTCAAGCTCTCCAGTTTGCAAAGCAATTCCCACCTTGAAAGCAGGACTTTCACTTCACACTTAAAAAGCCGCCTACACGCCCTTTACGCCCAGTCA
+
FFFFFFFFFFFFFFFFFFFFFFFFFFFFFFFFFFFFFFFFFFFFFFFFFFFFFFFFFFFFFFFFFFFFFFFFFFFFFFFFFFFFFFFFFFFFFFFFFFFFFFFFFFFFFFFFFFFFFFFFFFFFFFFFFFFFFFFFFFFFFFFFFFFFFFFFFFFFF:F:FFFFFF:FFFFFFFF:FFFFFFFF::FFFFFFFFFFFFFFFFFFFFF:F:F:FFFFFFFFFFFF,FFFFFFFFFFFFFF,FFFFFF
@A01224:195:H35LNDRXY:2:2101:5403:10254 2:N:0:CTTGTGAC+ACGTCCTG
GGACTACCGGGGTATCTAATCCTGTTTGCTCCCCACGCTTTCGTGTCTCAGCGTCAGTTGTGGTCCAGTAAACCGCCTTCGCCACTGGTGTTCCTCCCGATATCTACGCATTTCACCGCTACACCGGGAATTCCATTTACCTCTCCCACACTCAAGAAAATCAGTTTCAAATGCAAGCTATGGGTTGAGCCCATAGTTTTCACATCTGACTTAATTCCCCGCCTACACACCCTTTACACCCAGTA
+
FFFFFFFFFFFFFFFFFFFFFFFFFFFFFFFFFFFFFFFFFFFFFFFFFFFFFFFFFFFFFFFFFFFFFFFFFFFFFFFFFFFFFFFFFFFFFFFFFFFFFFFFFFFFFFFFFFFFFFFFFFFFFFFFFFFFFFFFFFFFFFFFFFFFFFFFFFFFFF:FFFFFFFFFFFFFFFFFFFFFFFFFFFFFFFFFFFFFFFFFFFFF,FFFFFFFFFFFFFFFFFFFFFFFFFFFFFFFFFFFFFFFF
@A01224:195:H35LNDRXY:2:2101:30418:10363 2:N:0:CTTGTGAC+ACGTCCTG
GGACTACTGGGGTTTCTAATCCTGTTTGCTCCCCATGCTTTCGTGCCTCAGCGTCAGTTAAAGCCCAGTAGGCCGCCTTCGCCACTGGTGTTCCTCCTAATATCTACGCATTTCACCGCTACACTAGGAATTCCGCCTACCTCTACTTCACTCAAGACCTACAGTTTCAAACGCAGCCCCGAAGTTAAGCCTCGGTATTTCACGTCTGACTTGCAAGCCCGCCTACGCACCCTTTACACCCAGTA
+
FFFFFFFFFFFFFFFFFFFFFFFFFFFFFFFFFFFFFFFFFFFFFFFFFFFFFFFFFFFFFFFFFFFFFFFFFFFFFFFFFFFFFFFFFFFFFFFFFFFFFFFFFF,FFFFFFFF:FFFFFFFF:FFFFFFFFFFFFFFFFFFFFFFFFFFFFFF:FFFFFFFFFFFFFFF:,F,:FFFFFFFFFFFFFFFFF:FF:FFFFFFFFFFFFFFFFFFFFFFFFFFFFFFFFFFFFFFFFFF:F:FFF
@A01224:195:H35LNDRXY:2:2101:27570:10379 2:N:0:CTTGTGAC+ACGTCCTG
GGACTACAGGGGTATCTAATCCTGTTTGCTACCCACGCTTTCGCGCCTCAGCGTCAGTTATGGTCCAGAAAGCCGCCTTCGCCACCGGTGTTCCTCTCAATATCTACGCATTTCACCGCTACACTGAGAATTCCGCTTTCCTCTCCCACACTCTAGATTACCAGTTTTGGTTGCAGTTCCGAAGTTGAGCCTCGGGATTTCACATCCAACTTAGTATTCCGCCTACGCGCCCTTTACACCCAGTAA
+
FFFFFFFFFFFFFFFFFFFFFFFFFFFFFFFFFFFFFFFFFFFFFFFFFFFFFFFFFFFFFFFFFFFFFFFFFFFFFFFFFFFFFFFFFFFFFFFFFFFFFFFFFFFFFFFFFFFFFFFFFFFFFFFFFF:FFFFFFFFFFFFF:FFFFFF:F,FFFFFF,FFFFFFFFFFFFFFFFFF::FF::FFFFFFFF:FFFFFF:FFF,FF,FFFFFFFFF:FFFFFFFFFFFFFFFFFFFFF,FFFF,F
@A01224:195:H35LNDRXY:2:2101:31973:10394 2:N:0:CTTGTGAC+ACGTCCTG
GGACTACAAGGGTTTCTAATCCTGTTCGCTCCCCCAGCTTTCGCGCCTCAGCGTCAGTGGCGGCCCAGCAGGCTGCCTTCGCCATCGGTGTTCCTCCCGATATCTGCGCATTCCACCGCTACACCGGGAATTCCACCTGCCCCTACCGCACTCGAGCCGCCCAGTTCGGAACCCGGCTTGAGGTTGAGCCCCAAGATTAGAGGTTCCGCTTAGGCAGCCGCCTACGCGCGCTTTACGCCCAATGA
+
FFFFFFFFFFFFFFFFFFFFFFFFFFFFFFFFFFFFFFFFFFFFFFFFFFFFFFFFFFFFFFFFFFFFFFFFFFFFFFFFFFFFFFFFFFFFFFFFFFFFFFFFFFFFFFFFFFFFFFFFFFFFFFFFF::FFFFFFFFFFFFFFFFFF,FFFFFFFFFFFFFFF:FFFF,FFFFFFFFFFFFFFFFFFFFFFFFFFFFFFF:FFFFFFFFFFFFFFFFFFFFFFFFFF:FFFFFFFFFFFFF,F
@A01224:195:H35LNDRXY:2:2101:3685:10410 2:N:0:CTTGTGAC+ACGTCCTG
GGACTACTAGGGTTTCTAATCCTGTTTGCTCCCCACGCTTTCGCGCCTCAGCGTCAGTTATCGTCCAGTAATCCGCCTTCGCCACTGGTGTTCCTCCGTATATCTACGCATTTCACCGCTACACACGGAATTCCGATTACCTCTCCGACACTCAAGAACTACAGTTTCAAATGCAGGCTCGAGGTTGAGCCCCGAGTTTTCACATCTGACTTGCAGTCCCGCCTACACGCCCTTTACACCCAGTA
+
FFFFFFFFFFFFFFFFFFFFFFFFFFFFFFFFFFFFFFFFFFFFFFFFFFFFFFFFFFFFFFFFFFFFFFFFFFFFFFFFFFFFFFFFFFFFFFFFFFFFFFFFFFFFFFFFFF:FFFFF:FFFFFFFFFFFFFFFFFFFFFFFFFFFFFFFFFFFFFF:FFFFFFFFFFFF:FFFFFFFFFFFFFFFFFFFFFFFFFFFFFFFFFFFFFFFFFFFFFFFFFFFFF:FFFFFFFFFFFFFFFFFF
@A01224:195:H35LNDRXY:2:2101:16432:10504 2:N:0:CTTGTGAC+ACGTCCTG
GGACTACAAGGGTATCTAATCCTGTTTGCTCCCCATGCTTTCGCGCCTCAGCGTCAGTTGCAGACCAGAAAGTCGCCTTCGCCACTGGTGTTCCTCCAAATCTCTACGCATTTCACCGCTACACTTGGAATTCCACTTTCCTCTTCTGCACTCAAGTCTCCCAGTTTCCAATGACCCTCCACGGTTAAGCCGTGGGCTTTCACATCAGACTTAAGAAACCGCCTGCGCGCGCTTTACGCCCAATAAT
+
FFFFFFFFFFFFFFFFFFFFFFFFFFFFFFFFFFFFFFFFFFFFFFFFFFFFFFFFFFFFFFFFFFFFFFFFFFFFFFFFFFFFFFFFFFFFFF:FF:FFFFFFFFFFFF:FFFFFFFFFFFFFFFFFFFFFFFFFFFFFFFFF:FFFFFFFFFFFFFFFFFFFFFFFFFFFFFFFFFFFFFFFFFFFFFFFFFFFFFF::FFFFFFF:FFFFFFFF::F:FF:FFFFFF:FFFFF:FFFF,FFF:F
@A01224:195:H35LNDRXY:2:2101:28203:10504 2:N:0:CTTGTGAC+ACGTCCTG
GGACTACTAGGGTATCTAATCCTGTTTGCTCCCCACGCTTTCGAGCCTCAGTGTCAGTTACAGTCCAGAAAGGCGCCTTCGCCACTGGTATTCTTCCTAATCTCTACGCATTTCACCGCTACACTAGGAATTCTCCTTTCCTCTCCTGCACTCTAGATATCCAGTTTGGAATGCAGCACCCAGGTTAAGCCCGGGTATTTCACATCCCACTTAAATATCCACCTACGCTCCCTTTACGCCCAGTAA
+
FFFFFFFFFFFFFFFFFFFFFFFFFFFFFFFFFFFFFFFFFFFFFFFFFFFFFFFFFFFFFFFFFFFFFFFFFFFFFFFFFFFFF:FFFFFFFFFFFFFFFFFFFFFFFFFFFFFFFFFF:FFFFFFFFFFFFFFFFFFFFFFFFFFFFFFFFFFFFFFFFFFFFFFFFFFFFFFFFFFFFFFFFF::FFFFFFFF:FFFFFFFFFFFFFF,FFFF:FFFFFFFFFFFFFFFFFFFFFFFFFFFF:
@A01224:195:H35LNDRXY:2:2101:18430:10520 2:N:0:CTTGTGAC+ACGTCCTG
GGACTACAGGGGTTTCTAATCCTGTTTGCTCCCCACACTTTCGTGCCTCAGCGTCAGTAAAAGCCCAGTAAGCCGCCTTCGCCACTGGTGTTCCTCCTAATATCTACGCATTTCACCGCTACACTAGGAATTCCGCTTACCTCTACTCCACTCAAGACCATAAGTTTCAAGCGCAGTTCAGGAGTTAAGCTCCTGCATTTCACGCCTGACTTTACAGCCCGCCTACGCACCCTTTACACCCACTAATT
+
FFFFFFFFFFFFFFFFFFFFFFFF:FFFF:FFFF:FFFFFFFFFFFFFFFFFFFFFFFFFFFFFFFFFFFFFFFFFFFFFFFFFFFFFFFFFFFFFFFFFF:FFFFFFF,F:FFFFFFFF:FFFF,FFF:F:FFFFFFFFFFFFFFFF:FFFFF,FFFF,FF,F,FFFFFFFFF,FF,FF:F:FFF,:FFFFFFFFFFFFFFFFF:FFF:FFFFFFFFFFFF,FFFFFFFFFFFFFFFFFFF,:,F:F
@A01224:195:H35LNDRXY:2:2101:2871:10567 2:N:0:CTTGTGAC+ACGTCCTG
GGACTACTAGGGTATCTAATCCTGTTTGCTCCCCACGCTTTCGCGCCTCAGTGTCAGTTACAGACCAGAAAGTCGCCTTCGCCACTGGTGTTCCTCCAAATCTCTACGCATTTCACCGCTACACTTGGAATTCCACTTTCCTCTTCTGCACTCAAGTTCCCCAGTTTCCAATGACCCTCCACGGTTGAGCCGTGGGCTTTCACATCAGACTTAAGGAACCACCTGCGCGCGCTTTACGCCCAATAA
+
FFFFFFFFFFFFFFFFFFFFFFFFFFFFFFFFFFFFFFF:FFFFFFFFFFFFFFFFFFFFFFFFFFFFFFFFFFFFF:FFFFFFFFFFFF:FFFFFF:FFFFFFFFFFFFF:FFFFFFFFFFFFFFFFFFFFFFFFF:FFFFFFFFFFFFFFFFFFFFFFFFFFFFFFFFFFFFFFFFFFFFFFFFFFFFFFFFFFFFFFFFFFFFFFFFFFFFFFFFFFFFFFFFFFF:FFFFFFFF,FFFFFF:
@A01224:195:H35LNDRXY:2:2101:7482:10598 2:N:0:CTTGTGAC+ACGTCCTG
GGACTACTCGGGTATCTAATCCTGTTTGCTCCCCACACTTTCGCGCCTCAGCGTCAGTTACAGTCCAGTAAGCCGCCTTCGCCACTGGTGTTCCTCCCGATCTCTACGCATTTCACCGCTACACCGGGAATTCCGCTTACCTCTCCTGCACTCAAGCCCATCAGTATCCAAAGCAGTTCCCACCTTAAAAGCAGGACTTTCACTTCAGACTTAACAGGCCGCCTACGCGCCCTTTACGCCCAATCATT
+
FFFFF:FFFFFFFFFFFF:FFFFFFFFFFFFFFFFFFFFFFFFFFFFFFFFFFFFFFFFFFFFFFFFFFFFFFFFFFFFFFFFFFFFFFFFFFFFFFFF:FFFFFFFFFFFFFFFFFFFFFFFFFFFFF:FFFFFFFFFFFFFFF:FFFFFFF:FFFFF,F:FFF,FFF:FFFFFFFFFFF:FFFFF:FFFFFFFFFFFFFF:FFFFFF:FFF:F:FFFFFFFFFFFFF::FF,FFFFFFFF,FFF,F
@A01224:195:H35LNDRXY:2:2101:3468:10661 2:N:0:CTTGTGAC+ACGTCCTG
GGACTACTAGGGTTTCTAATCCTGTTTGCTCCCCACGCTTTCGCGCCTCAGCGTCAGTTATCGTCCAGTAATCCGCCTTCGCCACTGGTGTTCCTCCGTATATCTACGCATTTCACCGCTACACACGGAATTCCGATTACCTCTCCGACACTCAAGAACTACAGTTTCAAATGCAGGCTCGAGGTTGAGCCCCGAGTTTTCACATCTGACTTGCAGTCCCGCCTACACGCCCTTTACACCCAGTA
+
FFFFFFFFFFFFFFFFFFFFFFFFFFFFFFFFFFFFFFFFFFF:FFFFFFFFFFFFF:FFFFFFFFFF:FFFFFFFFFFFFFFFFFFFFFFFFFFFFFFFFFFFFFFFFFFFFFFFFFFFFFFF:FFF:F:FFFFFFFFFFFFFFFFFFFFFFFFFFFFFFFFFFFFFFFFFFFFFFFFFFFFFF:FFFFFFFFFFFFFFFF:FFFFFFFFFFFFFFFFFFFFF,FFFFFFFFFFFFFFFF:F:F
@A01224:195:H35LNDRXY:2:2101:13051:10848 2:N:0:CTTGTGAC+ACGTCCTG
GGACTACTCGGGTTTCTAATCCTGTTTGCTCCCCACGCTTTCGAGCCTCAACGTCAGTTACCGTCCAGTAAGCCGCCTTCGCCACTGGTGTTCCTCCTAATATCTACGCATTTCACCGCTACACTAGGAATTCCGCTTACCTCTCCGGCACTCTAGCCCAATAGTTTCCAAAGCAGTCCCGGGGTTGAGCCCCGGGCTTTCACTTCAGACTTACTGAGCCGTCTACGCTCCCTTTACACCCAGTAAAT
+
FFFFFFFFFFFFFFFFFFFFFFFFFFFFFFFFFFFFFFFFFFFFFFFFFFFFFFFFFFFFFFFFFFFFFFFFFFFFFFFFFFFFFFFFFFFFFFFFFFFFFFFFFFFFFFFFFFFFFFFFFFFFF,F:FFFFFFFFFFFFFFFFFFFFFFFFFF:FFFFFFFFFFFFFFFFFFFFFFFFFFFFFFFFFFFFFFFFFFFFFFFFFFFFFFFFFFFFFFFFFFFFFFFFFFFFFFFFFFFFF:FFF,F::
@A01224:195:H35LNDRXY:2:2101:2826:10927 2:N:0:CTTGTGAC+ACGTCCTG
GGACTACAAGGGTTTCTAATCCTGTTTGCTCCCCACGCTTTCGCGCCTCAGTGTCAGTTACAGACCAGAAAGTCGCCTTCGCCACTGGTGTTCCTCCAAATCTCTACGCATTTCACCGCTACACTTGGAATTCCACTTTCCTCTTCTGCACTCAAGTTCCCCAGTTTCCAATGACCCTCCACGGTTGAGCCGTGGGCTTTCACATCAGACTTAAGGAACCACCTGAGCGCGCTTTACGCCCAATAA
+
FFFFFFFFFFFFFFFFFFFFFFFFFFFFFFFFFFFFFFF:FFFFF:FFFFFFFFFFFFFFFFFFFFFFFFFFFFFFFFFFFFFFFFFFFF,FFFFFFFFFFFFFFFFFFF:FFFFFFFFFFFFFFFFFFFFFFFF:FFF:FFFFF:FFFFF:FFF:FFFF,FFFF:FFF:FF:FFFF:FFFFFFFFFFFFFFFF:FFFFFFFFFFF,FFF::FF:FFFFFFFFFF,FFFFF:F:FFFFF:F:FFF:
@A01224:195:H35LNDRXY:2:2101:4291:10927 2:N:0:CTTGTGAC+ACGTCCTG
GGACTACAAGGGTTTCTAATCCTGTTTGCTCCCCACACTTTCGTGCCTCAACGTCAGTTACAGTCCAGAAAGCCGCCTTCGCCACTGGTGTTCCTCCTAATCTCTACGCATTTCACCGCTACACTAGGAATTCCGCTTTCCTCTCCTGCACTCAAGAAATATAGTTTTGGTTGCAGTTCCTCAGTTAAGCCGAGGGATTTCACAACCAACTTGTATTCCCGTCTACGCACACTTTACACCCAATAATTC
+
FFFFFFFFFFFFFFFFFFFFFFFFFFFFFFFFFFFFFFFFFFFFFFFFFFFFFFFFFFFFFFFFFFFFFFFFFFFFFFFFFFFFFFFFFFFFFFFFFFFFFFFFFFFFFFFFFFFFFFFFFFFFFFFF::FFFFFFFFFFFFFF:FFFFFFFFFFFFFFFFFF:FFFFF:FF:FFFFFFFFFFFFFFFFFFFFF:FFFFFFFFFFFF,FFFFFFFFFFFFFFFFFFFFFF,FFFFFFFFFFFFFFF:FF
@A01224:195:H35LNDRXY:2:2101:9543:11005 2:N:0:CTTGTGAC+ACGTCCTG
GGACTACTGGGGTTTCTAATCCTGTTTGATCCCCACACTTTCGTGCCTCAGCGTCAATCAAGGATTCGTATGCTGCCTTCGCAATCGGTGTTCTGTATGATCTCTAAGCATTTCACCGCTACACCATACATTCCGCCTACCGCATCTACTCTCTAGATTAGCAGTATCAGAGGCAGTTCCGGAGTTGAGCCCCGAGCTTTCACCTCTAACTTACTATTCCGCCTACGCACCCTTTAAACCCAATAAAT
+
FFFFFFFFFFFFFFFFFFFFFFFFFFFFFFFFFFFFFFFFFFFFFFFFFFFFFFFFFFFFFFFFFFFFFFFFFFFFFFFFFFFFFFFFFFFFFFFFFFF:FFFFFFFFFFFFFFFFFFFFFFFFFFFFFFFFFFFFFFFFFFFFFFFFFFFFFFFFFFFFF:FFFFFFFFFFFFFFFFFFFFFFFFFFFFFFFFFFFFFFFFFF,FFFFFFF,FFFFFFFFFFFFFFFFFFFFFFFFFFFFF,FFFFF
@A01224:195:H35LNDRXY:2:2101:18674:11036 2:N:0:CTTGTGAC+ACGTCCTG
GGACTACCAGGGTTTCTAATCCTGTTCGATACCCGCACTTTCGAGCCTCAGTGTCAGTTGTACCCTAGAAGGCTGCCTTCGCAATCGGAGTTCTTCGTGATATCTAAACATTTCACCGCTACACCACGAATTCCACCTTCCTCTTGTACACTCAAGTCTGCCAGTTCCAACTGCACGGCTGTAGTTGAGCTACAGTATTTCACAGCTGGCTTAACAAACCACCTACGCTCCCTTTAAACCCAATA
+
FFFFFFFFFFFFFFFFFFFFFFFFFFFFFFFFFFFFFFFFFFFFFFFFFFFFFFFFFFFFFFFFFFFFFFFFFFFFFFFFFFFFFFFFFFFFFFFFFFFFFFFFFFFFFFFFFFFFFFFFFFFFFFFFFFFFFFFFFFFFFFFFFFFFFFFFFF:F,FFFFFFFFFFFFFFFFFFFFFFFFFFFFFFFF:FFFFFFFFFFFFFFFFFFFF:FFFFF:FFFFFFFF:FFFFFFFFFFF,F:FFFFF
@A01224:195:H35LNDRXY:2:2101:18710:11068 2:N:0:CTTGTGAC+ACGTCCTG
GGACTACCAGGGTTTCTAATCCTGTTCGATACCCGCACTTTCGAGCCTCAGTGTCAGTTGTACCCTAGAAGGCTGCCTTCGCAATCGGAGTTCTTCGTGATATCTAAACATTTCACCGCTACACCACGAATTCCACCTTCCTCTTGTACACTCAAGTCTGCCAGTTCCAACTGCACGGCTGTAGTTGAGCTACAGTATTTCACAGCTGGCTTAACAAACCACCTACGCTCCCTTTAAACCCAATA
+
FFFFFFFFFFFFFFFFF,FFFFFFFFFFFFFFFFFFFFFFFFFFFFFFFFFFFFFFF:FFFFFFFFFFFFFFFFFFFFFFFFFFFFFFFFFFFFFFFFFFFF:FFFF:FFFFFFFFFFFFFFFFFFFFFFFFFFFFFFFFFFFFFFFFFFFFFFFFFFFFFF:FFFFFFFFFFFFFFFF:FF:FFFFFF:,,FFF::FFFFFFFFFFFFFF,FFFFFFFFFFFFFFFFFFFFFFFFF,FFFFF:F
@A01224:195:H35LNDRXY:2:2101:4987:11193 2:N:0:CTTGTGAC+ACGTCCTG
GGACTACTAGGGTTTCTAATCCTGTTTGCTCCCCACACTTTCGTGCCTCAGCGTCAGTTATCGTCCAGTAAGCCGCCTTCGCCACCGGTGTTCCTCCTAATATCTACGCATTTCACCGCTACACTAGGAATTCCGCTTACCTCTCCGACACTCAAGAACTCCAGTTTCAAATGCAGTTTAGGGGTTGAGCCCCTATCTTTCACATCTGACTTAAAGTCCCGCCTACGCACCCTTTACACCCAGTA
+
FFFFFFFFFFFFFFFFFFFFFFFFFFFFFFFFFFFFFFFFFFFFFFFFFFFFFFFFFFFFFFFFFFFFFFFFFFFFFFFFFFFFFFFFFFFFFFFFFFFFFFFFFFFFFFFFFFFFFFFFFFFFF:FFFFFFFFFFFFFFFFFFFFFFFFFFFFFFFFFFFFFFFFFFFFFFFFFFFFFFFFFFFFFFFFFFFFFFFFFFFFFFFFFFFFFFFF:FFFF:FFFFFFFFFFFFFFFFFFFFFFF:F
@A01224:195:H35LNDRXY:2:2101:23556:11287 2:N:0:CTTGTGAC+ACGTCCTG
GGACTACCGGGGTTTCTAATCCTGTTTGCTCCCCACGCTTTCGAGCCTCAGCGTCAGTTACAGTCCAGAGAGTCGCCTTCGCCACTGGTGTTCTTCCTAATCTCTACGCATTTCACCGCTACACTAGGAATTCCGCTTCCCTCTCCTGCACTCAAGCCCTGCAGTATTACAGGCAGTTCCATCCTTGAAAGATGGGCTTTCACCTATAACTTACAGGGCCGTCTACGCGCCCTTTACGCCCAATAAT
+
FFFFF:FFFFFFFFFFFFFFFFFFFFFFFFFFFFFFFFFFFFF:FFFFFFFFFFFFFFFFFFFFFFFFFFFFFFFFFFFFFFF:FFFFFFFFFFFFFFF:FFFFFFFFFFFFF:FFFFFFFFFFFFF:FFFFFFFFFF:FFFFFFFFFFFFFFFFFFFFFF,::FFFFFFFFFFFFFFFFF,::FF,FFFFFF:FFFFF::FFFF:FFFFFFF,FFFFFFF:FF:F:FFFFFFFFF:FFFF,:FFFF
@A01224:195:H35LNDRXY:2:2101:11586:11381 2:N:0:CTTGTGAC+ACGTCCTG
GGACTACAGGGGTTTCTAATCCTGTTTGCTCCCCACACTTTCGCGCCTCAGCGTCAGTTGTCGTCCAGAAAGCCGCCTTCGCCACTGGTGTTCCTCCTAATATCTACGCATTTCACCGCTACACTAGGAATTCCGCTTTCCTCTCCGATACTCAAGAATAACAGTTTCAATCGCAGCCCCGAGGTTGAGCCTCGGTATTTCACGACTGACTTGCTATCCCGCCTACGCGCCCTTTACACCCAGTAAAT
+
FFFFFFFFFFFFFFFFFFFFFFFFFFFFFFFFFFFFFFFFFFFFFFFFFFFFFFFFFFFFFFFFFFFFFFFFFFFFFFFFFFFFFFFFFFFFFFFFFFFFFFFFFFFFFFFFFFFFFFFFFFFFFFFFFFFFFFFFFFFFFFFFFFFFFFFFFFFFFFFFFFFFFF:FFFFF:FFFFFFFFFFFFFFFFFF:FFFF:FFFFFFFFFFFFFFFFFF,FFFFFFFFFFFFFFFFF:FFFFFFFFFFFFFF
@A01224:195:H35LNDRXY:2:2101:15383:11443 2:N:0:CTTGTGAC+ACGTCCTG
GGACTACACGGGTTTCTAATCCTGTTTGCTCCCCACGCTTTCGAGCCTCAGTGTCAGTTACAGTCCAGAAAGGCGCCTTCGCCACTGGTATTCTTCCTAATCTCTACGCATTTCACCGCTACACTAGGAATTCTCCTTTCCTCTCCTGCACTCTAGATATCCAGTTTGGAATGCAGCACCCAGGTTAAGCCCGAGTATTTCACATCCCACTTAAATATCCACCTACGCTCCCTTTACGCCCAGTAAATC
+
FFFFFFFFFFFFFFFFFFFFFFFFFFFFFFFFFFFFFFFFFFFFFFFFFFFFFFFFFFFFFFFFFFFFFFFFFFFFFFFFFFFFFFFFFFFFFFFFFFFFFFFFFFFFFFFFFFFFFFFFFFFFFFFFF:FFFFFFFFFFFFFFFFFFFFFFFFFFFFFFFFFF:FFFFF:FFFFFFFFFFFFFFFFFFFFFFFFFFFFFFFFFFFFFFFFFFFFFFFFF:FFFFFFFFFFFFFFFFFFFF,FFFFFFF
@A01224:195:H35LNDRXY:2:2101:5050:11459 2:N:0:CTTGTGAC+ACGTCCTG
GGACTACAAGGGTTTCTAATCCTGTTTGCTCCCCACACTTTCGTGCCTCAACGTCAGTTTTTGTCCAGAAAGTCGCCTTCGCCACTGGTGTTCCTCCTAATATCTACGCATTTCACCGCTACACTAGGAATTCCACTTTCCTCTCCAATACTCAAGAAAACCAGTTTTAGTTGCAGTTCCTCAGTTGAGCCGAGGTATTTCACAACTAACTTAATTTCCCGTCTACGCACCCTTTACACCCAATAATT
+
FFFFFFFFFFFFFFFFF:FFFFFFFFFFFFFFFFFFFFFFFFFFFFFFFFFFFFFFFFFFFFFFFFFFFFF:FFFFFFFFFFFFFFFFFFFFFFFFFF:FFFFFFFFFFFFFFFFFFFFFFFFFF:FFF:FFFFFFFFFFFFFFFFF:FFFFFFFFFFFFFFFFFFFFFFFFFFF:FFFFFFFFFFFFF:FFFFFF,FFFFFFFFFFFFFFFFFFFFF:FFFFFFFFFFFFFFFFF:FF:FFFFF:FF
@A01224:195:H35LNDRXY:2:2101:10068:11569 2:N:0:CTTGTGAC+ACGTCCTG
GGACTACAGGGGTTTCTAATCCTGTTTGCTCCCCACGCTTTCGAGCCTCAGCGTCAGTTGTGGTCCAGTAAGCCGCCTTCGCCTCTGGTGTTCCTCCTAATCTCTACGCATTTTACCGCTACACTAGGAATTCCACTTACCTCTCCCACACTCTAGGTATCCAGTATTAAGTGCATTTCTGGAGTTAAGCCCCAGGCTTTCACACTTAACTTAAACACCCGCCTACGCTCCCTTTACGCCCAGTG
+
FFFFFFFFFFFFFFFFFFFFFFFFFFFFFFFFFFFFFFFFFFFFFFFFFFFFFFFFFFFFFFFFFFFFFFFFFFFFFFFFFFFFFFFFFFF:FFFFFF,FFFFFFFFFFFF:FFFFFFFFFFFF:FFFFFFFFFFFFFFFFFFFFFFFFFFFFFFFFFFFFF:FFFFFFFFFFFF,:FFFFFFFFFFFFFFFFFFFFFFFFFFFFFFFFFFFFF:FFFFFFFFFFFFFFFFFFFFFFFFFFFFFF
@A01224:195:H35LNDRXY:2:2101:13521:11788 2:N:0:CTTGTGAC+ACGTCCTG
GGACTACTGGGGTTTCTAATCCTGTTTGCTCCCCACGCTTTCGCGCCTCAGCGTCAGTTATCGTCCAGCAAGTCGCCTTCGCCACTGGTGTTCCTCCTAATATCTACGCATTTCACCGCTACACTAGGAATTCCACTTGCCTCTCCGACACTCAAGATTTGCAGTTTCAAATGCAGTTCATGGGTTGAGCCCATGGATTTCACATCTGACTTGCAAACCCGCCTACGCGCCCTTTACACCCAGTAAATCC
+
FFFFFFFFFF,FFFFFFFFFFFFFFFFFFFFFFFFFFFFFFFFFFFFFFFFFFFFFFFFFFFFFFFFFFFFFFFFFFFFFFFFFFFFFFFFFFFFFFFFFFFFFFFFFFFFFFFFFFFFFFFFFFFFFFFFFFFFFFFFFFFFFFFFFFFFFFFFFFFFF:F,FFFFFFFFFFFFFFFF,FF:F:FFFFFFF,FFFFFFFFFFFFFFF:FFFFFF,:FFFFFFFFFFFFFFFFFFFFFFFFFFFFFFFFF
@A01224:195:H35LNDRXY:2:2101:12174:11804 2:N:0:CTTGTGAC+ACGTCCTG
GGACTACACGGGTTTCTAATCCTGTTTGCTCCCCACGCTTTCGAGCCTCAGTGTCAGTTACAGTCCAGAAAGTCGCCTTCGCCACTGGTATTCTTCCTAATCTCTACGCATTTCACCGCTACACTAGGAATTCTACTTTCCTCTCCTGCACTCTAGATATCCAGTTTGGAATGCAGCACCCAGGTTAAGCCCGAGTATTTCACATCCCACTTAAATATCCACCTACGCTCCCTTTACGCCCAGTA
+
FFFFFFFFFFFFFFFFFFFFFFFFFFFFFFFFFFFFFFFFFFFFFFFFFFFFFFFFFFFFFFFFFFFFFFFFFFFFFFFFFFFFFFFFFFFFFFFFFFFFFFFFFFFFFFFFFFFFFFFFFFFFFFFFFFFFFFFFFFFFFFFFFFFFFFFFFFFFFFFFFFFFFFFFFFFFFFFFFFFFFFFFFFFFFFFFFFFFFFFFFFFFFFFFFFFFFFFFFFFFFFFFFFFFFFFFFF:FFFFFFFFFF
@A01224:195:H35LNDRXY:2:2101:25816:11819 2:N:0:CTTGTGAC+ACGTCCTG
GGACTACACGGGTTTCTAATCCTGTTTGCTCCCCATGCTTTCGTGCCTCAGCGTCAGTTAGAGCCCAGTAAGCCGCCTTCGCCACTGGTGTTCCTCCGAATATCTACGCATTTCACCGCTACACTCGGAATTCCGCTTACCTCTACTCCACTCAAGAACCACAGTTTTGGATGCAGTCCCGAGGTTGAGCCTCGGTATTTCACATCCAACTTGCAGTCCCGCCTACGCACCCTTTACACCCAGTAA
+
FFFFFFFFFFFFFFFFFFFFFFFFFFFFFFFFFFFFFFFFFFFFFFFFFFFFFFFFFFFFFFFFFFFFFFFFFFFFFFFFFFF:FFFFFFFFFFFFFFFFFFFFFFFFFFFFFFFFFFFFFFFFFFFFFFFFFFFFFFFFFFFFFFFFFFFFFFFFFFFFFFFFFFFFFFFFFFFFFFFFFFFFFFFFFFFFFFFFFFFFFFFFFFFFFFFFFFFFFFFFFFFFFFFFFFFFFFFFFFFFFFFFFF
@A01224:195:H35LNDRXY:2:2101:10022:11960 2:N:0:CTTGTGAC+ACGTCCTG
GGACTACTAGGGTATCTAATCCTGTTTGCTCCCCACGCTTTCGTGCCTCAGTGTCAGTTACAGTCCAGAGAGCCGCCTTCGCAACTGGTGTTCCTCCTAATATCTACGCATTTCACCGCTACACTAGGAATTCCACTCTCCTCTCCTGCACTCAAGTTTCCCAGTTTCAAAGGCTTACTACGGTTGAGCCGTAGCCTTTCACCTCTGACTTAAGAAACCACCTACGCACCCTTTACGCCCAGTAATT
+
FFFFFFFFFFFFFFFFFFFFFFFFFFFFFFFFFFFFFFFFFFFFFFFFFFFFFFFFFFFFFFFFFFF:FFFFFFFFFFFFFFFFFFFFFFFFFFFFFFFFFFFFFFFFFFFFFFFFFFFFFFFFFFFFFFFFFFFFFFFFFFFFFFFFFFFFFFFFFFFFFFFFFFFFFFFFFFFFFFFFFFFFFFFFFFFFFFFFFFFFFFFFFFFFFFFFFFF:FFFFFFFFFFFFFFFFFFFFFFFFFFFFFFF
@A01224:195:H35LNDRXY:2:2101:16477:12179 2:N:0:CTTGTGAC+ACGTCCTG
GGACTACAAGGGTTTCTAATCCTGTTTGCTACCCACGCTTTCGCGCCTCAGCGTCAGTTATGGTCCAGAAAGCCGCCTTCGCCACCGGTGTTCCTCTCCATATCTACGCATTTCACCGCTACACTGAGAATTCCGCTTTCCTCTCCCACACTCTAGATTACCAGTTTTGGTTGCAGTTCCGAAGTTGAGCCTCGGGATTTCACATCCAACTTAGTATTCCGCCTACGCGCCCTTTACACCCAGTAAT
+
FFFFFFFFFF,FFFFFFFFFFFFFF:FFFF:FFFFFFFFFFFFFFFFFFFFFFFF:FFFFFFFFFFFFFFFFFFF:FFFFFFFFFFF:FFFFFFFFFF,FFFFFFFFF:FFFFFFFF:FFFFFFFFF:FFFFF:FFF,FFFFFFF:FFFFFFFFF:FFF,F,FF,FFFFFFFFFFFFFFFFFFFFFFFFFFFFFFF:FFFFFF,F,F,FFFFFFFF,FF:FFF:FF:FFFFFFFFFFFFFFFFFF,F
@A01224:195:H35LNDRXY:2:2101:18511:12226 2:N:0:CTTGTGAC+ACGTCCTG
GGACTACTCGGGTTTCTAATCCTGTTTGATCCCCACGCTTTCGTGCATCAGCGTCAATAGCGGATTCGTGAGATGCCTTCGCAATCGGTGTTCTGTGTGATATCTATGCATTTCACCGCTACACCACACATTCCTCCCACGGCATCCGCATTCTAGCGAACCAGTATCAACGGCACGGTAGAGGTTGAGCCCCTAAATTTCACCGCTGACTTAATCCACCGCCTACGCACCCTTTAAACCCAATAA
+
FFFFFFFFFFFFFFFFFFFFFFFFFFFFFFFFFFFFFFFFFFFFFF:FFFFFFFFFFFFFFFFFFFFFFFFFFFFFFFFFFFFFFFFFFFFFFFFFFFFF:FFFFFFFFFFFFFFFFFFFFFFF:FFFFFFFFFFFFFFFFFFFFFFFFFFFFFFFFFFFFFFFFFF:FFFFFFFFFFF:FFFFFFFFFFFFFFF:FFFF:FFFFFFFFFFFFFFFFFFFFFFF:FFF:FFFFF:FFFFF:,FFFF
@A01224:195:H35LNDRXY:2:2101:24505:12273 2:N:0:CTTGTGAC+ACGTCCTG
GGACTACTGGGGTTTCTAATCCTGTTTGCTCCCCACGCTTTCGTGTCTCAGCGTCAGTAATGGTCCAGTAAACCGCCTTCGCCACTGGTGTTCCTCCCGATCTCTACGCATTTCACCGCTACACCGGGAATTCCGTTTACCTCTCCCACTCTCAAGAGAATCAGTTTCAGACGCAGGTTACGGGTTGAGCCCGTAATTTTCACATCTGACTTAACTCCCCGCCTACACACCCTTTACACCCAGTAA
+
FFFFFFFFFFFFFFFFFFFFFFFFFFFFFFFFFFFFFFFFFFFFFFFFFFFFFFFFFFFFFFFFFFFFFFFFFFFFFFFFFFFFFFFFFFFFFFFFFFFFFFFFFFFFFFFFFFFFFFFFFFFFFFFFFFFFFFFFFFFFFFFFFFFFFFFFFFFFFFFFFFFF:FFFFFFFFFFFFFFFFFFFFFFFFFFFFFFFFFFFFF:FFFFFFFFFFFFFFFFFFFFFFFFFFFFFFFFFFFFFFFFFFF
@A01224:195:H35LNDRXY:2:2101:3830:12352 2:N:0:CTTGTGAC+ACGTCCTG
GGACTACAGGGGTTTCTAATCCTGTTTGCTCCCCATGCTTTCGCGCCTCAGCGTCAGTTGCAGACCAGAAAGTCGCCTTCGCCACTGGTGTTCCTCCAAATCTCTACGCATTTCACCGCTACACTTGGAATTCCACTTTCCTCTTCTGCACTCAAGTCTCCCAGTTTCCAATGACCCTCCACGGTTAAGCCGTGGGCTTTCACATCAGACTTAAGAAACCGCCTGCGCGCGCTTTACGCCCAATA
+
FFFFFFFFFFFFFFFFFFFFFFFFFFFFFFFFFFFFFFFFFFFFFFFFFFFFFFFFFFFFFFFFFFFFFFFFFFFFFFFFFFFFFFFFFFFFFFFFFFFFFFFFFFFFFFFFFFFF:FFFFFFFFFFFFFFFFFFFFFFFFFFFFFFFFFFFFFFFFFFFFFFFFFFFFFFFFFFFFFFFFFF:FFFF:FFFFFFFFFFFFFFFFFFFFFFFFFFFFFFFFFFFFFFFFFFFFFFFFFFFFFFF:
@A01224:195:H35LNDRXY:2:2101:26449:12477 2:N:0:CTTGTGAC+ACGTCCTG
GGACTACTGGGGTTTCTAATCCTATTTGCTCCCCACGCTTTCGTCCCTGACCGTCAGTGATGGCCCAGCAAATCGCCTTCGCCACTGGTGTTCCTTCTAATATCTACGCATTTTACCGCTACACTAGAAATTCCATTTGCCTCTACCACACTCGAGTCTTACAGTTTCTAGAACGAACCGAGGTTGAGCCTCGGGCTTTAATTCTAGACTTATAAAACCGGCTGCGGACGCTTTACGCCCAATAAATC
+
FFFFFFFFFFFFFFFFFFFFFFFFFFFFFFFFFFFFFFFFFFFFFFFFFFFFFFFFFFFFFFFFFFFFFFFFFF:FFFFFFFFFFFFFFFFFFFFFFF,FFFFFFFFFFFFFFFFFFFFFFFFFFFFFFFFFFFFFFFFFFFFFFFFFFFFFFFFFFFFFFFFFFFFFFFFFFFFFFFFFFFFFFFFFFFFFFFFFFFFFFFFFFFFFFFFFF:FFFFFFFFFFFFFFFFFF:FFFFFFFFFF,FFFF
@A01224:195:H35LNDRXY:2:2101:15402:12696 2:N:0:CTTGTGAC+ACGTCCTG
GGACTACAAGGGTTTCTAATCCTGTTTGCTCCCCACGCTTTCGCGCCTCAGCGTCAGTTATCGTCCAGCAAGCCGCCTTCGCCACTGGTGTTCCTCCTAATATCTACGCATTTCACCGCTACACTAGGAATTCCGCTTGCCTCTCCGACACTCAAGGGATACAGTTTTGAAAGCAGTTCCGGGGTTGAGCCCCGGGATTTCACTCCCAACTTGCATCTCCGCCTACACGCCCTTTACACCCAGTAA
+
FFFFFFFFFFFFFFFFFFFFFFFFFFFFFFFFFFFFFFFFFFFFFFFFFFFFFFFFFFFFFFFFFFFFFFFFFFFFFFFFFFFFFFFFFFFFFFFFFFFFFFFFFFFFFFFFF:FFFFFFFF:FFFFFFFFFFFFFFFFFFFFFFFFFFFFFFFFFFFFFFFFFFFFFFFFFFFFFFFFFFFFFFFFFFFFFFFFFFFFFFFFFFFFFFFFFFFFFFFFFFFFFFFFFFFFFFFFFFFFFFFFFFF
@A01224:195:H35LNDRXY:2:2101:27489:12712 2:N:0:CTTGTGAC+ACGTCCTG
GGACTACTCGGGTTTCTAATCCTGTTTGCTCCCCACGCTTTCGTGCCTCAGCGTCAGTTGCAGTCCAGAAAGCCGCCTTCGCCACTGGTGTTCCTCCTAATATCTATGCATTTCACCGCTACACTAGGAATTCCGCTTTCCTCTCCTGCACTCAAGTCAACCAGTATCAGATGCAGCCCCCAGGTTAAGCCCGGGGATTTCACATCTGACTTAATTAACCGCCTACGCACCCTTTACGCCCAGTGA
+
FFFFFFFFFFFFFFFFFFFFFFFFFFFFFFFFFFFFFFFFFFFFFFFFFFFFFFFFFFFFFFFFFFFFFFFFFFFFFFFFFFFFFFFFFFFFFFFFFFFFFFFFFFFFFFFFFFFFFFFF:FFFFFFFF:FFFFFFFFFFFFFFFFFFFFFFFFFFFF:FFFFFFFFFFFFFFFFFFFFFFFFFFFFFFFFFFFFFFF:FFFFF:FFFFFFFFFFFFFFFFFFFFFFFFFFF:FFFFFFFFF:FFF
@A01224:195:H35LNDRXY:2:2101:3703:12727 2:N:0:CTTGTGAC+ACGTCCTG
GGACTACTAGGGTATCTAATCCTGTTTGATCCCCACGCTTTCGTGCCTCAGCGTCAATAGCGGATTCGTGAGATGCCTTCGCAATCGGTGTTCTGTGTGATATCTATGCATTTCACCGCTACACCACACATTCCTCCCACGGCATCCGCATTCCAGCCGACCAGTATCAACGGCACGGTAGAGGTTGAGCCCCTAAATTTCACCGCTGACTTAATCGACCGCCTACGCACCCTTTAAACCCAATA
+
FFFFFFFFFFFFFFFFFFFFFFFFFFFFFFFFFFFFFFFFFFFFFFFFFFFFFFFFFFFFFFFFFFFFFFFFFFFFFFFFFFFFFFFFFFFFFFFFFFFFFFFFFFFFFFFFFFFFFFFFFFFFFFFFFFFFFFFFFFFFFFFFFFFFFFFFFFFFFFFFFFFFFFFFFFFFFFFFFFFFFFFFFFFFFFFFFFFFFFFFFFFFFFFFFFFFFFFFFFFFFFFFFFFFFFFFFFFFFF:FFFFFF
@A01224:195:H35LNDRXY:2:2101:26756:12821 2:N:0:CTTGTGAC+ACGTCCTG
GGACTACTGGGGTTTCTAATCCTGTTTGCTCCCCACGCTTTCGCTCCTCAGCGTCAGTTAATGTCCAGCAGGCCGCCTTCGCCACTGGTGTTCCTCCCGATCTCTACGCATTCCACCGCTACACCGGGAATTCCGCCTGCCTCTCCATCACTCAAGTCCTACAGTTTCAAAGGCAGCCCCGGGGTTGAGCCCCGGTATTTCACCTCTGACTTGCAGACCCGCCTACGCACCCTTTACACCCAGTAAA
+
FFFFFFFFFFFFFFFFFFFFFFFFFFFFFFFFFFFFFFFFFFFFFFFFFFFFFFFFFFFFFFFFFFFFFFFFFFFFFFFFFFFFFFFFFFFFFFFFFFFFFFFFFFFFFFFFFFFFFFFFFFFFFFFFFFFFFFFFFFFFFFFFFFFFFFFFFFFFFFFFFFFFFFFFFFFFFFFFFFFFFFFFFFFFFFFFFFFF:FFFFFFFFFFFFFFFFFFFFFFFFFFFFFFFFFFFFFFFF:FFFFFFFFF
@A01224:195:H35LNDRXY:2:2101:28727:12821 2:N:0:CTTGTGAC+ACGTCCTG
GGACTACTGGGGTATCTAATCCTGTTTGCTACCCACGCTTTCGTGCCTCAACGTCAGATATAGTTTGGTAAGCTGCCTTCGCAATCGGTGTTCTGTATGATATCTAAGCATTTCACCGCTACACCATACATTCCGCCTACCGCATCTACTCTCTAGATTAGCAGTATCAGAGGCAGTTCCGGAGTTGAGCCCCGAGCTTTCACCTCTAACTTACTATTCCGCCTACGCACCCTTTAAACCCAATA
+
FFFFFFFFFFFFFFFFFFFFFFFFFFFFFFFFFFFFFFFFFFFFFFFFFFFFFFFFFFFFFFFFFFFFFFFFFFFFFFFFFFFFFFFFFFFFFFFFFFFFFFFFFFFFFFF:FFFFFFFFFFFFFFFFFFFFFF:FFFFFFFFFFFFFFFF:FFFFFFFFFFFFFFFF:FFFFFFFFF:FFFFFF:FF::FFF,FFFFFFFFFFFFFFFFFFFFFFFFFFFFFFFFFFFF,FFFFF,FF,:FFFF
@A01224:195:H35LNDRXY:2:2101:6831:12884 2:N:0:CTTGTGAC+ACGTCCTG
GGACTACTGGGGTTTCTAATCCTGTTTGCTCCCCACGCTTTCGTGTCTCAGCGTCAGTTGTGGTCCAGTAAGCCGCCTTCGCCACCGGTGTTCTTCCCGATATCTACGCATTTCACCGCTACACCGGGAATTCCGCTTACCTCTCCCATACTCAAGAAAAACAGTTTCAAATGCAGGATCAAGGTTGAGCCTTGATATTTCACATCTGACTTGCTTTCCCGCCTACACACCCTTTACACCCAGTAAAT
+
FFFFFFFFFFFFFFFFFFFFFFFFFFFFFFFFFFFFFFFFFFFFFFFFFFFFFFFFFFFFFFFFFFFFFFFFFFFFFFFFFFFFFFFFFFFFFFFFFFFFFFFFFFFFFFFFFFFFFFFFFFFFFFFFFFFFFFFFFFFFFFFFFFFFFFFFFFFFF:FFFFFFFF:FFFFFFFFFFFFFFFFF,FFFFFFFFFFFFFFFFFFFFFFFFFFFFFF:FFFFFFFFFFFFFFFFFFFFFFFF:,FF,FFF
@A01224:195:H35LNDRXY:2:2101:30843:13041 2:N:0:CTTGTGAC+ACGTCCTG
GGACTACAGGGGTTTCTAATCCTGTTTGATACCCGCACTTTCGAGCCTCAGCGTCAATAACACCCCAGGAGACTGCCTTCGCAATCGGAGTTCTTCGTCATATCTAAGCATTTCACCGCTACACGACGAATTCCATCTCCCTTGTGTGCATTCAAGACCGCCAGTTTCAACGGCACGACAAGGTTGGGCCTTGACATTTAACCGCTGACTTAACAGTCCGCCTACGCTCCCTTTAAACCCAATAAAT
+
FFFFFFFFFFFFFFFFFFFFFFFFFFFFFFFFFFFFFFFFFFFFFFFFFFFFFFFFFFFFFFFFFFFFFFFFFFFFFFFFFFFFFFFFFFFFFFFFFFFFFFFFFFFFFFFFFFFFFFFFFFFFFFFFFFFFFFFFFFFFFFFFFFFFFFFFFFFFFFFFFFFFFFFFFFF:FFFFFFFFFFFFFFFFFFFFFFFFFFFFFFFFFFFFFF:FFFFFFFFFFFFFFFFFFFFFFFFFF:FFFFFFFFF
@A01224:195:H35LNDRXY:2:2101:22119:13119 2:N:0:CTTGTGAC+ACGTCCTG
GGACTACCGGGGTATCTAATCCTGTTTGCTCCCCACGCTTTCGAGCCTCAGTGTCAGTTACAGTCCAGAAAGGCGCCTTCGCCACTGGTATTCTTCCTAATCTCTACGCATTTCACCGCTACACTAGGAATTCTCCTTTCCTCTCCTGCACTCTAGATATCCAGTTTGGAATGCAGCACCCAGGTTAAGCCCGAGTATTTCACATCCCACTTAAATATCCACCTACGCTCCCTTTACGCCCAGTA
+
FFFFFFFFFFFF:FFFFFFFFFFF,FFFFFFFFFFFFFFFFFFFFFFFFFFFFFFFF:FFFFFFFFFFF:FFFFFFFFFFFFFFF:FFFFFFF:FFFFFFFFFFFFFFFFFFFFFFFFFFFFFFFFFFF,:,FFFFFFFFFFFFFFFFFFF:FFFF,FFFFF:FFFFFFF,FFFFFFFFF:FFFFFFFFFFFF,FFF:FFF:FFFFFFFFFFFFFFFFFFFFFFFFFFFFFFFFF:FFFFFFFFF
@A01224:195:H35LNDRXY:2:2101:13593:13228 2:N:0:CTTGTGAC+ACGTCCTG
GGACTACTCGGGTTTCTAATCCTGTTTGCTCCCCACGCTTTCGAGCCTCAGCGTCAGTTACAGTCCAGAGAGTCGCCTTCGCCACTGGTGTTCTTCCTAATCTCTACGCATTTCACCGCTACACTAGGAATTCCACTCTCCTCTCCTGCACTCTAGACTTCCAGTTTGAAATGCAGCACCCAAGTTGAGCCCGGGTATTTCACATCTCACTTAAAAATCCGCCTACGCTCCCTTTACGCCCAGTAAAA
+
FFFFFFFFFFFFFFFFFFFFFFFF:FFFFFFFFFFFFFFFFFFFFFFFFFFFFFFFFFFFFFFFFFFFFFFFFFFFFFFFFFFFFFFFFFFFFFFFFFFFFFFFFFFFFFFFFFFFFFFFFFFFF:FFF:FFFFFFFFFFFFFFFFFFFFFFFFFFFFFFFFFFFFFFFFFF:FFFFFFFFFFFFFF,FFFFFFFFFFFFFFF::F,FFFFFF:FFFF:FFFFFFFFFFFFFFFFF,FFFFFFFFF:,
@A01224:195:H35LNDRXY:2:2101:32796:13385 2:N:0:CTTGTGAC+ACGTCCTG
GGACTACCAGGGTTTCTAATCCTGTTTGCTCCCCACACTTTCGTGCCTCAACGTCAGTTACAGTCCAGAAAGCCGCCTTCGCCACTGGTGTTCCTCCTAATCTCTACGCATTTCACCGCTACACTAGGAATTCCGCTTTCCTCTCCTGCACTCAAGAAATATAGTTTTGGTTGCAGTTCCTCAGTTAAGCCGAGGGATTTCACAACCAACTTGTATTCCCGTCTACGCACCCTTTACACCCAATAA
+
FFFFFFFFFFFFFFFFFFFFFFFFFFFFFFFFFFFFFFFFFFFFFFFFFFFFFFFFFFFFFFFFFFFFFFFFFFFFFFFFFFFFFFFFFFFFFFFFFFFFFFFFFFFFFFFFFFFFFFFFFFFFF,FFFFFFFFFFFFFFFFFFFFFFFFFFFFFFFFF:FFFFFFFFF:FFFFFFFFFFFFFFFF,FFFFFFFFFFFFFFFFFFFFFFFFFF:F:FFFFF:FFFFFF:FFFFFF:FFFFFFFFFF
@A01224:195:H35LNDRXY:2:2101:28302:13432 2:N:0:CTTGTGAC+ACGTCCTG
GGACTACACGGGTTTCTAATCCTGTTTGCTCCCCATGCTTTCGTGCCTCAGCGTCAGTTAAAGCCCAGTAGGCCGCCTTCGCCACTGGTGTTCCTCCGAATATCTACGCATTTCACCGCTACACTCGGAATTCCGCCTACCTCTACTTCACTCAAGAACAACAGTTTCAACTGCAGTCTATGGGTTGAGCCCATAGTTTTCACAGCTGACTTGCTATCCCGCCTGCGCACCCTTTACACCCAGTAAT
+
FFFFFFFFFFFFFFFFFFFFFFFFFFFFFFFFFFFFFFFFFFFFFFFF:,FFFFFFFFFFFFFFFFFFFFFFFFFFFFFFFFFFFFFFFFFFFFFFFFFFFFFFFFFFFFFFFFFFFFFFFFFFFFFFFFFFFF:FFFFFFFFFFFFFFFFFFFFFFFFFFFFFFFFFFFFFFFFFFFFFFFFFFFFFFFFFFFFFFFFFFFFFFFFFFFFFFFFFFFFFFFFFF:FF:FFFFFFFF:FFFFF:FFF
@A01224:195:H35LNDRXY:2:2101:23936:13510 2:N:0:CTTGTGAC+ACGTCCTG
GGACTACCCGGGTTTCTAATCCTGTTTGCTCCCCATGCTTTCGCGCCTCAGCGTCAGTTGCAGACCAGAAAGTCGCCTTCGCCACTGGTGTTCCTCCAAATCTCTACGCATTTCACCGCTACACTTGGAATTCCACTTTCCTCTTCTGCACTCAAGTCTCCCAGTTTCCAATGACCCTCCACGGTTAAGCCGTGGGCTTTCACATCAGACTTAAGAAACCGCCTGCGCGCGCTTTACGCCCAATA
+
FFFFFFFFFFFFFFFFFFFFFFFFF:FFFFFFFFFFFFFFFFFFFFFFFFFFFFFFFFFFFFFFFFFFFFFFFFFFFFFFFFFFFFFFFFFFFFFFFFFFFFFFFFFFFFFFFFFFFFFFFFFFFFFFFFFFFFFFFFFF:FFFFFFFFFFFFFFFFFFFF,,FFFFFFFFFF:FFFFFFFFFFFFFFFFFFFFFFF:FFFFFFFFFFFFFFFFFFFFFFFFFFFFFFFFFF:FFFFFFFFFFF:
@A01224:195:H35LNDRXY:2:2101:14045:13542 2:N:0:CTTGTGAC+ACGTCCTG
GGACTACTGGGGTTTCTAATCCTGTTTGCTCCCCACGCTTTCGTGCCTCAGCGTCAGTTGCAGTCCAGAAAGCCGCCTTCGCCACTGGTGTTCCTCCTAATATCTATGCATTTCACCGCTACACTAGGAATTCCGCTTTCCTCTCCTGCACTCAAGTCAACCAGTATCAGATGCAGCCCCCAGGTTAAGCCCGGGGATTTCACATCTGACTTAATTAACCGCCTACGCACCCTTTACGCCCAGTG
+
FFFFFFFFFFFFFFFFFFFFFFFFFFFFFFFFFFFFFFFFFFFFFFFFFFFFFFFFFFFFFFFFFFFFFFFFFFFFFFFFFFFFFFFFFFFFFFFFFF:FFFFFFFFFF:FFF:FFFFFFFFFFF,FFFFFFF:FFFFFFFFFFFFFFFFFFFFFFFFFFFFFFFFFFFFFFFFFFFFFFFFFFFFFFFFFFFFFFFFFFFFFF:FFFFFFFFFFFFFFFFFF:FFFFFFFFFFFFFFFFFFFFF
@A01224:195:H35LNDRXY:2:2101:10474:13589 2:N:0:CTTGTGAC+ACGTCCTG
GGACTACCAGGGTTTCTAATCCTGTTCGATACCCGCACTTTCGAGCCTCAGCGTCAATCGCACCCCAGGAGACTGCCTTCGCAATCGGAGTTCTTCGTCATATCTAAGCATTTCACCGCTACACGACGAATTCCATCTCCCTTGTGTGTATTCAAGACCGCCAGTTTCAACGGCATGCCCAGGTTGGGCCATGACATTTAACCGCTGACTTAACAGCCCGCCTACGCTCCCTTTAAACCCAATAAA
+
FFFFFFFFFFFFFFFFFFFFFFFFFFFF:FFFFFFFF:FFFFFFFFFFFFFFFFFFFFFFFFFFFFFFFFFFFFFFF:FFFFF:FFFFFFFFFFFFFFFFFF:FF:FFF::FFFFFFFF:FFFFFFFFFF,FFFFFFFFFF::FFFFFFF,FFFFFFFFFFF:FFFFFFFFFFFFFFFF,FF,,FFFFFFFFFFFF,FFFFFF:FFFFFFFFFFFFFFFFFFFFFFFFFFF:FFFFFFFFF:F,:F
@A01224:195:H35LNDRXY:2:2101:10375:13604 2:N:0:CTTGTGAC+ACGTCCTG
GGACTACAAGGGTATCTAATCCTGTTCGATCCCCACGCTTTCGTGCCTCAGCGTCAACTATAGCTTAGTAAGCTGCCTTCGCGATCGGTGTTCTGAATCATATCTATGCATGTCACCGCTACATGATTCATTCCGCCTACTCCATCTATGTTCTAGCTCTACAGTATCAACGGCTCGCCTGAGTTAAGCTCAAGTCTTTCACCATTGACTTATAACGCCGCCTACGCACCCTTTAAACCCAATAAA
+
FFFFFFFFFFFFFF,FFFFFFFFFFFFFFFFFFFFFFFFFFFFFFFFFFFFF:FFFFFFFFFFFFFFFFFFFFFFFFFFFFFFFFFFFFFFFFFFFFFFFFFFFFFFFF:FFFFFFFFFFFFFFFFFFFFFFFFFFFFFFFFFFFFF,FFFFFFFFFFFFFFFFFFFFFFFFFFFFFFFFFFFFFFFFFFFFFFFFFFF:FFFF:FFFFFFFFFFFFFFFFFFFFFFFFFFF:FFFFFFFFFFFFF
@A01224:195:H35LNDRXY:2:2101:27561:13620 2:N:0:CTTGTGAC+ACGTCCTG
GGACTACTCGGGTATCTAATCCTGTTTGCTCCCCACGCTTTCGCGCCTCAGCGTCAGTTATCGTCCAGCAAGCCGCCTTCGCCACTGGTGTTCCTCCTAATATCTACGCATTTCACCGCTACACTAGGAATTCCGCTTGCCTCTCCGACACTCAAGGGATACAGTTTTGAAAGCAGTTCCGGGGTTGAGCCCCGGGATTTCACTCCCAACTTGCATCTCCGCCTACACGCCCTTTACACCCAGTAA
+
FFFFFFFFFFFFFFFFFFFFFFFFFFFFFFFFFFFFFFFFFFFFFFFFFFFFFFFFFFFFFFFFFFFFFF:FFFFFFFFFFFFFFFFFFFFFFFFFFFFFF:FFFFFFFFFFFFFFFFFF:FFF,,FFFFFFFFFFFFFFFFFFFFFFFFFFFFFFFFFFFFFFF:FFFFF:FFFFFFFFFFFFFFFFFF:FFFFFFFFFFFFFF,FFFFFFFFFFFFFFFFFFFFFFFFFFFFFF:FFFFFFFFF
@A01224:195:H35LNDRXY:2:2101:8983:13730 2:N:0:CTTGTGAC+ACGTCCTG
GGACTACTGGGGTTTCTAATCCTGTTTGCTCCCCACGCTTTCGAGCCTCAGCGTCAGTTATCGTCCAGTAAGCCGCCTTCGCCACTGGTGTTCCTCCTAATATCTACGCATTTCACCGCTACACTAGGAATTCCGCTTACCCCTCCGACACTCTAGTTCGACAGTTTCCAATGCAGTACCGGGGTTGAGCCCCGGGCTTTCACATCAGACTTGCCGTACCGCCTGCGCTCCCTTTACACCCAGTAAAT
+
FFFFFFFFFFFFFFFFFFFFFFFFFFFFFFFFFFFFFFFFFFFFFFFFFFFFFFFFFFFFFFFFFFFFFFFFFFFFFFFFFFFFFFFFFFFFFFFFFFFFFFF:FFFFFFFFFFFFFFFFFFFFFFFFFFFFFFFFFFFFFFFFFFFFFFFFFFF::FFFFFFFFFFFFFFFFFFFFFFFFFFFFFFFFFFFFFFFFFFFFFFFFFFFFFFFFFFFF,:FFFFFFFFFFFFFFFFFFFFFFF:,FFFF
@A01224:195:H35LNDRXY:2:2101:8811:13777 2:N:0:CTTGTGAC+ACGTCCTG
GGACTACTGGGGTTTCTAATCCCTTTCGCTACCCTGGCCTTCGTACCTCAGCGTCAGTAAATGTCCAGGAACCCGCCTTCGCCACGAGTCTTCTTCTTGATATCTACGCATTTCACTGCTACACCAAGAATTCCGGTTCCCCCTCCATTACTCCAGCATCACAGTATCACGCGCACTCCAGAGGTTGAGCCCCTGCCTTTCACGCACGACTTATGACGCCGCCTACGTACCCTTTACGCCCAGTG
+
FFFFFFFFFFFFFFFFFFFFFFFFFFFFFFFFFFFFFFFFFFFFFFFFFFFFFFFFFFFFFFFFFFFFFF,FFFFFFFFFFFFFFFFFFFFFFFFFFFFFFFFFFFFFFFFFFFFFFFFFFFFFFFFFFFFFFFFFFFFFFFFFFFFFFFFFFFFFFFFFFFFFFFFFFFFFFFFFFFFFFFF:FFFFFFFFFFFFFFFFFFFFFFFFFFFFFF:FFFFFFFFFFFFFFFFFFFFFFFFFFFFFF
@A01224:195:H35LNDRXY:2:2101:23836:13808 2:N:0:CTTGTGAC+ACGTCCTG
GGACTACCCGGGTTTCTAATCCTGTTTGCTCCCCACGCTTTCGCGCCTCAGCGTCAGTTTCTGTCCAGTTGACCGCCTTCGCCACTGGTGTTCCTCCTAATATCTACGCATTTCACCGCTACACTAGGAATTCCGTCAACCTCTCCAGTACTCAAGAACGACAGTTTCAAATGCAGTTTCAGGGTTGAGCCCTGAGATTTCACATCTGACTTGCCATCCCGCCTACGCGCCCTTTACACCCAGTA
+
FFFFFFFFFFFFFFFFFFFFFFFFFFFFFFFFFFFFFFFFFFFFFFFFFFFFFFFFFFFFFFFFFFFFFFFFFFFFFFFFFFFFFFFFFF:FFFFFFFFFFFFFFFFFFFFFFFFFFFFFFFFFFFFFFFFFFFFFFFFFFFFFFFFFFFFFFFFFFFFFFFFFFFFFFFFFFFFFFFFFFFFFFFFFFFFFFFFFFFFFFFFFFFFFFFFFFFFFFFFFF:FFFFFFFFFFFFFFFFFFF:F:F
@A01224:195:H35LNDRXY:2:2101:4951:13855 2:N:0:CTTGTGAC+ACGTCCTG
GGACTACAAGGGTTTCTAATCCTGTTTGATCCCCACGCTTTCGTGCCTCAGCGTCAATTGCGGATTCGTGAGATGCCTTCGCAATCGGTGTTCTGTGTGATATCTATGCATTTCACCGCTACACCACACATTCCTCCCACGGCATCCGCATTCCAGACTGCCAGTATCAACGGCACGGTAGAGGTTGAGCCCCTAAATTTCACCGCTGACTTAACAGACCGCCTACGCACCCTTTAAACCCAATA
+
FFFFFFFFFFFFFFFFFFFFFFFFFFFFFFFFFFFFFFFFFFFFFFFFFFFFFFFFFFFFFFFFFFFFFFFFFFFFFFFFFFFFFFFFFFFFFFFFFFFFFFFFFFFFFFFFFFFFFFFFFFFFFFFFFFFFFFFFFFFFFFFFFFFFFFFFFFFFFFFFFFFFFFFFFFFFFFFFFFFFFFFFFFFFFFFFFFFFFFFFFFFFFFFFFFFFFFFFFFFFFFFFFFFFFFFFF:FFFFFFFFFFF
@A01224:195:H35LNDRXY:2:2101:15257:13855 2:N:0:CTTGTGAC+ACGTCCTG
GGACTACACGGGTTTCTAATCCTGTTTGCTCCCCACGCTTTCGTGCCTCAGCGTCAGTTACAGTCCAGAGAGCCGCCTTCGCTACTGGTGTTCCTCCTAATATCTACGCATTTCACCGCTACACTAGGAATTCCACTCTCCTCTCCTGCACTCAAGTCTTACAGTTCCAAAAGCTTACTACGGTTGAGCCGTAGCCTTTCACTTCTGGCTTGAAAGACCGCCTACGCACCCTTTACGCCCAGTAATTCC
+
FFFFFFFFFFFFFFFFFFFFFFFFFFFFFFFFFFFFFFFFFFFFFFFFFFFFFFFFFFFFFFFFFFFFFFFFFFFFFFFFFFF,FFFFFFFFFFFFFFFFFFFFFFFFFFFFFFFFFFFFFFFFFFFFFFFFFFFFFFFFFFFFFFFFFFFFFFFFFF,FFFFFFFFFFFFFFFFFFFFFFFFFFFFFFFFFFF:F:FFFFFFFFFFFFFFFFFFFFFFFFFFFFFFFFFFFFFFFFFFFFFFFFFFFF
@A01224:195:H35LNDRXY:2:2101:30617:13902 2:N:0:CTTGTGAC+ACGTCCTG
GGACTACCGGGGTATCTAATCCTGTTTGCTCCCCACACTTTCGAGCCTCAGCGTCAGTTAGAGCCCAGCAGGCCGCCTTCGCCACTGGTGTTCCTCCGAATATCTACGCATTTCACCGCTACACTCGGAATTCCGCCTGCCTCTACTCCACTCAAGAACAACAGTTTCAACGGCAGTTTATGGGTTGAGCCCATAAATTTCACCGCTGACTTGCTGTCCCGCCTGCGCTCCCTTTACACCCAGTAA
+
FFFFFFFFFFFFFFFFFFFFFFFFFFFFFFFFFFFFFFFFFFFFFFFFFFFFFFFFFFFFFFFFFFFFFFFFFFFFFFFFFFFFFFFFFFFFFFFFFFFFFFFFFFFFFFFFFFFFFFFFFFFFFFFFF:FFFFFFFFFFFFFFFFFFFFFFFFFFFFFFFF:FFFFFFFFFFFFFFFFFFFFFFFFFFFFFFFFFFFFFFFFFFFFF:FFFFFFFFFFFFFFFFFFFFFFFFFFFFFFFFFFFFF
@A01224:195:H35LNDRXY:2:2101:21142:13933 2:N:0:CTTGTGAC+ACGTCCTG
GGACTACAAGGGTTTCTAATCCTGTTTGCTACCCACACTTTCGAGCCTCAGCGTCAGTTAGAGCCCAGTAAGCCGCCTTCGCCACTGGTGTTCCTCCGAATATCTACGCATTTCACCGCTACACTCGGAATTCCGCTTACCTCTACTCCACTCAAGAACCACAGTTTTGGATGCAGCCCCGAGGTTGAGCCTCGGTATTTCACATCCAACTTGCAGTCCCGCCTGCGCTCCCTTTACACCCAGTAAT
+
FFFFFFFFFFFFFFFFFFFFFFFFFFFFFFFFFFFFFFFFFFFFFFFFFFFFFFFFFFFFFFFFFFFFFFFFFFFFFFFFFFFFFFFFFFFFFFFFFFFFFFFFFFFFFFFFFFFFFFFFFFFF:FFFFFFFFFFF:FFFFFFFFFFFFFFFFFFFF:FFFFFFFFFFFFFFFFFFFFFFFFFFFFFFFFFFFFFFFFFFFFFFFFF:FFFFF,:FFFFFFFFFFFFFFFFFFFFFFFF:FFFFF,F
@A01224:195:H35LNDRXY:2:2101:4119:13980 2:N:0:CTTGTGAC+ACGTCCTG
GGACTACTAGGGTATCTAATCCTGTTTGATCCCCACGCTTTCGTGCCTCAGCGTCAATAGCGGATTCGTGAGATGCCTTCGCAATCGGTGTTCTGTGTGATATCTATGCATTTCACCGCTACACCACACATTCCTCCCACGGCATCCGCATTCCAGCCGACCAGTATCAACGGCACGGTAGAGGTTGAGCCCCTAAATTTCACCGCTGACTTAATCGACCGCCTACGCACCCTTTAAACCCAATA
+
FFFFFFFFFFFFFFFFFFFFFFFFFFFFFFFFFFFFFFFFFFFFFFFFFFFFFFFFFFFFFFFFFFFFFFFFFFFFFFFFFFFFFFFFFFFFFFFFFFFFFFFFFFFFFFFFFFFFFFFFFFFFFFFFFFFFFFFFFFFFFFFFFFFFFFFFF:FFFFFFFFFFFFFFFFFFFFFFFFF::FFFFFFFFFFFFFFFFFFFFFF:FFFFFFFFFFFFFFFFFFFFFFFFFFFFFFFFFFFFFFF:F
@A01224:195:H35LNDRXY:2:2101:18466:13996 2:N:0:CTTGTGAC+ACGTCCTG
GGACTACCAGGGTTTCTAATCCTGTTCGATCCCCACGCTTTCGTGCCTCAGCGTCAACTATAGCTTAGTAAGCTGCCTTCGCGATCGGTGTTCTGAATCATATCTATGCATGTCACCGCTACATGATTCATTCCGCCTACTCCATCTATGTTCTAGCTCTACAGTATCAACGGCTCGCCTGAGTTAAGCTCAAGTCTTTCACCATTGACTTATAACGCCGCCTACGCACCCTTTAAACCCAATAAAT
+
FFFFFFFFFFFFFFFFFFFFFFFFFFFF:FFFFFFFFFFFFFFFFFFFFF:FFFFFFFFFFFFFF::FFFFFFFFFFFFFFFFFFFFFFFFFFFFFFFFFFFFFF,FFFFFFFFFFFFFFFFFFFFFFFFFFFFFFFF,FFFFFFF,FFFFFFFFFF,FF,FFFFFFFFFFFFFFFFF:FFFFFFFFFFFFFFFFFFFFFFFFFFFFFFF,FFFFFFFFFFFF:FFFFFFFF:FF:FFFFFFFFFFF
@A01224:195:H35LNDRXY:2:2101:29152:14121 2:N:0:CTTGTGAC+ACGTCCTG
GGACTACCAGGGTATCTAATCCTGTTTGCTACCCATGCTTTCGTGCCTCAGCGTCAGTTAGAGCCCAGTAAGCCGCCTTCGCCACTGGTGTTCCTCCGAATATCTACGCATTTCACCGCTACACTCGGAATTCCGCTTACCTCTACTCCACTCAAGAACCACAGTTTTGGATGCAGCTCCGAAGTTAAGCTTCGGTATTTCACATCCAACTTGCAGTCCCGCCTGCGCACCCTTTACACCCAGTAA
+
FFFFFFFFFFFF:FFFFFFFFFFFFFFFFFFFFFFFFFFFFFFFFFFFFFFFFFFFFFFFFFFFFFFFFF:FFFFFFFFFFFFFFFFFFFFFFFFFFFFFFFFFFFFFFFFF:FFFFFFF:FFF:FFFFFFFFFFFFFFFFFFFFFFFFFFFFFFFFFFFFFFFFFFFFFFFFFFFFFFFFFFFFFFFFFFFFFFFFFFFF:FF:FFF:FFFFFFFFFFFFFFFFFFFFFFFFFFFF:FFFFFFFF
@A01224:195:H35LNDRXY:2:2101:3676:14403 2:N:0:CTTGTGAC+ACGTCCTG
GGACTACCGGGGTTTCTAATCCTGTTTGATACCCGCACTTTCGAGCCTCAGCGTCAATCGCACCCCAGGAGACTGCCTTCGCAATCGGAGTTCTTCGTCATATCTAAGCATTTCACCGCTACACGACGAATTCCATCTCCCTTGTGTGTATTCAAGACCACCAGTTTCAACGGCATGACAAGGTTGGGCCTTGACATTTAACCACTGACTTAACAGTCCGCCTACGCTCCCTTTAAACCCAATAAATC
+
FFFFFFFFFFFFFFFFFFFFFFFFFFFFFFFFFFFFFFFFFFFFFFFFFFFFFFFFFFFFFFFFFFFFFFFFFFFFFFFFFFFFFFFFFFFFFFFFFFFFFFFFFFFFF:FFFFFFFFFFFFFFFFFFFFFFFFFFFFFFFFFFFFFFFFFFFF:FFFFFFFFFFFFFFFFFFF:FFFFFFFFFFFFFFFFFFFFFFFFF::FFFFFFFFFFFFFFFFFFFFFFFFFFFFFF,FFF,FFFFF:FFFFF
@A01224:195:H35LNDRXY:2:2101:9046:14497 2:N:0:CTTGTGAC+ACGTCCTG
GGACTACCAGGGTATCTAATCCTGTTTGATACCCGCACTTTCGAGCTTCAGCGTCAGTTGCGGCCCAGTGAACTGCCTTCGCAATCGGAGTTCTTCGTGATATCTAAGCATTTCACCGCTACACCACGAATTCCATCCACCTCATCCGCACTCAAGGTTACCAGTATCAATCGCGGGCTGTGGTTGAGCCACAGGCTTTGACGACTGACTTAATATCCCGCCTACGCTCCCTTTAAACCCAATAAA
+
FFFFFFFFFFFFFFFFF:FFFFFFFFFFFFFFFFFFFFFFFFFFFFFFFFFFFFFFFFFFFFFFFFFFFFFFFFFFFFFFFFFFFFFFFFFFFF:F:FFFFFFFFFFFFFFFFFFFFFFFFFFFFFFFFFFFFFFFFF:FFFFFFFFFFFFFFFFFFFFFFFFFFFFF:FFFFFFFFFFFFFFFFFFFFFFFFFFFFFFFFF:FFFFFFFFFFF:FFFFFFFFFFFFFFFFFF,FFFFFFFF:,FF
@A01224:195:H35LNDRXY:2:2101:9833:14544 2:N:0:CTTGTGAC+ACGTCCTG
GGACTACTAGGGTATCTAATCCTGTTTGCTCCCCACGCTTTCGTGCCTCAGTGTCAGTTACAGTCCAGAGAGCCGCCTTCGCAACTGGTGTTCCTCCTAATATCTACGCATTTCACCGCTACACTAGGAATTCCACTCTCCTCTCCTGCACTCAAGTTTCCCAGTTTCAAAGGCTTACTACGGTTGAGCCGTAGCCTTTCACCTCTGACTTAAGAAACCACCTACGCACCCTTTACGCCCAGTAATT
+
FFFFFFFFFFFFFFFFFFFFFFFFFFFFFFFFFFFFFFFFFFFFFFFFFFFF:FFFFFFFFFFFFFFFFFFFFFFFFFFFFFFFFFFFFF:FFFFFFFFFFFFFFFFFFFFFFFFFFFFFFFFFFFFFFFFFFFFFFFFFFFFFFFFFF,FFFFFFFFFFFFFFF:FFFFFFF:FFFFFFFFFFFFFFFFFFFF:FFFFFFFFFFFF,F:FFF,F:FFF:,FFFFFFFF::FFF:FFFFFFFF,F,F
@A01224:195:H35LNDRXY:2:2101:30834:14559 2:N:0:CTTGTGAC+ACGTCCTG
GGACTACACGGGTTTCTAATCCTGTTTGATACCCGCGCCTTCGAGCATGAGCGTCGTTGGCGGGCCGGAAGGCTGCCTTCGCAATCGGAGTTCTTCGTGATATCTATGCATTTCACCGCTACACCACGAGTTCCGCCTTCCTCTCCCGCAACCAAGGGATGCAGTTCGCGCCGCTGGACGGGGTTGAGCCCCGCGATTTCACGGCACGCTTGCATCTCCGCCTGCGCTCCCTTTAAACCCAATAA
+
FFFFFFFFFFFFFFFFFFFFFFFFFFFFFFFFFFFFFFFFFFFFFFFFFFFFFFFFFFFFFFFFFFFFFFFFFFFFFFFFFFF:FFFFFFFFFFFFFFFFFFFF:FFFFFFFFFFFFFFFFFFFFFFFFFFFFFFFFFFFFFFFFFFFFFFFFFFFFFFFFFFFFFFFFFFFFFFFFFFFFFFFFFFFFFFFFFFFFFFFFFF:FFFFFFFFFFFFFFFFFFFFFFFFFFFFFFF,FFFFF:FFF
@A01224:195:H35LNDRXY:2:2101:26332:14591 2:N:0:CTTGTGAC+ACGTCCTG
GGACTACCGGGGTTTCTAATCCTGTTCGATACCCGCGCTTTCGTGCCTCAGCGTCAGTTTGCAGCTAGCACGCTGCCTTCGCGATCGGAGTTCTGCGCAATATCTATGCATTTCACCGCTACACTGCGCATTCCGCATGCTCCGCTGCAACTCCAGCCCGTCAGTTTCAACGGCACGACGGGGTTGAGCCCCGAAATTTTACCGCTGACTTGACAAACCGCCTACGCACCCTTTAAACCCAATAAA
+
FFFFFFFFFFFFF:FFFFFFFFFFFFFFFFFFFFFFFFFFFFFFFFFFFFFFFFFFFFFFFFFFF:FFFFFFFFFFFFFFFFFFFF:FFFFFFFFFFFFFFFFFFFFFFFFFFFFFFFFFFFFFFFFFFFFFFFFFFFFFFFFFFFFFFFFFFFFFFFFFFFFFFFFFFFFFFFFFFFFFFFFFFFFFFFFFFFFFFFFFF:FFFFFFFFFFFFFFF:FFFFFFFFFFFFFFFFFFFFFFFFFF:F
@A01224:195:H35LNDRXY:2:2101:8513:14700 2:N:0:CTTGTGAC+ACGTCCTG
GGACTACTGGGGTTTCTAATCCTGTTTGCTCCCCACACTTTCGCTCCTCAACGTCAGTTACAGTCCAGAAAACCGCCTTCGCCACTGGTGTTCCTCCTAATATCTACGCATTTCACCGCTACACTAGGAATTCCGTTTTCCTCTCCTGCACTCTAGCTAAACAGTTTCAGATGCAGTTTCAATGTTGAGCACTGAAATTTCACATCTGACTTGCCTTGCCGTCTACTCGCCCTTTACACCCAGTAAA
+
FFFFFFFFFFFFFFFFFFFFFFFFFFFFFFFFFFFFFFFFFFFFFFFFFFFFFFFFFFFFFFFFFFFFFFFFFFFFFFFFFFFFFFFFFFFFFFFFFFFFFFFFFFFFFFFFFFFFFFFFFFFFFFFFFFFFFFFFFFFFFFFFFFFFFFFFFFFFFFFFFFFFFFFFFF:FFFFFFFFFFFFFFFFFFF:FFFFFFFFFFFFFFFFF:FFFFFFFFFFFFFFFF:FFFFFFFFFF,FFF::FFFFF
@A01224:195:H35LNDRXY:2:2101:12274:14700 2:N:0:CTTGTGAC+ACGTCCTG
GGACTACAGGGGTATCTAATCCTATTTGCTCCCCACGCTTTCGTGCCTCAGCGTCAGTGATGGCCCAGCAAGTCGCCTTCGCCACTGGTGTTCCTTCTAATATCTACGCATTTAACCGCTACACTAGAAATTCCACTTGCCTCTCCGATACTCAAGGGATGCAGTTTTGAAAGCAGTTCCGGGGTTGAGCCCCGGGATTTCACTCCCAACTTGCATCTCCGCCTACACGCCCTTTACACCCAGTAA
+
FFFFFFFFFFFFFFFFFFFFFFFFFFFFFFFFFFFFFFFFFFFFFFFFFFFFFFFFFFFFFFFFFFFFFFFFFFFFFFFFFFFFFFFFFFFFFFFFFF,FFFFFFFFFFFFFFFFFFFFFFFFFFFFFFFFFFF:FFFFFFFFFFFFFFFFFFFFFFFFFFFFFFFFFFFFFFFFFFFFFFFFFFFFF:FFFFFFFFFFFFFFFFFFFFFFFFFFFFFFFFFFFFFFFFFFFFFFFFFFFFFF:F:
@A01224:195:H35LNDRXY:2:2101:26775:14794 2:N:0:CTTGTGAC+ACGTCCTG
GGACTACAGGGGTTTCTAATCCTGTTTGCTCCCCACGCTTTCGAGCCTCAGTGTCAGTTACAGTCCAGAAAGGCGCCTTCGCCACTGGTATTCTTCCTAATCTCTACGCATTTCACCGCTACACTAGGAATTCTCCTTTCCTCTCCTGCACTCTAGATATCCAGTTTGGAATGCAGCACCCAGGTTAAGCCCGAGTATTTCACATCCCACTTAAATATCCACCTACGCTCCCTTTACGCCCAGTAA
+
FFFFFFFFFFFFFFFFFFFFFFFFFFFFFFFFFFFFFFFFFFFFFFFFFFFFFFFFFFF:FFFFFFFFFFFFFFFFFFFFFFFFFFFFFFFFFFFFFFFFFFFFFFFFFFFFFFFFFFFFFFFFFFFFFFFFFFFFFFFFFFFFFFFFFFFFFFFFFFFFFFFFFFFFFFFFFFFFFFFFFFFFFFFFFFFFFFFFFFFFFFFFFFFFFFFFFFFFFFFFFFFF:F:FFFFFFFFFFFFF,FFFFF
@A01224:195:H35LNDRXY:2:2101:31901:14810 2:N:0:CTTGTGAC+ACGTCCTG
GGACTACTCGGGTATCTAATCCTGTTCGCTCCCCACGCTTTCGCGCCTCAGCGTCAGTTGCGGCCCAGTAAGTCGCCTTCGCCACTGGTGTTCCTCCCAATCTCTACGCATTTCACCGCTACACTGGGAATTCCACTTACCTCTTCCGCACTCAAGCTCTCCAGTTTGCAAAGCAATTCCCACCTTGAAAGCAGGACTTTCACTTCACACTTAAAAAGCCGCCTACACGCCCTTTACGCCCAGTCA
+
FFFFFFFFFFFFFFFFFFFFFFFFFFFFFFFFFFFFFFFFFFFFFFFFFFFFFFFFFFFFFFFFFFFFFFFFFFFFFFFFFFFFFFFFFFFFFFFFFFFFFFFFFFFFFFFFFFFFFFFFFFFFFFFFF:FFFFFFFFFFFFFFFFFFFFFFFFFFFFFFFFFFFFFFFFFFFFF:FFFFFFFFFFFFFFFFFFFFFF:FFFFF:FFFFFFFFF:FFFFFFFFFFFFFFFFFFFFFFFFFFFFFFF
@A01224:195:H35LNDRXY:2:2101:32172:14935 2:N:0:CTTGTGAC+ACGTCCTG
GGACTACTGGGGTTTCTAATCCTGTTTGCTCCCCACGCTTTCGAGCCTCAGCGTCAGTTACAGTCCAGAGAGTCGCCTTCGCCACTGGTGTTCTTCCTAATCTCTACGCATTTCACCGCTACACTAGGAATTCCACTCTCCTCTCCTGCACTCTAGACTTCCAGTTTGAAATGCAGCACCCAAGTTGAGCCCGGGTATTTCACATCTCACTTAAAAATCCGCCTACGCTCCCTTTACGCCCAGTAAAT
+
FFFFFFFFFFFFFFFFFFFFFFFFFFFFFFFFFFFFFFFFFFFFFFFFFFFFFFFFFFFFFFFFFFFFFFFFFFFFFFFFFFFFFFFFFFFFFFFFFFFF:FFFFFFFFFFFFFFFFFFFFFFFF:FFFFFFFFFFFFFFFFFFF:FFFFFFFF:FF:FFF:FF:FFFFFFF:FFFFFFFFFFFFFFFFFFFFFFFFFFFFFFF,,FFFF:FFFFFF:FFFFFFFFFFFFFFFFFFFFFFF:FF:F:F
@A01224:195:H35LNDRXY:2:2101:9679:14967 2:N:0:CTTGTGAC+ACGTCCTG
GGACTACAGGGGTTTCTAATCCTGTTTGCTCCCCACGCTTTCGAGCCTCAGCGTCAGTTACAGACCAGAGAGCCGCTTTCGCCACCGGTGTTCCTCCATATATCTACGCATTTCACCGCTACACATGGAATTCCACTCTCCCCTTCTGCACTCAAGTCTAACAGTTTCCAAAGCGAACAATGGTTAAGCCACTGCCTTTAACTTCAGACTTATTAAACCGCCTGCGCTCGCTTTACGCCCAATAAATC
+
FFFFFFFFFFFFFFFFFFFFFFFFFFFFFFFFFFFFFFFFFFFFFFFFFFFFFFFFFFFFFFFFFFFFFFFFFFFFFFFFFFFFFFFFFFFFFFFFFFFFFFFFFFFFFFFFFFFFFFFFFFFFFFFFFFFFFFFFFFFFFFFFFFFFFFFFFFFFFFFFFFFFFFFFFFFFFFFFFFFFFFFFFFFFFF:FFFFFFFFFFFFFFFFFFFFFFFFFFFFFFFFFFFFFFFFFFFFFFFFFFFFFFFFF
@A01224:195:H35LNDRXY:2:2101:12897:14967 2:N:0:CTTGTGAC+ACGTCCTG
GGACTACAAGGGTATCTAATCCTGTTTGCTCCCCACGCTTTCGTGTCTCAGCGTCAGTTGTCGTCCAGTAAACCGCCTTCGCCACTGGTGTTCCTCCCAATATCTACGCATTTCACCGCTACACTGGGAATTCCGTTTACCTCTCCGACTCTCAAGAAAAACAGTTTCAAATGCAGGTTATGGGTTGAGCCCATAATTTTCACATCTGACTTGCTTTCCCGCCTACACACCCTTTACACCCAGTAAATC
+
FFFFFFFFFFFFFFFFFFFFFFFFFFFFFFFFFFFFFFFFFFFFFFFFFFFFFFFFFFFFFFFFFF:FFFFFFFFFFFFFFFFFFFFFFFFFFFFFFFFFFFFFFFFFFFFFFFFFFFFFFFFFFFFFFFFFFFFFFFFFFFFFFFFFFFFFFFFFFFFFFFFFFFFFFFFFFFFFFFFFFFFFFFFFFFFFFFFFFFFFFFFFFFFFFFFFFFFFFFFFFFFFFFFFFFFFFFFFFFFFFFFFF,F,F
@A01224:195:H35LNDRXY:2:2101:14109:15060 2:N:0:CTTGTGAC+ACGTCCTG
GGACTACTCGGGTATCTAATCCTGTTTGCTCCCCATGCTTTCGCGCCTCAGCGTCAGTTGCAGACCAGAAAGTCGCCTTCGCCACTGGTGTTCCTCCAAATCTCTACGCATTTCACCGCTACACTTGGAATTCCACTTTCCTCTTCTGCACTCAAGTCTCCCAGTTTCCAATGACCCTCCACGGTTAAGCCGTGGGCTTTCACATCAGACTTAAGAAACCGCCTGCGCGCGCGTTACGCCCAATAATT
+
FFFFFFFFFFFFFFFFFFFFFFFFFFFFFFFFFFFFFFFFFFFFFFFFFFFFFFFFFFFFFFFFFFFFFFFFFFFFFFFFFFFFFFFFFFFFFFFFFFFFFFFFFFFFFF:FFFFFFFFFFFFFFFFFFFFFFF:F:FF:FFFFFFFFFFFFFF:FFFFFFFFFF,FFFFFFFFFFFFFFFFFF:FFFF:FFFFFFFFFFFFFF:F,FFFFFFFFFFFFFFFFFFFFFFFFF,FF,FFFFFFFFFFF:
@A01224:195:H35LNDRXY:2:2101:28872:15233 2:N:0:CTTGTGAC+ACGTCCTG
GGACTACTGGGGTTTCTAATCCTGTTTGCTCCCCATGCTTTCGCGCCTCAGCGTCAGTTGCAGACCAGAAAGTCGCCTTCGCCACTGGTGTTCCTCCAAATCTCTACGCATTTCACCGCTACACTTGGAATTCCACTTTCCTCTTCTGCACTCAAGTCTCCCAGTTTCCAATGACCCTCCACGGTTAAGCCGTGGGCTTTCACATCAGACTTAAGAAACCACCTGCGCGCGCTTTACGCCCAATAA
+
FFFFFFFFFFFFFFFFFFFFFFFFFFFFFFFFFFFFFFFFFFFFFFFFFFFFFFFFFFFFFFFFFFFFFFFFFFFFFFFFFFFFFFFFFFFFFFFFFFFFFFFFFFFFFFFFFFFFFFFFFFFFFFFFFFFFFFFFFFFFFFFFFFFFFFFFFFFFFFFFFFFFFFFFFFFFFFFFFFFFFFFFFFFFFFFFFFFFFF:FFFFF:FFFFFFFFFFFFFF:FFF::FF:FFFFFFFFF:FFFFFF:F
@A01224:195:H35LNDRXY:2:2101:9579:15264 2:N:0:CTTGTGAC+ACGTCCTG
GGACTACCCGGGTTTCTAATCCTGTTTGCTCCCCACACTTTCGAGCCTCAGCGTCAGTTAGAGCCCAGCAAGCCGCCTTCGCCACTGGTGTTCCTCCGAATATCTACGCATTTCACCGCTACACTCGGAATTCCGCTTGCCTCTACTCCACTCAAGAACAACAGTTTTGGATGCAGCTCCGAAGTTAAGCTTCGGTATTTCACATCCAACTTGATGTCCCGCCTGCGCTCCCTTTACACCCAGTAAT
+
FF,FF:FFFFFFFFFFFFFFFFFFFFFFFFFFFFFFFFFFFFFFFFFFFFFFFF:FFFFFFFFFFFFF:F:FFFFFFFFFFFFFFFFFFFFFFF:FF:FFF:FFFFFFFFFFFF:FFFFFFFFFFFFFFFFFFF:FFFFFFFFFFFFFFFFFFFFFFFFFFFF:FFF:FFFFFFFFF:FFFFFFFF:,FFFFFF:FFFFFF,FF:FFFFFFFFFFFFFFFFFF,F:FFFFFFFF:FFFFFFFFF::F
@A01224:195:H35LNDRXY:2:2101:26476:15280 2:N:0:CTTGTGAC+ACGTCCTG
GGACTACTGGGGTTTCTAATCCTGTTTGCTCCCCACGCTTTCGAGCCTCAGCGTCAGTTACAGTCCAGAGAGTCGCCTTCGCCACTGGTGTTCTTCCTAATCTCTACGCATTTCACCGCTACACTAGGAATTCTACTTTCCTCTCCTGCACTCTAGATATCCAGTTTGGAATGCAGCACCCAGGTTAAGCCCGAGTATTTCACATCCCACTTAAATATCCACCTACGCTCCCTTTACGCCCAGTAAA
+
FFFFFFFFFFFFFFFFFFFFFFFFFFFFFFFFFF:FFFFFFFFFFFFFFFFFFFFFFFFFFFFFFFFFFFFFFFFFFFFFFF:F:FFFFFFFFFFFFFFFFFFFFFFFFFFFFFFFFFFFFFFFFFFFF:FF:FFFFFFFFFFFFFFFFFFFFFFFFFFFFFFFFFFFFFFFFFFFFFFFFFFFFFFFFFFFFFFFFFFFFFF:FFFFFFFFFFFFFFFFFFFFFFFFFFFFFFFFFFFFFFFFF:F
@A01224:195:H35LNDRXY:2:2101:5584:15295 2:N:0:CTTGTGAC+ACGTCCTG
GGACTACTCGGGTTTCTAATCCTGTTTGCTCCCCACGCTTTCGCGCCTCAGCGTCAGTTATCGTCCAGCAAGCCGCCTTCGCCACTGGTGTTCCTCCTAATATCTACGCATTTCACCGCTACACTAGGAATTCCGCTTGCCTCTCCGACACTCAAGGGATGCAGTTTTGAAAGCAGTTCCGGGGTTGAGCCCCGGGATTTCACTCCCAACTTGCATCTCCGCCTACACGCCCTTTACACCCAGTAA
+
FFFFFFFFFFFFFFFFFFFFFFFFFFFFFFFFFFFFFFFFFF:FFFFFFFFFFFFFFFF:FFFFFFFFFFFFFFFFFFFFFFFFFFFFFFFFFFFFFFFFFFFFFFFFFFFFFFFFFFFF:FFFFFFFF:FFFFFFFFFFFFFFFFFFFFFFFFFFFFFFFFFFFFFFFFFFFFFFFFFFFFFFFFFFFFFFFFFF:FFFFFFFFFFFFFF:FF:FFFFFFFFF,FFFFFFFFFFFFFFFFFFF:F
@A01224:195:H35LNDRXY:2:2101:30300:15327 2:N:0:CTTGTGAC+ACGTCCTG
GGACTACACGGGTATCTAATCCTGTTTGCTCCCCACGCTTTCGAGCCTCAGTGTCAGTTACAGTCCAGAAAGGCGCCTTCGCCACTGGTATTCTTCCTAATCTCTACGCATTTCACCGCTACACTAGGAATTCTCCTTTCCTCTCCTGCACTCTAGATATCCAGTTTGGAATGCAGCACCCAGGTTAAGCCCGGGTATTTCACATCCCACTTAAATATCCACCTACGCTCCCTTTACGCCCAGTAA
+
FFFFFFFFFFFFFFFFFFFFFFFFFFFFFFFFFFFFFFFFFFFFFFFFFFFFFFF:FFFFFFFFFFFFFFFFFFFFFFFFFFFFFFFFFFFFFFFFFFFFFFFFFFFFFFFFFFFFFFFFFFFFFFFFFFFFFFFFFFFFFFFFFFFFFFFFFFFFFFFFFFFFFFFFFF:FFFFFFFFFFFFFFFF:FFFFFFFFFFFFFFFFFFFFFFFFFF:FFFFFFFFFFF:FFF:FFFFFFFF:FFFFFF
@A01224:195:H35LNDRXY:2:2101:6352:15374 2:N:0:CTTGTGAC+ACGTCCTG
GGACTACACGGGTTTCTAATCCTGTTTGCTCCCCACGCTTTCGAGCCTCAGTGTCAGTTACAGCCCAGAAAGTCGCCTTCGCCACTGGTATTCTTCCTAATCTCTACGCATTTCACCGCTACACTAGGAATTCTACTTTCCTCTCCTGCACTCTAGATATCCAGTTTGGAATGCAGCACCCAGGTTAAGCCCGAGTATTTCACATCCCACTTAAATATCCACCTACGCTCCCTTTACGCCCAGTAAAT
+
FFFFFFFFFFFFFFFFFFFFFFFFFFFFFFFFFFFFFFFFFFFFFFFFFFFFFFFFFFF:FFFFFFFFFFFFFFFFFFFFFFFFFFFFFFFFFFFFFFFFFFFFFFFFFFFFFFFFFFFF,FFFFFFFFFFFFFFFFFFFFFFFFFFFFFFFFFFFFFFFFFFFFFFFFFFFFFFFFFFFFFFFFFFFFFFFFFFFFFFFFFFFFFFFFFFFFFFFFFFFFFFFFFFFFFFFFFFFFFFFFFFF,F:F
@A01224:195:H35LNDRXY:2:2101:1768:15389 2:N:0:CTTGTGAC+ACGTCCTG
GGACTACCGGGGTTTCTAATCCTGTTTGCTACCCACGCTTTCGTGCCTCAACGTCAGATATAGTTTGGTAAGCTGCCTTCGCAATCGGTGTTCTGTATGATCTCTACGCATTTCACCGCTACACCATACATTCCGCCTACCGCATCTACTCTCTAGTCCTACAGTATTAGAGGCAGGCCAGAGTTGAGCCCTGACATTTAACCTCTAACTTATAAAACCGCCTACGCACCCTTTAAACCCAATAAATCC
+
FFFFFFFFFFF:FFFFFFFFFFFFFFFFFFFFFFFFFFFFFF:FFF,FFFFF:FFFFFFFFFFFFFFFFFFF,FFFFFFFFFFFFFFFFFFFFFFFFFFFFFFFFFFFFFFFFFFFFFFFFFFFF,FFFFFFFFFFFFFFFFFFFFFFFFFFFFFFFFFFFFFFFFFFFF:F:FFFFFFFFFFFFFFFFFFF:FFFFFFFF,FFFFFFFFFFFFFFFFFFFFFFFFFF:FFFFFF:F:FFFFFFF,FFF
@A01224:195:H35LNDRXY:2:2101:1904:15468 2:N:0:CTTGTGAC+ACGTCCTG
GGACTACTGGGGTATCTAATCCTGTTTGCTCCCCACGCTTTCGAGCCTCAACGTCAGTTACAGTCCAGTAAGCCGCCTTCGCCACCGGTGTTCCTCCTAATATCTACGCATTTCACCGCTACACTAGGAATTCCACTTACCTCTCCTGCACTCTAGTCCTACAGTTTCCAAAGCAGTCCCGGGGTTGAGCCCCGGGCTTTCACTTCAGACTTGCAGAACCGTCTACGCTCCCTTTACACCCAGTAAA
+
FFFFFFFFFFFFFFFFFFFFFFFFFFFFFFFFFFFFFFFFFFFFFFFFFFFFFFFFFFF:FFFFFFFFFFFFFFFFFFFFFFFFFFFFFFFFFFFFFFFFFFFFFFFFFFFF:FFFFFFFFF:FFF:FFFFFFFFFFFFFFFFFFFFFF:FFFFFFFFFFFF:FFFFFFFFFFFFFFFFFFFFFFFFFFFFFFFFFFFFFFFFFFFFFFFFFFFFFFFFF,FFFFFFFFFFFFFFFFFFFF:FFF:F
@A01224:195:H35LNDRXY:2:2101:24650:15530 2:N:0:CTTGTGAC+ACGTCCTG
GGACTACTGGGGTTTCTAATCCTGTTTGCTCCCCACACTTTCGTGCCTCAGTGTCAGTAACAGTCCAGAAAGCCGCCTTCGCCACTGGTGTTCCTCCTAATATCTACGCATTTCACCGCTACACTAGGAATTCCGCTTTCCTCTCCTGCACTCAAGTAACCCAGTTCGCAGGGCTAACAATGGTTGAGCCATTGCCTTTCACCCCGCGCTTAAGTAACCACCTACGCACTCTTTACGCCCAATAA
+
FFFFFFFFFFFFFFFFFFFFFFFFFFFFFFFFFFFFFFFFFFFFFFFFFFFFFFFFFFFFFFFFFFFFFFFFFFFFFFFF:FFFFFFFFFF:FFFFFFFFFFFFFFFFFFFFFFFFFFFFFFFFF,FFF:FFFFFFFFFFFFFFFFFFFFFFFFFFFFFFFF,FFFFFFFFFFFF:FFFFFFFFFFFFFFFFFFFFFFFFFFFFFFFFF,FFFFFFFF:FFFFFFFFFFFFFFFFFFFFF:FFFF
@A01224:195:H35LNDRXY:2:2101:7003:15593 2:N:0:CTTGTGAC+ACGTCCTG
GGACTACACGGGTTTCTAATCCTGTTTGCTCCCCACGCTTTCGAGCCTCAGTGTCAGTTACAGTCCAGAAAGTCGCCTTCGCCACTGGTATTCTTCCTAATCTCTACGCATTTCACCGCTACACTAGGAATTCTACTTTCCTCTCCTGCACTCTAGATATCCAGTTTGGAATGCAGCACCCAGGTTAAGCCCGAGTATTTCACATCCCACTTAAATATCCACCTACGCTCCCTTTACGCCCAGTAAA
+
FFFFFFFFFFFFFFFFFFFFFFFFFFFFFFFFFFFFFFFFFF:FFFFFFFFFFFFFFFFFFFFFFFFF:FFFFFFFFFFFFFF,FFFFFFFFFFFFFFFFFFFFF,FFFFFFFFFFFFFF:FFFFFFFF:F:FFFFFFFFFFFFFFFFFFFFFFFFFFFFFFFFFFFFFFFFF:FFFFFFFFFFFFFFFFFFFFFFFFFFFFF:FFFFFFF:FFFFFFFFFFFFF:FFFFFFFFFFFFF:F:FFFFF
@A01224:195:H35LNDRXY:2:2101:17969:15734 2:N:0:CTTGTGAC+ACGTCCTG
GGACTACTGGGGTTTCTAATCCTGTTTGCTCCCCACGCTTTCGTGTCTCAGCGTCAGTTGTCGTCCAGTAAGCCGCCTTCGCCACTGGTGTTCCTCCCAATATCTACGCATTTCACCGCTACACTGGGAATTCCGCTTACCTCTCCGACTCTCAAGGCCTACAGTTTCAAATGCAGTCTATCGGTTGAGCCGATAGATTTCACATCTGACTTGTAAGTCCGCCTACACACCCTTTACACCCAGTAA
+
FFFFFFFFFFFFFFFFFFFFFFFFFFFFFFFFFFFFFFFFFFFFFFFFFFFFFFFFFFFFFFFFFFFFFFFFFFFFFFFFFFFFFFFFFFFFFFFFFFFFFFFFFFFFFFFFFFFFFFFFFFFFFFFFFF:FFFFFFFFFFFFFFFFFFFFFFFFFFFFFFFFFFFFFFFFFFFFFFFFFFFFF:FFFFFFFFFFFFFFFFFFFFFFFFFFFFFF:FFFFFFFFFFFF:FFFFFFFFFFFFFFFFF
@A01224:195:H35LNDRXY:2:2101:26666:15734 2:N:0:CTTGTGAC+ACGTCCTG
GGACTACCGGGGTTTCTAATCCTGTTTGCTCCCCACGCTTTCGAGCCTCAACGTCAATCATCGTCCAGCAAGGCGCCTTCGCCACTGGTGTTCCTCCTAATATCTACGCATTTCACCGCTACACTAGGAATTCCGCTTACCTCTCCGACACTCTAGTTCAATAGTGTCCAAAGCAGTCCCGGGGTTGAGCCCCGGGCTTTCACTTCAGACTTACTAAACCGTCTACGCTCCCTTTACACCCAGTA
+
FFFFFFF:FFFFFFFF:FFFFFFFFFFFFFFFFFFFFFFFFFFFFFFFFFFFFFFFFFFF:FFFFFFFFFFFFFFFFFFFFFFFFFF::FFFFFFFFFFFFFFFFF:FF:FFF:FFFFFF:FFFFFFFF:FFFFFFFFFF:FFFF:FFFFFFFF:FFFFFFFFFF,FFFFF,FFFFFFFFFFFFF::FF:FFFFFF:FF:FFFF,F:F::FF:FFFF:FFFF:FF,FFFFFFFFFF::FF::F,F
@A01224:195:H35LNDRXY:2:2101:17978:15749 2:N:0:CTTGTGAC+ACGTCCTG
GGACTACTGGGGTTTCTAATCCTGTTTGCTCCCCACGCTTTCGTGTCTCAGCGTCAGTTGTCGTCCAGTAAGCCGCCTTCGCCACTGGTGTTCCTCCCAATATCTACGCATTTCACCGCTACACTGGGAATTCCGCTTACCTCTCCGACTCTCAAGGCCTACAGTTTCAAATGCAGTCTATCGGTTGAGCCGATAGATTTCACATCTGACTTGTAAGTCCGCCTACACACCCTTTACACCCAGTAA
+
FFFFFFFFFFFFFFFFFFFFFFFFFFFFFFFFFFFFFFFFFFFFFFFFFFFFFFFFFFFFFFF:FFFFFFFFFFFFFFFFFFFFFFFFFFFFFFFFFFFFFFFFFFFFFFFFFFFFFFFF:FFFFFFFFFF:FFFFFFFFFFFFFFFFF:F:FFFFFFFFFF:F,FFFFFFFFFFFFFFFFFFFFFFFFFFFFFFFFFFFFFFF:FFFFFFFFFF:FFFFFFFFFFFFFFFFFFFFFFFFF:FFF,
@A01224:195:H35LNDRXY:2:2101:13765:16000 2:N:0:CTTGTGAC+ACGTCCTG
GGACTACTGGGGTATCTAATCCTGTTTGCTACCCACACTTTCGTGCCTCAGCGTCAGTTAGAGCCCAGTAAGCCGCCTTCGCCACTGGTGTTCCTCCGAATATCTACGCATTTCACCGCTACACTCGGAATTCCGCTTACCTCTGCTCCACTCAAGAACCACAGTTTTGGATGCAGTTCCGAGGTTGAGCCTCGGATTTTCACATCCAACTTGCAGTCCCGCCTGCGCACCCTTTACGCCCAGTAA
+
FFFFFFFFFFFFFFFFFFFFFFFFFFFFFFFFFFFFFFFFFFFFFFFFFFFFFFFFFFFFFFFFFFFFFF:FFFFFFFFFFFFFFFFFFFFFFFFFFFFFFFFFFFFFFFFFFFFFFFFFFF,FFFFFFFFFFFFFFFFFFFFFFFFFFFFFFFFFFFFFFFFF:FFFF:FFFFFFFFFFFFFFFFFFFFFFFFFFFFFFFFFFFFFFFFFFFFFFFFFFFFF,FFFFFFFFFFFFFFFFFFFFFF
@A01224:195:H35LNDRXY:2:2101:30156:16016 2:N:0:CTTGTGAC+ACGTCCTG
GGACTACAAGGGTATCTAATCCTGTTTGCTCCCCATGCTTTCGTGCCTCAGCGTCAGTTAGAGCCCAGCAAGCCGCCTTCGCCACTGGTGTTCCTCCGAATATCTACGCATTTCACCGCTACACTCGGAATTCCGCTTGCCTCTACTCCACTCAAGAACTACAGTTTTGGATGCAGCCCCGAAGTTAAGCTTCGGTATTTCACATCCAACTTGCAGTCCCGCCTGCGCACCCTTTACACCCAGTA
+
FFFFFFFFFFFFFFFFF,FFFFFFFFFFFFFFFFFFFFFFFFFFFFFFFFFFFFFFFFFFFFFFFFFFFF:FFFFFFFFFFFFFFFFFFFFFFFFFFFFFFFFFFFFFFFF:FFFFFFFFFFFFFFFFFFFFFFFFFFFFFFFF:FFFFFFFF::FFFFFFFFFFFFFFFFFFFFFFFFFFFFFFFFFFFFFFFFFFFFFFFFFFFFFFFFFFFFFFFFFFFFFFFFF:FFFFFFFF,FFFFFFF
@A01224:195:H35LNDRXY:2:2101:22146:16047 2:N:0:CTTGTGAC+ACGTCCTG
GGACTACCAGGGTTTCTAATCCTGTTTGCTCCCCACACTTTCGAGCCTCAGCGTCAGTAAAAGCCCAGCAAGCCGCCTTCGCCACTGGTGTTCCTCCGAATATCTACGCATTTCACCGCTACACTCGGAATTCCGCTTGCCTCTACTCCACTCAAGAACTACAGTTTCAATGGCAGTTTATGGGTTAAGCCCATACATTTCACCACTGACTTGCAGTCCCGCCTGCGCTCCCTTTACACCCAGTAAAT
+
FFFFFFFFFFFFFFFFFFFFFFFFFFFFFFFFFFFFFFFFFFFFFFFFFFFFFFFFFFFFFFFFFFFFFFFFFFFFFFFFFFFFFFFFFFFFFFFFFFFFFFFFFFFFFFFFFFFFFFFFFFFF,FFFFFFFFFFFFFFFF:FFFFFFFFFFFFFFFFFFFFFFFFFFFFF:FFFFFFFFFFFFFFFFFFFFFF:FFFFFFFFFFFFFFFFFFFFFFF:FFFFFFFFFFFFFFFF:FFFFF,F:FFFF
@A01224:195:H35LNDRXY:2:2101:32651:16047 2:N:0:CTTGTGAC+ACGTCCTG
GGACTACACGGGTATCTAATCCTGTTTGCTCCCCACGCTTTCGAGCCTCAGCGTCAGTTACAGTCCAGAGAGTCGCCTTCGCCACTGGTGTTCTTCCTAATCTCTACGCATTTCACCGCTACACTAGGAATTCCACTTTCCCCTCCGACACTCAAGGGATGTAGTTTTGGTTGCAGTTCCTCAGTTGAGCCGAGGGATTTCACAACCAACTTGCATCTCCGTCTACGCACCCTTTACACCCAATA
+
FFFFFFFFFFFFFFFFFFFFFFFFFFFFFFFFFFFFFFFFFF:FFFFFFFFFFFFFFFFFFFFFFFF:FFFFFFFFFFFFFFFFFFFFFFFFFFFFFFFFFFFFFFFFFFFFFFFFFFFFFFFFFFF,FFFFFFFFFFF:FFFFFFFFFFFFFFFFFFF,FFFFFFFFFFFFF::FFFFFFFF:FFFFF,FF:FFFFF,FFFFF:,FFFFFF:FFFF:FFFFFFFFFFFFFFFFFFF:FFFFFF:
@A01224:195:H35LNDRXY:2:2101:22209:16125 2:N:0:CTTGTGAC+ACGTCCTG
GGACTACTGGGGTTTCTAATCCTGTTTGCTCCCCATGCTTTCGTGCCTCAGCGTCAGTAACAGTCCAGTAAGCCGCCTTCGCCTCTGGTGTTCTTCCTAATATCTACGCATTCCACCGCTACACTAGGAATTCCACTTACCTCTCCTGCACTCTAGTCTGCCAGTATCAAATGCAATTCTGTGGTTGAGCCACAGGCTTTCACATTTAACTTAACAAACCGCCTACACACCCTTTACGCCCAGTCA
+
FFFFFFFFFFFFFFFFFFFFFFFFFFFFFFFFFFFFFFFFFFFFFFFFFFFFFFFFFFFFFFFFFFFFFFFFFFFFFFFFFFFFFFFFFFFFFFFFFFFFFFFFFFFFFFFFFFFFFFFFFFFFF:FFFFFFFFFFFFFFFFFFFFFFFFFFFFFFFFFFFF:FFFFFFFFFFFFFFFFFFFFF:FFFFFF:FFFFFFFFFFFFF:FFFFFFF:FFFFFFFFF:FF:FFFFFFFFFFFFFFFFFFF
@A01224:195:H35LNDRXY:2:2101:6497:16219 2:N:0:CTTGTGAC+ACGTCCTG
GGACTACTCGGGTATCTAATCCTGTTTGCTCCCCACGCTTTCGCGCCTCAGCGTCAGTTGTCGTCCAGCAAGCCGCCTTCGCCACTGGTGTTCCTCCTAATATCTACGCATTTCACCGCTACACTCGGAATTCCGCTTGCCTCTCCGATACTCAAGGGATGCAGTTTTGAAAGCAGTTCCGGGGTTGAGCCCCGGGATTTCACTCCCAACTTGCATCTCCGCCTACACGCCCTTTACACCCAGTAAA
+
FFFFFFFFFFFFFFFFFFFFFFFFFFFFFFFFFFFFFFFFFFFFFFFFFFFFFFFFFFFFFFFFFFFFFFFFFFFFFFFFFFFFFFFFFFFFFFFFFFFFFFFFFFFFFFFFFFFFFFFFFFFFF,FFFFFFFFFFFFFFFFFFFFFFFFFFFFFFFFFFFFFFFFFFFFFFFFFFFFFFFFFFFFFFFFFFFFFFFFFFFFFFFFFFFFFFFFFFFFFFFFFF:FFFFFFFFFFFFFFFF:FF,FF
@A01224:195:H35LNDRXY:2:2101:11849:16219 2:N:0:CTTGTGAC+ACGTCCTG
GGACTACCGGGGTTTCTAATCCTGTTCGATCCCCACGCTTTCGTGCATCAGCGTCAGATGTATCTTAGCAAGCTGCCTTCGCGATCGGTGTTCTATGTCATATCTAAGCATTTCACCGCTACATGACATATTCCGCCTACTCCATTTACTCTCTAGTCTATCAGTATCAATGGCAGCCCCGAAGTTAAGCTCCGGTATTTCACCACTGACTTAATAGTCCGCCTACGCACCCTTTAAACCCAATAAAT
+
FFFFFFFFFFFFFFFFFFFFFFFFFFFFFFFFFFFFFFFFFFFFFFFFFFFFFFFFFFFFFFFFFFFFFFFFFFFFFFFFFFFFFFFFFFFFFFFFFFFFFFFFF:FFFFFFFFFFFFFFFFFFF:FFFFFFFFFFFFFFFFFFFFFF:FFFFFFFFFFFFFFFFFFFFFFFFFFFFFFFFFFFFFFFFFFFFFFFFFFFFFFFFFFFFFFFFFFFFFFFFFFFFFFFFFFFFFFFFFFFFF:FFFFF
@A01224:195:H35LNDRXY:2:2101:18466:16313 2:N:0:CTTGTGAC+ACGTCCTG
GGACTACTGGGGTTTCTAATCCTGTTTGCTACCCACGCTTTCGTGCCTCAACGTCAGATATAGTTTTGTGAGCTGCCTTCGCAATCGGTGTTCTGTATGATCTCTAAGCATTTCACCGCTACACCATACATTCCGCCCACAGCAACTACTCTCTAGCTCGGCAGTATCAGAGGCAATGTCAAGGTTGAGCCCTGAAATTTCACCTCTAACTTACCAAACCGCCTACGCACCCTTTAAACCCAATAA
+
FFFFFFFFFFFFFFFFFFFFFFFFFFFFFFFFFFFFFFFFFFFFFFFFFFFFFFFFFFFFFFFFFFFFFFF:FFFFFFFFFFFFFFFFFFFFFFFFF:FFFFFFFFFFFFFFFFFFFFFFFFFFFFFFFFFFFFFFFFFFFFFFFF,FFFFFFFFFFFFFFFFFFFF:,FFFFF:FFFFFFFFFFFFFFFFFFFFFFFFFFFFFFFFF:FFFFFFFFFFFFFFF,F:FFFFFFFFFFFFFFFFFFF
@A01224:195:H35LNDRXY:2:2101:25789:16344 2:N:0:CTTGTGAC+ACGTCCTG
GGACTACTCGGGTATCTAATCCTGTTTGATCCCCACGCTTTCTTGCCTCAGCGTCAATACAGGCCCGGCAAGCTGCCTTCGCTATCGGAGTTCTGTGACATATCTATGCATTTCACCGCTACACATCACATTCCGCCTGCCTTGACCGTATTCAAGACCTTCAGTATCAACGGCACTGACCCGGTTGAGCCGGGAACTTTCACCGCTGACTTAAAGGCCCGCCTACGCACCCTTTAAACCCAATAA
+
FFFFFFFFFFFFFFFFFFFFFFFFFFFFFFFF:FFFFFFFFF,FFFFFFFFFFFFFFFFFFFFFFFFFFF:FFFFFFFFFFFFFFFFFFFFFFFFFFFFFFFFFFFF:FFFFFFFFFFFFFFFFFFFFFFFFFFFFF:FFFFFFFFFFFFFFFFF:FFFFFFFFF,FFFFFFFFFFFFFF:FFFFFFFF:FFFFFFFFFFFFF:FF:F:FFFFF:FFFFFFFFFFFFFFFFFFFFFFFFF:FFFF:
@A01224:195:H35LNDRXY:2:2101:2383:16485 2:N:0:CTTGTGAC+ACGTCCTG
GGACTACCAGGGTTTCTAATCCTGTTTGCTCCCCACGCTTTCGCGCCTCAGCGTCAGTTACTGTCCAGAAAGCCGCCTTCGCCACTGGTGTTCCTCCTAATATCTACGCATTTCACCGCTACACTAGGAATTCCGCTTTCCTCTCCAGCACTCAAGATATGCAGTTTCAAATGCAGCCCCGGGGTTGAGCCCCGGTATTTCACATCTGACTTACTTACCCGCCTACACGCCCTTTACACCCAGTA
+
FFFFFFFFFFFFFFFFFFFFFFFFF:FFFFFFFFFFFFFFFFFFFFFFFFFFFFFFFFFFFFFFFFFFFFFFFFFFFFFFFFFFFFFFFFFFFFFFFF:FFFFFFFFFFFFFFFFFFFFFFFFFFFFFFFFFFFFFFFFFFFFFFFFFF:FFF,FFFFFFFFFFFFFFFF:FFFFFFFFFFFFFFFF:FFFFFFFF:FFFFFFFFFFFFFFFFFFFF:FFFFFFF:FFFFFF:FFFFFFFFFFFF
@A01224:195:H35LNDRXY:2:2101:30174:16579 2:N:0:CTTGTGAC+ACGTCCTG
GGACTACAGGGGTTTCTAATCCTGTTTGATCCCCACGCTTTCGTGCATCAGCGTCAATAGCGGATTCGTCAGATGCCTTCGCAATCGGTGTTCTGTGTGATATCTATGCATTTCACCGCTACACCACACATTCCTCCAACGGCATCCGCATTCTAGCTCGCCAGTATCAACGGCACGGCAGAGGTTGAGCCCCTGAATTTCACCGCTGACTTAACAGGCCGCCTACGCACCCTTTAAACCCAATAAAT
+
FFFFFFFFFFFFFFFFFFFFFFFFFFFFFFFFFFFFFFFFFFFFFFFFFFFFFFFFFFFFFFFF::FFFFFFFFFFFFFFFFFFFFFFFFFFFFFFFFFFFFFFFFFFF,FFFFFFFFFFFFFFFFFFFFFFFFFFFFFFFFFFFFFFFFFFFFFFFFF:FFFFFFFFFFFFFFFFFFFFFFFFFFFFFFFFFFFF:FFF:FFFFFFFFFFFFFFFFFFFFF:FFFFFFFFFFF:FFFFFF:F:FFFF
@A01224:195:H35LNDRXY:2:2101:23113:16626 2:N:0:CTTGTGAC+ACGTCCTG
GGACTACTCGGGTTTCTAATCCTGTTCGATACCCACGCTTTCGTGCTTCAGCGTCAGTTGGAAAATCGTATGCTGCCTTCGCAATCGGAGTTCTGCGTGATATCTACGCATTTCACCGCTACACTAGGAATTCCACTCTCCTCTCCTGCACTCTAGACTTCCAGTTTGAAATGCAGCACCCAAGTTGAGCCCGGGTATTTCACAGCTCACTTAAAAATCCGCCTACGCTCCCTTTACGCCCAGTAA
+
FFFFFFFFFFFFFFFFFFFFFFFFFFFFFFFFFFFFFFFFFFFFFFFFFFFFFFFFFFFFFF:FFFFFFFFFFFFFFFFFFFFFFFFFFFFFFFFFFFFFFFFFFFFFFFFFFFFFFFFFFFFFFFFFFFFFFFFFFFFFFFFFF:FF:FFFFFF:FFFFF:FFFFFFFFFFFFFFFFFFFFFFFFFFFFFFFFFFFFFFFFFF,F:FFFFFFFFF:FFFFF,FFFFFFFFFFFFFFFFFFFFFFF
@A01224:195:H35LNDRXY:2:2101:31720:16658 2:N:0:CTTGTGAC+ACGTCCTG
GGACTACTAGGGTTTCTAATCCTGTTTGCTCCCCACGCTTTCGCGCCTCAGCGTCAGTTGTCGTCCAGCAAGCCGCCTTCGCCACTGGTGTTCCTCCTAATATCTACGCATTTCACCGCTACACTAGGAATTCCGCTTGCCTCTCCGATACTCAAGGGATGCAGTTTTGAAAGCAGTTCCGGGGTTGAGCCCCGGGATTTCACTCCCAACTTGCATCTCCGCCTACACGCCCTTTACACCCAGTA
+
FFFFFFFFFFFFFFFFFFFFFFFFFFFFFFFFFFFFFFFFFFFFFFFFFFF,FFFFF,FFFFFFFFFFFFFFFFFFFFFFFFFFFFFFFFFFFFFFFFFFFFFFFFFFFFFFF:FFFFFFFFFFF:FFFFFFFFFFFFFFFFFFFFFFFFFFFFFFFFFFFFFFFFFFFFFFFFFFFFFFFFFF:FFFFFFFFFFF:FFFFFFFFFFFFFFFFFFF,FFFFFFFFFFFFFFFFFF:FF:FFFFF:
@A01224:195:H35LNDRXY:2:2101:22996:16705 2:N:0:CTTGTGAC+ACGTCCTG
GGACTACTCGGGTTTCTAATCCTGTTCGATACCCACGCTTTCGTGCTTCAGCGTCAGTTGGAAAATCGTATGCTGCCTTCGCAATCGGAGTTCTGCGTGATATCTACGCATTTCACCGCTACACTAGGAATTCCACTCTCCTCTCCTGCACTCTAGACTTCCAGTTTGAAATGCAGCACCCAAGTTGAGCCCGGGTATTTCACATCTCACTTAAAAATCCGCCTACGCTCCCTTTACGCCCAGTAAA
+
FFFFFFFFFFFFFFFFFFFFFFFFFFFFFFFFFFFFFFFFFFFFFFFFFFFFFFFFFFFFFFFFFFFFFFFFFFFFFFFFFFFFFFFFFFFFFFFFFFFFFFFFFFFFFF:FFFFFFFFFFFFFFFFFFFFFFFFFFFFFFFFFFFFFFFFFFFFFF:FFFFFFFFFFFFFFFFFFFFFFFFFFFFFFFFFFFFFFFFFFFFFFFFFF,FFFFFFFFFFFFFFFFFFFFFFFF:FFFFFFF:FFFFF
@A01224:195:H35LNDRXY:2:2101:6723:16767 2:N:0:CTTGTGAC+ACGTCCTG
GGACTACTAGGGTTTCTAATCCTGTTTGCTCCCCACGCTTTCGCGCCTCAGCGTCAGTTATCGTCCAGCAAGCCGCCTTCGCCACTGGTGTTCCTCCTAATATCTACGCATTTCACCGCTACACTAGGAATTCCGCTTGCCTCTCCGACACTCAAGGGATACAGTTTTGAGAGCAGTTCCGGGGTTGAGCCCCGGGATTTCACTCCCAACTTGCATCTCCGCCTACACGCCCTTTACACCCAGTAAAT
+
FFFFFFFFFFFFFFFFFFFFFFFFFFFFFFFFFFFFFFFFFFFFFFFFFFFFFFFFFFFFFFFFFFFFFFFFFFFFFFFFFFFFFFFFFFFFFFFFFFFFFFFFFFFFFFFFFFFFFFFFFFFFFFFFFFFFFFFF:FFFFFFFFFFFFFFFFFFFFFFFFFFFFFFFFFFFFFFFFFFFFFFFFFFFFFFFFFFFFFFFFFFFFFFFFFFFFFFFFFFFFFFFFFFFFFFFFFFFFFFFFFFFF,FF
@A01224:195:H35LNDRXY:2:2101:18602:16767 2:N:0:CTTGTGAC+ACGTCCTG
GGACTACTAGGGTATCTAATCCTGTTTGCTCCCCACACTTTCGCGCCTCAGCGTCAGTTACAGTCCAGTAAGCCGCCTTCGCCACTGGTGTTCCTCCCGATCTCTACGCATTTCACCGCTACACCGGGAATTCCGCTTACCTCTCCTGCACTCAAGCCCATCAGTATCCAAAGCAGTTCCCACCTTAAAAGCGGGAGTTTCACTCCAGACTTAACAGGCCGCCTACGCGCCCTTTACGCCCAATCAT
+
FFFFFFFFFFFFFFFFFFFFFFFFFFFFFFFFFFFFFFFFFFFFFFFFFFFFFFFFFFFFFFFFFFFFFFFFFFFFFFFFFFFFFFFFFFFFFF:FFFFFFFFFFFFFFFFFFFFFFFFFFFFFFFFFFFFFFFFFFFFFFFFFFF:FFFFFFFFFFFFFFFFFFFFFFFFFFFF:FFFFFFFFFFFFFFFFFFFFFFFFFFFFFFFFFF:FFF:FFFFFFFFFFFFFFFFFFFFF:FFFFF:FF:F
@A01224:195:H35LNDRXY:2:2101:8693:16830 2:N:0:CTTGTGAC+ACGTCCTG
GGACTACCGGGGTATCTAATCCTGTTTGCTCCCCACACTTTCGTGTCTCAGCGTCAGTAATCGTCCAGTAACTCGCCTTCGCCACCGGTGTTCCTCCTGATATCTACGCATTTCACCGCTACACCAGGAATTCCAGTTACCTCTCCGACCCTCAAGAAAAACAGTTTCAGACGCAGTTCACGAGTTGAGCCCGTAAATTTCACATCTGACTTGCCTTCCCGCCTACACACCCTTTACACCCAGTAAAT
+
FFFFFFFFFFFFFFFFFFFFFFFFFFFFFFFFFFFFFFFFFFFFFFFFFFFFFFFFFFFF:FF:FFFFFF,FFFFFFFFFFFFFFF:FFFFFFFFFFFFFFFFFFFFFFFFFFFFFFFFFFFFFF:FFFFFFFFFFFFFFFFFFFFFFFFFFFFFFFFFFFFFFFFFFFFFF:FFF,FFFFFFFFFFFFFFFFFFFFFFFFFF::FFFFFF,FF::FFFFFFFFFFFFFFFFFFFFFFFFFFFFFF:F
@A01224:195:H35LNDRXY:2:2101:13304:16892 2:N:0:CTTGTGAC+ACGTCCTG
GGACTACCGGGGTATCTAATCCTGTTTGCTCCCCACGCTTTCGAGCCTCAGCGTCAGTTACAGTCCAGAGAGTCGCCTTCGCCACTGGTGTTCTTCCTAATCTCTACGCATTTCACCGCTACACTAGGAATTCCACTCTCCTCTCCTGCACTCTAGACTTCCAGTTTGAAATGCAGCACCCAAGTTGAGCCCGGGTATTTCACATCTCACTTAAAAATCCGCCTACGCTCCCTTTACGCCCAGTAA
+
FFFFFFFFFFFFFFFFFFFFFFFFFFFFFFFFFFFFFFFFFFFFFFFFFFFFFFF:FFFFFFFFFF:FFFFFFFFFFFFFFFFFFFFFFFFFFFFFFFFF:FFFFFFFFFFFFFFFFFFFFFFFFFFFF:FFFFFFFFFFFFFFFFFFFFFFFFFFFFFFFFFF:FFFFFFFFFFFFFFFFFFFFFFFFFFFF:FFFFFFFFFFFF:FFFFFFFFFFFFFFFFFFFFFFFFF::FF:FFFFFFFF:
@A01224:195:H35LNDRXY:2:2101:12617:16955 2:N:0:CTTGTGAC+ACGTCCTG
GGACTACTGGGGTTTCTAATCCTGTTTGCTCCCCATGCTTTCGCGCCTCAGCGTCAGTTGCAGACCAGAAAGTCGCCTTCGCCACTGGTGTTCCTCCAAATCTCTACGCATTTCACCGCTACACTTGGAATTCCACTTTCCTCTTCTGCACTCAAGTCTCCCAGTTTCCAATGACCCTCCACGGTTAAGCCGTGGGCTTTCACATCAGACTTAAGAAACCACCTGCGCGCGCTTTACGCCCAATA
+
FFFFFFFFFFFFFFFFFFFFFFFFF:FFFFFFFFFFFFFFFFFFFFFFFFFFFFFFFFFFFFFFFFFFFFFFFFFFFFFFFFFFFFFFFFFFFFFFFFFFFFFFFFFFFFFFFFFFFFFFFFFFFFFFFFFFFFFFFFFFFFFFFF:FFFFFFFFFFFFFFFFFFFFFFFFFFFFFFFFFFFFFFFFF,FFFFFFFFFFFFFFFFFFFFFF:,FFF,FF:FFFFFFFFFFFF:FFFFFFFF,F,F
@A01224:195:H35LNDRXY:2:2101:7663:16986 2:N:0:CTTGTGAC+ACGTCCTG
GGACTACTCGGGTTTCTAATCCTGTTTGCTCCCCACGCTTTCGCGCCTCAGCGTCAGTTGTCGTCCAGCAAGCCGCCTTCGCCACTGGTGTTCCTCCTAATATCTACGCATTTCACCGCTACACTAGGAATTCCGCTTGCCTCTCCGATACTCAAGGGATGCAGTTTTGAAAGCAGTTCCGGGGTTGAGCCCCGGGATTTCACTCCCAACTTGCATCTCCGCCTACACGCCCTTTACACCCAGTAAA
+
FFFFFFFFFFFFFFFFFFFFFFFFFFFFFFFFFFFFFFFFFFFFFFFFFFFFFFFFFFFFFFFFFFFFFFFFFFFFFFFFFFFFFFFFFFFFFFFFFFFFFFFFFFFFFFFFFFFFFFFFFFFFFFFFFF:FFFFFFFFFFFFFFFFFFFFFFFFFFFFFFFFFFFFFFFFFFFFFFFF:FFFFF:FFFFFFFFFFFF:FFFFFFFFFFFFFFFFFFFFFFFFFFFFFFFFFFF,,FF:FFFFFF::
@A01224:195:H35LNDRXY:2:2101:25400:17300 2:N:0:CTTGTGAC+ACGTCCTG
GGACTACTGGGGTATCTAATCCTGTTTGCTACCCACGCTTTCGTGCCTCAGCGTCAGTTAAAGCCCAGTAAGCCGCCTTCGCCACTGGTGTTCCTCCTAATATCTACGCATTTCACCGCTACACTAGGAATTCCGCTTACCTCTACTTCACTCAAGCTCTTAAGTTTCAAATGCAGCTCCGCAGTTAAGCTGCGGTATTTCACATCTGACTTTAAGAGCCGCCTACGCACCCTTTACACCCAGTAAT
+
FFFFFFFFFFFFFFFFFFFFFFFFF:FFFFFFFFFFFFFFFFFFFFFFFFFFFFFFFFFFFFFFFFFFFFFFFFFFFFFFFFFFFFFFFFFFFFFFFFFFFFFFFFFFF:FFFFFFFFFFFFFFF:FFF,FFFFFFFFFFFFFFFFFFFFFFFFFFFFFF:FFFFFFFFFFFFFFFFFFFFFFFFFFFFFFFFFFFFFFF,FFFFFFFFFFFFFF:FFFFFFFFFFFFFFFFFFF:FFFFFFFFFFF
@A01224:195:H35LNDRXY:2:2101:24126:17315 2:N:0:CTTGTGAC+ACGTCCTG
GGACTACTCGGGTATCTAATCCTGTTTGCTACCCACGCTTTCGCGCCTCAACGTCAGTTACGGTCCAGAAAGCCGCCTTCGCCACTGGTGTTCCTCCTAATATCTACGCATTTCACCGCTACACTAGGAATTCCGCTTTCCTCTCCCGCACTCAAGACTTGCAGTTTCAAATGCAGCCCCGCAGTTAAGCTGCGGTATTTCACATCTGACTTGCAAACCCGTCTACACGCCCTTTACACCCAGTA
+
FFFFFFFFFFFFFFFFFFFFFFFFFFFFFFFFFFFFFFFFFFFFFFFFFFFFFFFFFFFFFFFFFFFFFFFFFFFFFFFFFFFFFFFFFFFFFFFFFFFFFFFFFFFFFFFFFFFFFFFFFFFFF,FFFFFFFFFFFFFFFFFFFFFFFFFFFFFFFFFFFFFFFFFFFFFFFFFF:FFFFFFFFF:FFFFFFFFFFF:FFFFFFFFFFFFFFF:FFFFFFFFFFFFFFFFFFFFFFFFFFFFF:
@A01224:195:H35LNDRXY:2:2101:32199:17394 2:N:0:CTTGTGAC+ACGTCCTG
GGACTACAGGGGTTTCTAATCCTGTTTGATCCCCACGCTTTCGTGCCTCAGCGTCAATTGCGGATTCGTGAGATGCCTTCGCAATCGGTGTTCTGTGTGATATCTATGCATTTCACCGCTACACCACACATTCCTCCCACGGCATCCGCATTCTAGTCCGACAGTATCAACGGCACGGTCGAGGTTGAGCCCCTAAATTTCACCGCTGACTTACCAGACCGCCTACGCACCCTTTAAACCCAATAAAT
+
FFFFFFFFFFFFFFFFFFFFFFFFFFFFFFFFFFFFFFFFFFFFFFFFFFFFFFF:FFFFFFFFFFFFFFFFFFFFFFFFFFFFFFFFFFFFFFFFFFFFFFFFFFFFFFF:FFFFFFFFFFFFFFFFFFFFFFFFFFFFFFFFFFFFFFFFFFFFFFFFFFFFFFFFFFFFFFFFFFF,:FFFFFFFFFFFFFF:FFFFFFFFFFFFFFFFFFFFFFFFFFFFFFFFFFFFFFFFFFFFFFFFFFFF
@A01224:195:H35LNDRXY:2:2101:30445:17487 2:N:0:CTTGTGAC+ACGTCCTG
GGACTACTGGGGTATCTAATCCTGTTTGCTCCCCACGCTTTCGTGCCTCAGCGTCAGTTACAGTCCAGAGAGCCGCCTTCGCTACTGGTGTTCCTCCTAATATCTACGCATTTCACCGCTACACTAGGAATTCCACTCTCCTCTCCTGCACTCAAGTCTTACAGTTCCAAAAGCTTACTACGGTTGAGCCGTAGCCTTTCACTTCTGGCTTGAAAGACCGCCTACGCACCCTTTACGCCCAGTAA
+
FFFFFFFFFFFFFFFFFFFFFFFFFFFFFFFFFFFFFFFFFFFFFFFFFFFFFFFFFFFFFFFFFFFFFFFFFFFFFFFFFFFFFFFFFFFFFFFFFFFFFFFFFFF:FFFFFFFFFFFFFFFFFFFFFFFFFFFFFFFFFFFFFFFFFFFFFFFFFFFFFFFFFFFFFFFFFFFFFFFFFFF,FFFFFFFFFFFFFFFFFFFFFFFFFFFF::FFFFFFFFFFFFFFFFFFFFFFFFFFFFFF:
@A01224:195:H35LNDRXY:2:2101:32036:17550 2:N:0:CTTGTGAC+ACGTCCTG
GGACTACAGGGGTTTCTAATCCTGTTTGCTCCCCACGCTTTCGAGCCTCAACGTCAGTTACCGTCCAGTAAGCCGCCTTCGCCACTGGTGTTCCTCCTAATATCTACGCATTTCACCGCTACACTAGGAATTCCGCTTACCTCTCCGGCACTCTAGCACTACAGTTTCCAATGCAGTCCAGGGGTTGAGCCCCTGCCTTTCACATCAGACTTGCAATGCCGTCTACGCTCCCTTTACACCCAGTAA
+
FFFFFFFFFFFFFFFFFFFFFFFFFFFFFFFFFFFFF:FFFFFFFFFFFFFFFFFFFFFFFFFFFFFFFFFFFFFFFFFFFFFFFFFFFFFFFFFFFFFFFFFFFFFFFFFFFFFFFFFFFFFFF,FFFF:FFFFFFFFFFFFFFFFFFFFFFF:FFFFFFFFFFFFFFFFFFFFFFFFFFFFFFFFFFFFFFFFFFFFFF,FFFFFFFFFFFFFFFFFFFFFFFFFFFFFFFFFFFF:FFFFF,F
@A01224:195:H35LNDRXY:2:2101:15826:17691 2:N:0:CTTGTGAC+ACGTCCTG
GGACTACTCGGGTATCTAATCCTGTTTGATCCCCACGCTTTCGTGCCTCAGCGTCAATGCAGGCCCGGCAAGCTGCCTTCGCTATCGGAGTTCTGTGACATATCTATGCATTTCACCGCTACACATCACATTCCGCCTACCTTGACCGCATTCAAGACCGTCAGTATCAACGGCACTGACCCGGTTGAGCCGGGAACTTTCACCGCTGACTTAACAGCCCGCCTCCGCACCCTTTAAACCCAATA
+
FFFFFFFFFFFF:FFFFFFFFFFFFFFFFFFFFFFFFFFFFFFFFFFFFFFFFFFFFFFFFFFFFFFFFFFFFFFFFFFFFFF:FFFFFFFFFFFFF,FFFFFFFFFFFFFFFFFFFFFFFFFFFFFFFFFFFFFFFFFFFFFFFFFFFF,FFFFFFFFFFFFFF,FFF,FFFFFFFFFFFFFFFFFFFFFFF:F:FFF:FFFFFFFFFFFF:FFFFFFFFFFF,FFFFFFFFFFFFFFFFFF:F
@A01224:195:H35LNDRXY:2:2101:6117:17785 2:N:0:CTTGTGAC+ACGTCCTG
GGACTACTGGGGTATCTAATCCTGTTTGCTCCCCACACTTTCGCGCCTCAGCGTCAGTTACAGTCCAGTAAGTCGCCTTCGCCACTGGTGTTCCTCCCAATCTCTACGCATTTCACCGCTACACTGGGAATTCCACTTACCTCTCCTGCACTCAAGCCTGTCAGTATCCAAAGCAATTCCCACCTTGAAAGCAGGACTTTCACTCCAGACTTAACAGACCGCCTACGCGCCCTTTACGCCCAATCATTC
+
FFFFFFFFFFFFFFFFF:FFFFFFFFFFFFFFFFFFFFFFFFFFFFFFFFFFFFFFFFFFFFFFFFFFFFFFFFFFFFFFFFFFFFFFFFFFFFFFFFFFFFFFFFFFFFFFFFFFFFFFFFFFFFFFFFFFFFFFFFFFFFFFFFFFFFFFFFFFFFFFFFFFFFFFFFFFFFF:FFFFFFFFFFFFFFFFFFFFFFFFFFF:FFFFFFFFFFF,FFFFFFFFFF:FFFFFFFFFFFFFFFFFFFFFF
@A01224:195:H35LNDRXY:2:2101:6668:17832 2:N:0:CTTGTGAC+ACGTCCTG
GGACTACTAGGGTTTCTAATCCTGTTTGCTCCCCACGCTTTCGCGCCTCAGCGTCAGTTATCGTCCAGCAAGCCGCCTTCGCCACTGGTGTTCCTCCTAATATCTACGCATTTCACCGCTACACTAGGAATTCCGCTTGCCTCTCCGACACTCAAGGGATACAGTTTTGAGAGCAGTTCCGGGGTTGAGCCCCGGGATTTCACTCCCAACTTGCATCTCCGCCTACACGCCCTTTACACCCAGTAAAT
+
FFFFFFFFFFFFFFFFFFFFFFFFFFFFFFFFFFFFFFFFFFFFFFFFFFFFFFFFFFFFFFFFFFFFFFFFFFFFFFFFFFFFFFFFFFFFFFFFFFFFFFFFFFFFFFFFFFFFFFFFFFFF,:FFFFFFFFFFFFFFFFFFFFFFFFFFFFFFFFFFFFFFFFFFFFFFFFFFFFFFFFFFFFFFFFFFFFFFFFFFFFFFFFFFFFFFFFFFFFFFFFFFFFFFFFFFFFFFFFFFFFFFFFFF
@A01224:195:H35LNDRXY:2:2101:7835:17879 2:N:0:CTTGTGAC+ACGTCCTG
GGACTACACGGGTATCTAATCCTGTTTGCTCCCCACGCTTTCGCGCCTCAGCGTCAGTTGTCGTCCAGCAGGCCGCCTTCGCCACTGGTGTTCCTCCTAATATCTACGCATTTCACCGCTACACTAGGAATTCCGCCTGCCTCTCCGATACTCAAGGGGATCAGTTTCAAATGCAGTTTAGGGGTTGAGCCCCTAGATTTCACATCTGACTTGATCCTCCGCCTACACGCCCTTTACACCCAGTAA
+
FFFFFFFFFFFFFFFFFFFFFFFFFFFFFFFFFFFFFFFFFFFFFFFFFFFFFFFFFFFFFFFFFFFF,FFFFFFFFFFFFFFFFFFFFFFFFFFFFFFFFFFFFFFFFFFFFFFFFFFFFFFFFFFFFFFFFFFF:FFFFFFFFFFF,FFFF:FFFFFFFFFFFFFFFFFFFFFFFFF::FFFFFFFFFFFFFFFFF:FFFFFFF:FFFF:FFF::FFFF:FFFFFFFFFFFFFF:FFFFFF:FF
@A01224:195:H35LNDRXY:2:2101:11107:17910 2:N:0:CTTGTGAC+ACGTCCTG
GGACTACAGGGGTTTCTAATCCTGTTTGATCCCCACACTTTCGTGCCTCAGCGTCAATTGAGGATTTGTCAGCTGCCTTCGCTATCGGAGTTCTGTGACATATCTATGCATTTCACCGCTACACATCACATTCCGCCTACCTTGACCGCATTCAAGACCGACAGTATCAACGGCACTGACCCGGTTGAGCCGGGAACTTTCACCGCTGACTTAACGGTCCGCCTACGCACCCTTTAAACCCAATAAA
+
FFFFFFFFFFFFFFFFFFFFFFFFFFFFFFFFFFFFFFFFFFFFFFFFFFFFFFFFFFFFFFFFFFFFFFFFFFFFFFFFFFFFFF:FFFFFFFFFFFFFFFFFFFFFFFFFFFFFFFFFFFFFFFFFFFFFFFFFFFFFFFFFFFFFFFFFFFFFF:FFFFFFFFFFFFFFFFFFFFFFFFFFFFFFFFFFFFF:FFFFFFFFFFFFFFFFFFFFFFFFFFFFFFFFFFFFFFFFF:FFFF,FFFF
@A01224:195:H35LNDRXY:2:2101:10031:18020 2:N:0:CTTGTGAC+ACGTCCTG
GGACTACCAGGGTTTCTAATCCTGTTTGCTCCCCACGCTTTCGTGCCTCAGCGTCAGTAACGGCCCAGTAAGCCGCCTTCGCCACTGGTGTTCCTCCAAATCTCTACGCATTCCACCGCTCCACTTGGAAGTCCACTTACCTCTACCGCACTCAAGTCTACCAGTTTCCACTGCCTGCCACAGTTCAGCTGTGGGATTTTACACCAGACTTAATAAACCGCCTACGCACGCTTTACGCCCAATAA
+
FFFFFFFFF,FFFFFFFFFFFFFF,FFFFFFFFFFFFFFFFFFFFFFFFFFFFFFFFF:FFFFF:FFFFFFFFFFFFFFFFFFFFFFFFFFFFF:FFF::FFFFFFFFFF:FFFFFFFFFFFFF,,FF:,,FFFFFFFFFFFFF,FFFFFF:FFFFFF:,FFFF:,FFFF,:FF:FFFFFF:FF:,FFFFFFFFFFFFFFFFFFFFFFFF,FFF:F:FFFFFFF:FF,FFF::FFFFF:FF:F,F
@A01224:195:H35LNDRXY:2:2101:31042:18051 2:N:0:CTTGTGAC+ACGTCCTG
GGACTACTAGGGTTTCTAATCCTGTTTGCTCCCCACGCTTTCGCGCCTCAGCGTCAGTTATCGTCCAGCAAGCCGCCTTCGCCACTGGTGTTCCTCCTAATATCTACGCATTTCACCGCTACACTAGGAATTCCGCTTGCCTCTCCGACACTCAAGGGATGCAGTTTCAAAAGCAGTTCCGGGGTTGAGCCCCGGGATTTCACTCCTGACTTGCATCTCCGCCTACACGCCCTTTACACCCAGTAAA
+
FFFFFFFFFFFFFFFFFFFFFFFFFFFFFFFFFFFFFFFFFFFFFFFFFFFFFFFFFFFFFFFFFFFFFF,FFFFFFFFFFFFFFFFFFFFFFFFFFFFFFFFFFFFFFFFFFFFFFFFFFFFFFFFFF,FFFFFFFFFFFFFFFFFFFFFFFFFFFFFFFFFFFFFFFFFFFFFFFFFFFFFFFFFFFFFFFFFFFFFFFFFFFFFFFFFFFFFFFFFFFFFF:FFFFFFFFFFFFFFFFFFFFFF
@A01224:195:H35LNDRXY:2:2101:31584:18051 2:N:0:CTTGTGAC+ACGTCCTG
GGACTACAAGGGTTTCTAATCCTGTTTGATCCCCACGCTTTCGTGCATCAGCGTCAATAGCGGATTCGTGAGATGCCTTCGCAATCGGTGTTCTGTGTGATATCTATGCATTTCACCGCTACACCACACATTCCTCCCACGGCATCCGCATTCCAGACTGCCAGTATCAACGGCACGGTAGAGGTTGAGCCCCTAAATTTCACCGCTGACTTAACAGACCGCCTACGCACCCTTTAAACCCAATA
+
FFFFF:FFFFFFFFFFFFFFFFFFFFFFFFFFFFFFFFFFFFFFFFFFFFFFFF:FFFFFFFFFFFFFFFFFFFFFFFFFFFF:FFFFFFFFFFFFFFFFFFFFFFFFFFFFFFFFFFFF:FFFFFFFFFFFFFFFFFFFFFFFFFFFFFFFFF:FFFFFFFFFFFFFFFF:FFFFFFF:FFFFFFFFFFFFFFFFFFFFFFFFFFFFFFFFFF:FF:FFFFFFFFFFFFFFFFFFFFF:FFFF:
@A01224:195:H35LNDRXY:2:2101:12283:18129 2:N:0:CTTGTGAC+ACGTCCTG
GGACTACCAGGGTATCTAATCCTGTTTGCTCCCCACACTTTCGTGTCTCAGCGTCAGTAATCGTCCAGTAACCCGCCTTCGCCACCGGTGTTCCTCCCGATATCTACGCATTTCACCGCTACACCGGGAATTCCAGTTACCTCTCCGACCCTCAAGAAAAACAGTTTCAGACGCAGGTTACGAGTTGAGCCCGTAATTTTCACATCTGACTTATCTTCCCGCCTACACACCCTTTACACCCAGTAA
+
FFFFFFFFFFFFFFFFFFFFFFFFFFFFFFFFFFFFFFFFFFFFFFFFFFFFFFFFFFFFF:FFFFFFFFFFFFFFFFFFFFFFFFFFFFFFFFFFFFFFFFFFFFFFFFFFFFFFFFF:FFFFFFFFFF,FFFFFFFFFFFFFFFFFFFFFFFFFFFFFFFFFFFFFFFFFFFFFFFFFFFFFFFFFFFFFFFFFFFFFFFFFFFFF:F:FFFFFF:FFFFFFFFFFFFFFF,FF:FF:F:FFFF
@A01224:195:H35LNDRXY:2:2101:19090:18145 2:N:0:CTTGTGAC+ACGTCCTG
GGACTACTAGGGTATCTAATCCTGTTTGCTCCCCACGCTTTCGTGCCTCATCGTCAGTTACGAGCCAGTAAGTCGCCTTCGCCACTGGTGTTCCTCCTAATATCTACGCATTCCACCGCTACACTAGGAATTCCACTTACCTCTCTCGCACTCAAGTTCAACAGTTTTGGCAATAGCGCCAGAGTTAAGCCCTGGAATTTCACTACCAACTTGTTAAACCGACTACGCACCCTTTACGCCCAGTCA
+
FFFFFFFFFFFFFFFFFFFFFFFFFFFFFFFFFFFFFFFFFFFFFFFFFFFFFFFFFFFFFFFFFFFFFFFFFFFFFFFFFFFFFFFFFFF:FFFFFFFFFFFFFFFFFFFFFFFFFFFFFFFFFFFFFFFFFF:FFFFFFFFFFFFFFFFFFFFFFF::FFFFFF:FFFFFFFFFFFFFFF:,:FFFFFFFFFFFFFFFFFFF::F:FFFFF,FFFFFFFFFFFFFFFFFFFFFFFF:FF:FFFF
@A01224:195:H35LNDRXY:2:2101:19660:18192 2:N:0:CTTGTGAC+ACGTCCTG
GGACTACTAGGGTTTCTAATCCTGTTTGCTCCCCACGCTTTCGAGCCTCAGCGTCAGTTACAGTCCAGAGAGTCGCCTTCGCCACTGGTGTTCTTCCTAATCTCTACGCATTTCACCGCTACACTAGGAATTCCACTCTCCTCTCCTGCACTCTAGACTTCCAGTTTGAAATGCAGCACCCAAGTTGAGCCCGGGTATTTCACATCTCACTTAAAAATCCGCCTACGCTCCCTTTACGCCCAGTA
+
FFFFFFFFFFFFFFFFFFFFFFFFFFFFFFFFFFFFFFFFFFFFFFFFFFFFFFFFFFFFFFFFFFFFFFFFFFFFFFFFFFFFFFFFFFFFFFFFFFFFFFFFFFFFFFFFFFFFFFFFFFFFFFFFFFFFFFFFFFFFFFFFFFFFFFFFFFFFFFFFFFFFFFFFFFFFFFFFFFFFFFFFFFFFFFFFFFFF:FFFFFFFFFFFFFFFFFFFFFFFFFFFFFFFFFFFFFFFFFFFFFFF:
@A01224:195:H35LNDRXY:2:2101:31602:18239 2:N:0:CTTGTGAC+ACGTCCTG
GGACTACAAGGGTATCTAATCCTGTTTGCTCCCCATGCTTTCGCGCCTCAGCGTCAGTTGCAGACCAGAAAGTCGCCTTCGCCACTGGTGTTCCTCCAAATCTCTACGCATTTCACCGCTACACTTGGAATTCCACTTTCCTCTTCTGCACTCAAGTCTCCCAGTTTCCAATGACCCTCCACGGTTAAGCCGTGGGCTTTCACATCAGACTTAAGAAACCACCTGCGCGCGCTTTACGCCCAATAA
+
FFFFFFFFFFFFFFFFFFFFFFFF:FFFFFFFFFFFFFFFFFFFFFFFF:FFFFFFFFFFFFFFFFFFFFFFFFFFFFFFFFFFFFFFFFF:FFFFFFFFFFFFFFFFFFFFFFFFFFFF:FFF,FFFFFFFFFFFFFFFF:FFFFFFFFFFFFFFFFFFFF:FFFFFF:FFFFFFFFFFFFFFFFFFFFFFFFFFFFFF,FFFFFFFF:FFFFFFFFFFFFFFFFFFFFFFFFFFFFFF:FFFFF
@A01224:195:H35LNDRXY:2:2101:22263:18286 2:N:0:CTTGTGAC+ACGTCCTG
GGACTACAAGGGTTTCTAATCCTGTTTGCTCCCCATGCTTTCGCGCCTCAGCGTCAGTTGCAGACCAGAAAGTCGCCTTCGCCACTGGTGTTCCTCCAAATCTCTACGCATTTCACCGCTACACTTGGAATTCCACTTTCCTCTTCTGCACTCAAGTCTCCCAGTTTCCAATGACCCTCCACGGTTAAGCCGTGGGCTTTCACATCAGACTTAAGAAACCACCTGCGCGCGCTTTACGCCCAATAATT
+
FFFFF:FFFFFFFFFFFFFFFFFFFFFFFFFFFFFFFFFFFFFFFFF:FFFFFFFFFFFFFFFFFFFFFFFFFFFFFFFFFFFFFFFFFFFFFFFFFFFFFFFFFFFFFFFFFFFFFFFFFFFFFFFFFFFFFFFFFFFFFFFFFFFFFFFFFFFFFFFFFFFFFFFFF:FFFFFFFFFFFFFFFFFFFFFFFFFFFFFFFFFFFFFF:FFFFF:FFFFF,FFFFFF,FFFFFFFFFFFFFF:,FFFF
@A01224:195:H35LNDRXY:2:2101:20907:18411 2:N:0:CTTGTGAC+ACGTCCTG
GGACTACCCGGGTTTCTAATCCTGTTTGCTACCCACGCTTTCGCGCCTCAGCGTCAGTTACAGTCCAGAAAGTCGCCTTCGCCACTGATGTTCCTCCTAATATCTACGCATTTCACCGCTACACTAGGAATTCCACTTTCCTCTCCTGCACTCAAGCTGATCAGTTTTAAATGCAACGCCCAGGTTAAGCCCGGGAATTTCACATCTAACTTAATATGCCGCCTACGCGCCCTTTACGCCCAGTAA
+
FF:FFFFFFFFFFFFFFFFFFFFFFFFFFFFFFFFFFFFFFFFFFFFFF:FFFFFFFFFFFFFFFFFFFFFFFFFFFFFFFFF:FFFFFFFFFFFFFFFFFFFFFFFFF::FFFFFFFFF,FFFFFFFF:FFFFFFF:FFFFFFFFFFFFFFFFFFFF,FFFFFFFFFF:FFFFFFFFFFFFFFFFFFFFFFFFFF:FFFFFFFFFFFFFFFFFFFFFFFFFFFFFFFFFFFFFFFFFFFFFFFFF
@A01224:195:H35LNDRXY:2:2101:8684:18443 2:N:0:CTTGTGAC+ACGTCCTG
GGACTACTAGGGTTTCTAATCCTGTTCGATCCCCACGCTTTCGTGCCTCAGCGTCAACTATAGCTTAGTAAGCTGCCTTCGCGATCGGTGTTCTGAATCATATCTATGCATGTCACCGCTACATGATTCATTCCGCCTACTCCATCTATGTTCTAGCTCTACAGTATCAACGGCTCGCCTGAGTTAAGCTCAAGTCTTTCACCATTGACTTATAACGCCGCCTACGCACCCTTTAAACCCAATAA
+
FFFFFFFFFFFFFFFFFFFFFF:F:FFFFFFFFFFFFFF:FFFFFFF:FFFFFFFFFFFFFFF:FFFFFFFFFFFFFFFFFFFFFFFFFFFFFFFFFFFFFFFFFFFFFFFFFFFF:F,:FFFFFFFFFFFFF:FFFFFFFFF:FF,F,FFFFFF:FFFFFFFFFFFFFFFFFFFFFFFFF:FFFFFFFFFF:FFFFFFFFFFFF:FFFFFFFFF:FFFFFFFFFFFFFFF,FFFFFF:FFFFFF
@A01224:195:H35LNDRXY:2:2101:12337:18724 2:N:0:CTTGTGAC+ACGTCCTG
GGACTACCGGGGTTTCTAATCCTATTTGCTCCCCACGCTTTCGTGTCTCAGCGTCAGTAATGGCCCAGCAAGCCGCCTTCGCCACTGGTGTTCCTTCTAATATCTACGCATTTAACCGCTACACTAGAAATTCCACTTGCCTCTACCACACTCAAGTCTACCAGTTTCTAAAACGAACTGGGGTTGAGCCCCAGGCTTTAATCTTAGACTTAATAAACCGCCTACACACGCTTTACGCCCAATAA
+
FFFFFFFFFFFFFFFFFFFFFFFFFFFFFFFFFFFFFFFFFFFFFFFFFFFFFF:FFF:FFFFFFFFFFFFFFFFFFFFFFFFFFFFFFFFFFFF,FF:F:FFFFFFFFFFFFFFF,FFFFFFFFFFFFFFFFFFFFFFFFFFFFFFFFFFFFFF:FFFFF,:,FFFFFFFFF,FFF::FFFF,FFFF:FFFFFFFFFFF:FFFFFFFFFFFF:FFFFFF:F:FF:FFFFF,FFFFFFFFFFFFF
@A01224:195:H35LNDRXY:2:2101:12481:18756 2:N:0:CTTGTGAC+ACGTCCTG
GGACTACCGGGGTTTCTAATCCTATTTGCTCCCCACGCTTTCGTGTCTCAGCGTCAGTAATGGCCCAGCAAGCCGCCTTCGCCACTGGTGTTCCTTCTAATATCTACGCATTTAACCGCTACACTAGAAATTCCACTTGCCTCTACCACACTCAAGTCTACCAGTTTCTAAAACGAACTGGGGTTGAGCCCCAGGCTTTAATCTTAGACTTAATAAACCGCCTACACACGCTTTACGCCCAATAA
+
FFFFFFFFFFFFFFFFFFFFFFFFFFFFFFFFFFFFFFFFFFFFFFFFFFFFFFFFFFFFFFFFFFFFFFFFFFFFFFFFFFFFFFFFFFFFFFFFFFFFFFFFFFFFFFFFFFFFFFFFFFFFF:FFFFFFFFFFFFFFFFFFFFFFFFFFFFFFFFFFFFFFFFFFFFFFFFFFFFFFFFFFFF:FFFFFFFFFFFFFFFFFFF,FFFF:FFFFFF:FFFFFFFFFFFFFFFF:FFFFFF,FF
@A01224:195:H35LNDRXY:2:2101:12147:18803 2:N:0:CTTGTGAC+ACGTCCTG
GGACTACTGGGGTTTCTAATCCTGTTTGCTCCCCATGCTTTCGCGCCTCAGCGTCAGTTGCAGACCAGAAAGTCGCCTTCGCCACTGGTGTTCCTCCAAATCTCTACGCATTTCACCGCTACACTTGGAATTCCACTTTCCTCTTCTGCACTCAAGTCTCCCAGTTTCCAATGACCCTCCACGGTTAAGCCGTGGGCTTTCACATCAGACTTAAGAAACCGCCTGCGCGCGCTTTACGCCCAATAA
+
FFFFFFFFFFFFFFFFFFFFFFFFFFFFFFFFFFFFFFFFFFFFFFFFFFFFFFFFFFFFFFFFFFFFFFFFFFFFFFFFFFFFFFFFFFFFFFFFFFFFFFFFFFFFFFFFFFFFFFFFFFFFFFFFFFFFFFFFFFFFFFFFFFFFFFFFFFFFFFFFFFFFFFFFFFFFFFFFFFFFFFFF:FFFFFFFFFFFFFFFFFFFFF:FFFFFFFFFFF:FFFFFFFFF:FFF:FF:FFFFFF:FFF
@A01224:195:H35LNDRXY:2:2101:2627:18912 2:N:0:CTTGTGAC+ACGTCCTG
GGACTACTGGGGTTTCTAATCCTGTTTGCTCCCCATGCTTTCGCGCCTCAGCGTCAGTTGCAGACCAGAAAGTCGCCTTCGCCACTGGTGTTCCTCCAAATCTCTACGCATTTCACCGCTACACTAGGAATTCCACTTTCCTCTCCTGCACTCAAGTTTCCCAGTTTCAAGAGCTTACTACGGTTGAGCCGTAGCCTTTCACTCCTGACTTAAGAAACCACCTACGCACCCTTTACGCCCAGTAAA
+
FFFFFFFFFFFFFFFFFFFFFFFFFFFFFFFFFFFFFFF:FFFFFFFFFFFFFFFFFFFFFFFFFFFFFFFFFFFFFFFFFFFFFFFFFFF:FFFFFFFFFFFFFFFFFFFFFF:FFFFFFFFFF:FFF:FFF,FFFFFFFFFFFFFFFFFFFFFFFFFFFFFFFFFF:FFFFFFFFFFFFFFFFFFFFFFFFFFFFFF:FFFFFFFFFFFFFFF:FFFFFFFFFFF,F:FFFFFFFFFFFFF,FF
@A01224:195:H35LNDRXY:2:2101:25319:18944 2:N:0:CTTGTGAC+ACGTCCTG
GGACTACTGGGGTTTCTAATCCTGTTTGCTCCCCACACTTTCGAGCCTCAGCGTCAGTAAGAGCCCAGTAGGCCGCCTTCGCCACTGGTGTTCCTCCGAATATCTACGCATTTCACCGCTACACTCGGAATTCCGCCTACCTCTACTCCACTCAAGAACTACAGTTTTGGAAGCAGCTCCGCAGTTAAGCTGCGGTATTTCACTTCCAACTTGCAGTCCCGCCTGCGCTCCCTTTACACCCAGTA
+
FFFFFF::FFFFFF,,FFF:FFF:FFFF:FFFFFFFF:FFFF:FFFF:FFFFF:FFFFFF:FFFFFFFFFFFFFFFFFFFF:FFFFFFFFF,::FFFFFFFFFFFFFFFFFF:FFFFF,FFFFFFFFFFFFFFFFFFFFFF:FF:FFF:F,:FFF,FF,,FFFFFFFFF,FFF:FFFFF,FFFFF:FFFFFF,FFFFF:FFF:FFF,FFFFF,FFFFFFFFFF:FFFFFFFFFF,FFFFF,F:FF
@A01224:195:H35LNDRXY:2:2101:30861:18991 2:N:0:CTTGTGAC+ACGTCCTG
GGACTACTGGGGTATCTAAGCCTGTTTGCTCCCCACGCTTTCGTGCCTCAACGTCAGATATAGTTTGGTAAGCTGCCTTCGCAATCGGTGTTCTGTATGATCTCTAAGCATTTCACCGCTACACCATACATTCCGCCTACCGCATCTACTCTCTAGATTAGCAGTATCAGAGGCAGTTCCGGAGTTGAGCCCCGAGCTTTCACCTCTAACTTACTATTCCGCCTACGCACCCTTTAAACCCAATA
+
FFFFFFFFFFFFFFFFFFFFFFFFFFFFFFFFFFFFFFFFFFFFFFFFFFFFFFFFFFFFFFFFFFFFFFFFFFFFFFFFFFFFFFFFFFFFFFFFFFFFFFFFFFFFFFFFFFFFFFFFFFFFFFFFFFFFFFFFFFFFFFFFFFFFFFFFFFFFFFFFFFFFF,FFFFFFFFFFFFFFFFFFFFFFFFFFFFFFFFFFF:FFFFF,FFFFFFF,FFFFFFFFFFFFFFFFFFFFFFF:FFFFF
@A01224:195:H35LNDRXY:2:2101:6768:19038 2:N:0:CTTGTGAC+ACGTCCTG
GGACTACAAGGGTATCTAATCCTATTTGCTCCCCACGCTTTCGGGACTCAGCGTCTGTTTCTATCCAGATCGTCGCCTTCGCCACTGGTGTTCCTCCATATATCTACGCATTTCACCGCTACACATGGAATTCCACGATCCTCTTTAGAACTCTAGCTACATGGTTTCTTCGCCATACAATGGTTGAGCCATTGCCTTTTAACGTTAGACCTTTGTTGCCGCCTGCTCCCTCTTTACGCCCAATAATT
+
FFFFFFFFFFFFFFFFFFFFFFFFFFFFFFFFFFFFFFFFFFFFFFFFFFFFFFFFFFFFFFFFFFFFFFFFFFFFFFFFFFFFFFFFFFFFFFFFFFFFFFFFFFFFFFFFFFFFFFFFFFFF:FFFFFFFFFFFFFFFFFFFFF:FF,FFFF:FFFFFFFFFFFFFFFFFFFFFFFFFFFFFFFFFF:FFFFFFFFFFFFFFFFFFFF::FFFFFFF:FFFFFFFFFFFFFFFFFFFFFFFFFFF:
@A01224:195:H35LNDRXY:2:2101:30490:19038 2:N:0:CTTGTGAC+ACGTCCTG
GGACTACCGGGGTTTCTAATCCTGTTTGCTCCCCACGCTTTCGTGTCTCAGCGTCAGTTGTCGTCCAGTAAGCCGCCTTCGCCACTGGTGTTCCTCCCAATATCTACGCATTTCACCGCTACACTGGGAATTCCGCTTACCTCTCCGACACTCAAGGCCTACAGTTTCAAATGCAGTCGATCGGTTAAGCCGATCGGTTTCACATCTGACTTGTAAGTCCGCCTACACACCCTTTACACCCAGTAAAT
+
FFFFFFFFFFFFFFFFFFFFFFFFFFFFFFFFFFFFFFFFFFFFFFFFFFFFFFFFFFFFFFFFFFFFFFFFFFFFFFFFFFFFFFFFFFFFFFFFFFFFFFFFFFFFFFFFFFFFFFFFFFFFFFFFFFFFFFFFFFFFFFFFFFFFFFFFFFFFFFFFFFFFFFFFF:FFFF,FFFFF,,FFFFFFFFFFFFFFFFFF,F,F:FFFF:,FFF,FFF:FFFFFFFFFFFFF:FF,FF:FFFF:FFFF
@A01224:195:H35LNDRXY:2:2101:20238:19100 2:N:0:CTTGTGAC+ACGTCCTG
GGACTACACGGGTATCTAATCCTGTTTGATCCCCACGCTTTCGTGCCTCAGCGTCAATACAGGCCCGGCAAGCTGCCTTCGCTATCGGAGTTCTGTGACATATCTATGCATTTCACCGCTACACATCACATTCCGCCTGCCTTGACCGTATTCAAGACCGCCAGTATCAACGGCACTGACCCGGTTGAGCCGGGAACTTTCACCGCTGACTTAACGGTCCGCCTACGCACCCTTTAAACCCAATAAA
+
FFFFFFFFFFFFFFFFFFFFFF:FFFFFFFFFFFFFFFFFFFFFFFFFFFFFFFFFFFFFFFFFFFFFFFFFFFFFFFFFFFF:FFFFFFFFFFFFFFFFFFFFFFFFFFFFFFFFFFFFFFFFFFFFFFFFFFFFFFFFF:FFFFFFFFFFFFFFFFFFFFFFFFFFFFFFFFFFFFFFFFFFFFFFFFFFFFF,FFFF:FFFFFFFFFFFFFFFFFFFFFFFFFFFFFFFFFFFFFFFF:FFF,F
@A01224:195:H35LNDRXY:2:2101:24234:19100 2:N:0:CTTGTGAC+ACGTCCTG
GGACTACTAGGGTTTCTAATCCTGTTTGCTCCCCACGCTTTCGAGCCTCAGCGTCAGTTACAGTCCAGAGAGTCGCCTTCGCCACTGGTGTTCTTCCTAATCTCTACGCATTTCACCGCTACACTAGGAATTCCACTCTCCTCTCCTGCACTCTAGACTTCCAGTTTGAAATGCAGCACCCAAGTTGAGCCCGGGTATTTCACATCTCACTTAAAAATCCGCCTACGCTCCCTTTACGCCCAGTAAATC
+
FFFFFFFFFFFFFFFFFFFFFFFFFFFFFFFFFFFFFFFFFFFFFFFFFFFFFFFFFFFFFFFFFFFFFFFFFFFFFFFFFFFFFFFFFFFFFFFFFFFFFFFFFFFF:FFFFFFFFFFFFFFFF,FFF:FFFFFFFFFFFFFFFFFFFFFFFFF:FFFFFFFFFFF:FFFFFFFFFFFFFFFFFFFFFFFFFFFF,FFFFFFFFFFFFFFFFFFFFFFFFFF:FFFFFFFF:FFFFFFFFFFFF:FFF
@A01224:195:H35LNDRXY:2:2101:20292:19194 2:N:0:CTTGTGAC+ACGTCCTG
GGACTACACGGGTATCTAATCCTGTTTGATCCCCACGCTTTCGTGCCTCAGCGTCAATACAGGCCCGGCAAGCTGCCTTCGCTATCGGAGTTCTGTGACATATCTATGCATTTCACCGCTACACATCACATTCCGCCTGCCTTGACCGTATTCAAGACCGCCAGTATCAACGGCACTGACCCGGTTGAGCCGGGAACTTTCACCGCTGACTTAACGGTCCGCCTACGCACCCTTTAAACCCAATAAA
+
FFFFFFFFFFFFFFFFFFFFFFFFFFFFF:FFFFFFFFFFFFFFFFFFFFFFFFFFFFFFFFFFFFFFFF,FFFFFFFFFFFF,FFFFFFFFFFFFFFFFFF,FF:FFFFFFFFFFFFFFFFFFFFFFFF:FFFFFFFFFFFFFF:FFFFFFFF:FFFFFFFFFFFFFFFFFFFFFFFFFFFFFFFFFFFFFFFF,FFFFFFFFFFFFFFFFFFFFFFFFFFFF:FFFFFFF:FFFFFFFFFFF:FF
@A01224:195:H35LNDRXY:2:2101:28230:19319 2:N:0:CTTGTGAC+ACGTCCTG
GGACTACAAGGGTTTCTAATCCTGTTTGATACCCACACTTTCGAGCCTCAACGTCAGTAGCGGCTTAGTATGCTGCCTTCGCAATCGGAGTTCTTCGTGATATCTAAGCATTTCACCGCTACACCACGAATTCCACATACCTCAACCGCACTCAAGGACGCCAGTATCAACTGCAGTGCTGCGGTTGAGCCGCAGCCTTTCACAACTGACTTAACATCCCGTCTACGCTCCCTTTAAACCCAATAAAT
+
FFFFFFFFFFFFFFFFFFFFFFFFFFFFFFFFFFFFFFFFFFFFFFFFFFFFFFFFFFFFFFFFFFFFFFFFFFFFFFFFFFFFFFFFFFFFFF:FFFFFFFFFFFFFFFF:FF,FFFFFFF:FFFFFFFFFFFF:FF:FFFFF:FFFFFFFF:FFFFFFFFFFFFFF,FFFFFFFFFFFFFFF:FFFFFFFF,FFFFFFFFFF:FFFFFFFFFF:FFFFFFFFFFFFFFFFFFFFF,F:FFFFF::F
@A01224:195:H35LNDRXY:2:2101:7328:19382 2:N:0:CTTGTGAC+ACGTCCTG
GGACTACTCGGGTTTCTAATCCTGTTTGCTCCCCACGCTTTCGTGCCTCAGCGTCAGTGTCAGTCCAGAAAGCCGCCTTCGCCACCGGTGTTCCTCCTAATATCTACGCATTTCACCGCTACACTCGGAATTCCGCTTCCCTCTCCTGTACTCTAGTTCGCCAGTTTTGAATGCACTTCCCAAGTTAAGCCCGGGTATTTCACATCCAACTTAGCAAACCGCCTACGCACCCTTTACGCCCAGTAAT
+
FFFFFFFFFFFFFFFFFFFFFFFFFFFFFFFFFFFFFFFFFFFFFFFFFFFFFFFFFFFFFFFFFFFFFFFFFFFFFFFFFFFFFFFFFFFFFFFFFFFFFFFFFFFFFFFFFFFFFFFF:FFF:,FFFFFFFFFFF:FFFFFFFFFFFFF,FFFFFFFFFF,FFFFFFFFFFFF:FF:FFF:FFFF:FFFFFFFF,:FFFFFFFFF:FFFFFFFFFFFFFFFFFFFFFFFFFFFFFFFFFF:FFFF
@A01224:195:H35LNDRXY:2:2101:12662:19445 2:N:0:CTTGTGAC+ACGTCCTG
GGACTACTCGGGTTTCTAATCCTGTTTGATCCCCACGCTTTCGTGCCTCAGCGTCAATAGCGGATTCGTGAGATGCCTTCGCAATCGGTGTTCTGTGTGATATCTATGCATTTCACCGCTACACCACACATTCCTCCCACGGCATCCGCATTCTAGCATCCCAGTATCAACGGCACGTTCGAAGTTGAGCTCCGAAATTTCACCGCTGACTTATTATCCCGCCTACGCTCCCTTTAAACCCAATAAA
+
FFFFFFFFFFFFFFFFFFFFFFFFFFFFFFFFFFFFFFFFFFFFFFFFFFFFFF:FFFFFF:FFFFFFFFFFFFFFFFFFFFFFFFFFFFFFFFFFFFFFFFFFFFFFFFFFFFFFFFFFFFFFFFFFFFFFFFFFFFFFFFFFFFFFFFF:FFFFFFFFFFFFFFFFFFFFFFFFFFFFFFFFFFFFFFFFFFF:FFFFFF,FFFFFFFFFFFFFFF,FFF:FFFFFFFFFFFFFFFFFFFFF:FF
@A01224:195:H35LNDRXY:2:2101:9733:19633 2:N:0:CTTGTGAC+ACGTCCTG
GGACTACAGGGGTTTCTAATCCTGTTTGATCCCCACACTTTCGTGCCTCAGCGTCAATTGAGGATTTGTCAGCTGCCTTCGCTATCGGAGTTCTGTGACATATCTATGCATTTCACCGCTACACATCACATTCCGCCTACCTTGACCGCATTCAAGACCGACAGTATCAACGGCACTGACCCGGTTGAGCCGGGAACTTTCACCGCTGACTTAACGGTCCGCCTACGCACCCTTTAAACCCAATAAA
+
FFFFFFFFFFFFFFFFFFFFFFFFFFFFFFFFFFFFFFFFFFFFFFFFFFFFFFFFF:FFFFFFFFFFFF:FFFFFFFFFFFFFFFFFFFFFFFFFFFFFFFFFFFFFFFFFFFFFFFFFFFFFFFFFFFFFFFFFF:FFFFFFFFFFFFFFFFFFFFFFFFFFFFFFFFF:FFFFFFFFFFFF,FFFFFFFFFFFFFFFFFFFFFFFFFF,FFFFFFFFFFFFF:FFFFFF::FFFFFFFFF:FFF
@A01224:195:H35LNDRXY:2:2101:27425:20024 2:N:0:CTTGTGAC+ACGTCCTG
GGACTACCGGGTTTCTAATCCTGTTTGCTCCCCACGCTTTCGAGCCTCAACGTCAGTCATCGTCCAGCAAGCCGCCTTCGCCACTGGTGTTCCTCCTAATATCTACGCATTTAACCGCTACACTAGAAATTCCACTTGCCTCTACCATACTCAAGTCTACCAGTTTCTAAAACGAACTGAGGTTGAGCCTCAGGCTTTAATCTTAGACTTAATAAACCGCCTACGCACACTTTACGCCCAATAAATCC
+
FFFFFFFFFFFFFFFFFFFFFFFFFFFFFFFFFFFFFFFFFFFFFFFFFFFFFFFFFFFFFFFFFFFFFFFFFFFFFFFFFFFFFFFFFFFFFFFFFFFFFFFFFFFFFFFFFFFFFFFFFFFFFFFFFFFFFFFFFFFFFFFFFFFFFFFFFFFFFFFFFFFFFFFF:FFFFFFFFFFFFFFFFFFFFFFFFFFFFFFFFFFFFFFFFFFFF:FFFFFFFFFFFFFFFFFFFFFFFFFFFFFFFFFF
@A01224:195:H35LNDRXY:2:2101:18611:20102 2:N:0:CTTGTGAC+ACGTCCTG
GGACTACTGGGGTATCTAATCCTGTTTGCTCCCCATGCTTTCGCGCCTCAGCGTCAGTTGCAGACCAGAAAGTCGCCTTCGCCACTGGTGTTCCTCCAAATCTCTACGCATTTCACCGCTACACTTGGAATTCCACTTTCCTCTTCTGCACTCAAGTCTCCCAGTTTCCAATGACCCTCCACGGTTAAGCCGTGGGCTTTCACATCAGACTTAAGAAACCACCTGCGCGCGCTTTACGCCCAATA
+
FFFFFFFFFFFF:FFFF:FFFFFFFFFFF:FFFFFFFFFFFFFFFFFFFFFFFFFFFFFFFFFFFFFFFFFFFFFFFFFFFFFFFFFFFFFFFFFFF:FFFFFFFFFFFFFFFFFFFFFFFFFFFFFFF,FFFFFFFFFFFFFFFFFFFFFFFFFFFF:FFF,FFFFFFFF,FFFFFFFFFFFFFFFFFFFFFFFFFFFFFFFFFF,FFFFFF:FFF:FFFFFFFF:FFFFFF:FFFFFFFF,FF
@A01224:195:H35LNDRXY:2:2101:23538:20118 2:N:0:CTTGTGAC+ACGTCCTG
GGACTACCAGGGTTTCTAATCCTGTTTGCTCCCCACGCTTTCGCGCCTCAGCGTCAGTTATCGTCCAGCAAGCCGCCTTCGCCACTGGTGTTCCTCCTAATATCTACGCATTTCACCGCTACACTAGGAATTCCGCTTGCCTCTCCGACACTCAAGGGATGCAGTTTTGAAAGCAGTTCCGGGGTTGAGCCCCGGGATTTCACTCCCAACTTGCATCTCCGCCTACACGCCCTTTACACCCAGTAAATC
+
FFFFFFFFFFFFFFFFFFFFFFFFFFFFFFFFFFFFFFFFFFFFFFFFF,FFFFFFFFFFFFFFFFFFFFFFFFFFFFFFFFFFFFFFFFFFFFFFFFFFFFFFFFFFFFFFFFFFFFFFFFFF:,FFFF:FFFFFFFFFFFFFFFFFFFFFFFFFFFFFFFFFFFFFFFFFFFFFFFFFFFFFFFFF:FFFFFFFFFFFFFFFFFFFFFFFFFFF:FFFFFFFFFFFFFFFFFFFFFFF:FFFF,FFF
@A01224:195:H35LNDRXY:2:2101:22299:20165 2:N:0:CTTGTGAC+ACGTCCTG
GGACTACAGGGGTTTCTAATCCTGTTCGATCCCCACGCTTTCGTGCATCAGCGTCAGATGTATCTTAGCAAGCTGCCTTCGCGATCGGTGTTCTATGTCATATCTAAGCATTTCACCGCTACATGACATATTCCGCCTACTCCATTTACTCTCTAGTCTATCAGTATCAATGGCAGCCCCGAAGTTAAGCTCCGGTATTTCACCACTGACTTAATAGTCCGCCTACGCACCCTTTAAACCCAATAAAT
+
FFFFFFFFFFFFFFFFFFFFFFFFFFFFFFFFFFFFFFFFFFFFFFFFFFFFFFFFF:FFFFFFFFFFFFFFFFFFFFFFFFFFFFFFFFFFFF:FFFF:FFFFFFFFFFFFFFFFFFFFFFFFF:FFFFFFFFFFFF:FFFFFFFFFFFFFFFFFFFFFFFFFFFFFFFFFFFFFFFFFFFFFFFFFFFFFFFFFFFFFFFFFFFFFFFFF:FFFFFFFFFFFFFFFFFFFFFFFF:FFFFF,FF:F
@A01224:195:H35LNDRXY:2:2101:25473:20212 2:N:0:CTTGTGAC+ACGTCCTG
GGACTACTCGGGTTTCTAATCCTGTTTGCTACCCACGCTTTCGCGCCTCAGCGTCAGTTATGGTCCAGAAAGCCGCCTTCGCCACCGGTGTTCCTCTCAATATCTACGCATTTCACCGCTACACTGAGAATTCCGCTTTCCTCTCCCACACTCTAGATTACCAGTTTTGGTTGCAGTTCCGAAGTTGAGCCTCGGGATTTCACATCCAACTTAGTATTCCGCCTACGCGCCCTTTACACCCAGTAATT
+
FFFFFFFFFFFFFFFFFFFFFFFFFFFFFFFFFFFFFFFFFFFFFFFFFFFFFFFFFFFFFFFFFFFFFFFFFFFFF:FFFFFFFFFFFFFFFFFFFFFFFFFFFFFFFFFFFFFFFFFFFFFFFFFFFFFFFFFFFFFFFFFFFFFFFFFFFFFFFFFFFFFFFFFFFFFFFFFFFFFFFFFFFFFFFFFFFFFFFFFFFFF:FFFFFFF:F:FFFFFFFFFFFFFFFFFFFFFFFFFF:FFFF,FF
@A01224:195:H35LNDRXY:2:2101:3179:20306 2:N:0:CTTGTGAC+ACGTCCTG
GGACTACCCGGGTTTCTAATCCTGTTTGCTCCCCACGCTTTCGTGCTTCAGCGTCAGTTGGAAAATCGTATGCTGCCTTCGCAATCGGAGTTCTGCGTGATATCTATGCATTTCACCGCTACACCACGCATTCCGCATACGTCCATTCCACTCAAGAAAACCAGTTTCAATGGCTGGATGAGGGTGAGCCTCACGATTTGACCACTGACTTAACTTTCCGCCTACGCACCCTTTAAACCCAATAAAT
+
FFFFFFFFFFFFFFFFFFFFFFFFFFFFFFFFFFFFFFFFFFFFFFFFFFFFFFFFFFFFFFFFFFFFFFFFFFFFFFFFFFFFFFFFFFFFFFFFFFFFFFFFF:FFF,FF:FFFFFFFFFFFFFFFFFFFFFFFFFFFFFFFFFFFFFFFFFFFFFFF:FFFFFFFFFFFF:FFFFFFFFF,FFFFFFFF:FFF:FFF:FFFFFFFFFFFFFFFFFFFFFFFF:FFFFFFFFF::F,FFFF,F:F
@A01224:195:H35LNDRXY:2:2101:12292:20400 2:N:0:CTTGTGAC+ACGTCCTG
GGACTACAGGGGTATCTAATCCTGTTTGATCCCCACGCTTTCGTGCTTCAGTGTCAGTTATGGCTTAGTAAGCTGCCTTCGCAATCGGAGTTCTGCGTGATATCTATGCATTTCACCGCTACACCACGCATTCCGCCTACCTCAAACACACTCAAGCTCTCCAGTTTCAATGGCAATTTTATGGTTGAGCCACAAACTTTCACCACTGACTTAAAAAGCCACCTACGCACCCTTTAAACCCAATAA
+
FFFFFFFFFFFFFFFFFFFFFFFFFFFFFFFFFFFFFFFFFFFFFFFFFFFFFFFFFFFFFFFFFFFFFFFFFFFFFFFFFFFFFFFFFFFFFFFFFFFFFFFFFFFFFFFFFFFFFFFFFFFFFFFFFFFFFFFFFFFFFFF:FFFFFFFFFFFFFFFFFFFFFFF:FFFFFFFFFFFFFFF:FFFFFFFFFFFFFFFFFFFFFFFFFFFFFFFFFF:FFFFFFFFFFFFFFFFFFFFFFFFFFF
@A01224:195:H35LNDRXY:2:2101:25283:20509 2:N:0:CTTGTGAC+ACGTCCTG
GGACTACAGGGGTTTCTAATCCTGTTTGCTCCCCACACTTTCGAGCCTCAGCGTCAGTTAGAGCCCAGCAAGCCGCCTTCGCCACTGGTGTTCCTCCGAATATCTACGCATTTCACCGCTACACTCGGAATTCCGCTTGCCTCTACTCCACTCAAGAACAACAGTTTTGGATGCAGCTCCGAAGTTAAGCTTCGGTATTTCACATCCAACTTGATGTCCCGCCTGCGCTCCCTTTACACCCAGTAAAT
+
FFFFFFFFFFFFFFFFFFFFFFFFFFFFFFFFFFFF:FFFFFF:FFFFFFFFFFFFFFFFFFFFFFFFFFFFFFFFFFFFFFFFFFFFFFFFFFFFFFFFFFFFFFFFFFFFFFFFFFFFFFFFFFFFFFFFFFFFFFFFFFFFFFFFFFFFFFFFFFFFFFFFF:FFFFFFFFFFFFFFFFFFFFFFFFFFFFFFFFFFFFF:FFFFFFFFFFFFFFFFFFFFFFFFFFFFFFFFFFFFFFFFFFFF
@A01224:195:H35LNDRXY:2:2101:25165:20525 2:N:0:CTTGTGAC+ACGTCCTG
GGACTACAGGGGTTTCTAATCCTGTTTGCTCCCCACACTTTCGAGCCTCAGCGTCAGTTAGAGCCCAGCAAGCCGCCTTCGCCACTGGTGTTCCTCCGAATATCTACGCATTTCACCGCTACACTCGGAATTCCGCTTGCCTCTACTCCACTCAAGAACAACAGTTTTGGATGCAGCTCCGAAGTTAAGCTTCGGTATTTCACATCCAACTTGATGTCCCGCCTGCGCTCCCTTTACACCCAGTAAAT
+
FFFFFFFFFFFFFFFFFFFFFFFFFFFFFFFFFFFFFFFFFFFFFFFFFFFFFFFFFFF,FFFFFFFFFFFFFFFFFFFFFFFFFFFFFFFFFFFFFFFFFFFFFFFFFFFFFFFFFFFFFFFFFFFFFFFFFFFFFFFFFFFFFFFFFFFFFFFFFFFFFFFFFFFFFFFFFFFFFFFFFFFFFF,FFFFFFFFF:FFFFFFFFFFFFFFFFFFFFFFFFFFFFFFFFFFFFFFF:FFFFFFFFFFF
@A01224:195:H35LNDRXY:2:2101:8639:20650 2:N:0:CTTGTGAC+ACGTCCTG
GGACTACTAGGGTTTCTAATCCTGTTTGCTCCCCACGCTTTCGCGCCTCAGCGTCAGTTGTCGTCCAGCAAGCCGCCTTCGCCACTGGTGTTCCTCCTAATATCTACGCATTTCACCGCTACACTAGGAATTCCGCTTGCCTCTCCGATACTCAAGGGATGCAGTTTCAAAAGCAGTTCCGGGGTTGAGCCCCGGGATTTCACTCCTGACTTGCATCTCCGCCTACACGCCCTTTACACCCAGTAAAT
+
FFFFFFFFFFFFFFFFFFFFFFFF:FFFFFFFFFFFFFFFFFFFFFFFFFFFFFFFFFFF:FFFFFFFFFFFFFFFFFFFFFFFFFFFFFFFFFFFFFFFFFFFFFFFFFFF::FFFFFFFF,FF:FFFFFFFFFF,FFFFFFFFFFFFFFFFFFFFFFF::FFFFFFFFFFFFFFFFFFFFFFFFFFFFFFFFFFFFFFFFFFFF:F:FFFFFFFFFFFFFFFFFFFFFFFFFFFFFFFFFFFFFFF
@A01224:195:H35LNDRXY:2:2101:29640:20666 2:N:0:CTTGTGAC+ACGTCCTG
GGACTACTAGGGTTTCTAATCCTGTTTGCTACCCACGCTTTCGCGCCTCAACGTCAGTTACGGTCCAGAAAGCCGCCTTCGCCACTGGTGTTCCTCCTAATATCTACGCATTTCACCGCTACACTAGGAATTCCGCTTTCCTCTCCCGCACTCAAGACTTGCAGTTTCAAATGCAGCCCCGCAGTTAAGCTGCGGTATTTCACATCTGACTTGCAAACCCGTCTACACGCCCTTTACACCCAGTAAA
+
FFFFFFFFFFFFFFFFFFFFFFFFFFFFFFFFFFFFFFFFFFFFFFFFFFFFFFFFFFFFFFFFFFFFFFFFFFFFFFFFFFFFFFFFFFFFFFFFFFFFFFFFFFFFFFFFFFFFFFFFFFFFFFFFFFFFFFFFFFFFFFFFFFFFFFFFFFFFFFFFFFFFFFFFFFFFFFFFFFFFFFFFFFFFFFFFFFFFFFFFFFFFFFFFFFFFFFFFFFFFFFFFFFFFFFFFFFFFFFFFFF:FFFF
@A01224:195:H35LNDRXY:2:2101:2691:20682 2:N:0:CTTGTGAC+ACGTCCTG
GGACTACCGGGGTTTCTAATCCTGTTTGCTCCCCATGCTTTCGTGCCTCAGCGTCAGTTAAAGCCCAGTAGGCCGCCTTCGCCACTGGTGTTCCTCCGAATATCTACGCATTTCACCGCTACACTCGGAATTCCGCCTACCTCTACTTCACTCAAGAACCACAGTTTTGGATGCAGCTCCGGGGTTGAGCCCCGGTATTTCACATCCAACTTGCAGTCCCGCCTGCGCACCCTTTACACCCAGTAA
+
FFFFFFFFFFFFFFFFF:FFFFFF:FFFFFFFFFFFFFFFF:FFFFFFFFFFFFF:FFFFFFFFFFFFFFFF,FFFFFFFFFFFFF:FFFFFFFFFFFF:FFFFFFFFFFFFFF:FFFFF,FFFFFFFFFFFFFFFFFFFFFFFFFFFFFFFFFFFFFFFFFFF:FFFFFF:FFFFFFFFFFFFFFFFFFFFFFF:,FFFFFF:,F:FFF,FFF,FFF:FFFFFFFFF,FFFFFFFFFFFFFFFF,
@A01224:195:H35LNDRXY:2:2101:18954:20760 2:N:0:CTTGTGAC+ACGTCCTG
GGACTACCCGGGTTTCTAATCCTGTTTGCTCCCCACGCTTTCGTGCCTCAGCGTCAGTTACAGTCCAGAGAGCCGCCTTCGCTACTGGTGTTCCTCCTAATATCTACGCATTTCACCGCTACACTAGGAATTCCACTCTCCTCTCCTGCACTCAAGTCTTACAGTTCCAAAAGCTTACTACGGTTGAGCCGTAGCCTTTCACTTCTGGCTTGAAAGACCGCCTACGCACCCTTTACGCCCAGTAA
+
FFFFF,FFFFFFFFFFFFFFFFFFFFFFFFFFFFFFFFFFFFFFFFFFFFFFFFFFFFFFFFFFFFFFFFFFFFFFFFFFFFFFFFFFFFF:FFFFFFFFFFFFFFFFFFF:FFFFFFFFFFFFFFFFF:FFFFFFFFFFFFFFFFFFFFFFFFFF:FFFFFFFFFFFFFFFFF:FFFFFFFFFFFFFFFFFFFFFFFFFFFFFFFFFFFF::,FFF:FFFFFFFFFFFFFFFFFFFFFFFFFFF
@A01224:195:H35LNDRXY:2:2101:27199:20791 2:N:0:CTTGTGAC+ACGTCCTG
GGACTACTAGGGTTTCTAATCCTGTTTGCTCCCCACGCTTTCGAGCCTCAGTGTCAGTTACAGTCCAGAAAGGCGCCTTCGCCACTGGTATTCTTCCTAATCTCTACGCATTTCACCGCTACACTAGGAATTCTACTTTCCTCTCCTGCACTCTAGATATCCAGTTTGGAATGCAGCACCCAGGTTAAGCCCGAGTATTTCACATCCCACTTAAATATCCACCTACGCTCCCTTTACGCCCAGTAAA
+
FFFFFFFFFFFFFFFFFFFFFFFFFFFFFFFFFFFFFFFFFFFFFFFFFFFFFFFFFFFFFFFFFFFFFFFFFFFFFFFFFFFFFFFFFFFFFFFFFFFFFFFFFFFFFFFFFFFFFFFFFFFFFFFFFFFFFFFFFFFFFFFFFFFFFFFFFFFFFFFFF,F:FFFFFFFFFFFFFFFFFFFFFFFFFFFFFFFF:FFFF:FFFFFFFFFFFFFFFF:,FF,FFFFFFFFFFFFFF:FFFFFFFFF
@A01224:195:H35LNDRXY:2:2101:27281:20870 2:N:0:CTTGTGAC+ACGTCCTG
GGACTACTAGGGTTTCTAATCCTGTTTGCTCCCCACGCTTTCGAGCCTCAGTGTCAGTTACAGTCCAGAAAGGCGCCTTCGCCACTGGTATTCTTCCTAATCTCTACGCATTTCACCGCTACACTAGGAATTCTACTTTCCTCTCCTGCACTCTAGATATCCAGTTTGGAATGCAGCACCCAGGTTAAGCCCGAGTATTTCACATCCCACTTAAATATCCACCTACGCTCCCTTTACGCCCAGTAAA
+
FFFFFFFFFFFFFFFFFFFFFFFFFFFFFFFFFFFFFFFFFFFFFFFFFFFFFFFFFFFFFFFFFFFFFFFFFFFFFFFFFFFFFFFFFFFFFFFFFF:FFFFFFFFFFFFFFFFFFFFF:FFFF:FFFFFFFFFFFFFFFFFFFFFFFFFFFFFFF:FFFFFFFFFFFFFFFFFFF:FFFFFFFFFFFFFFF:FFFFFFFFFFFFFFFFFFFFFF:FF:FFFFFFFFFFFFFFFF:FFFFFFFFFF
@A01224:195:H35LNDRXY:2:2101:4499:20995 2:N:0:CTTGTGAC+ACGTCCTG
GGACTACTAGGGTTTCTAATCCTGTTTGCTCCCCACGCTTTCGTGCCTCAGTGTCAGTTACAGTCCAGAAAGCCGCCTTCGCCACTGGTGTTCCTCCTAATATCTACGCATTTCACCGCTACACTAGGAATTCCGCTTCCCTCTCCTGCACTCTAGTCAAACAGTTTTGGATGCAGACCCCAAGTTAAGCCCGGGGATTTCACATCCAACTTATCCGACCACCTACGCACCCTTTACGCCCAGTAATT
+
FFFFFFFFFFFFFFFFFFFFFF:FFFFFFF:FFFFFFFFFFFF:F:FFFFFFFFFFFFFFFF:FFF:FFFFFFFFFFFFFFFF:FFFFFFFFFFFFFFFFFFFFFFFFFFFFFFFFFFFFFFFFF,FFFF:FFFFFFFFFF:FFF,:FFFF::F:F,FFFFFFFFFFFFFFFFFFFFFFFFFFFFFFFFFFFFFFFFFFF:FFFFFFF:FF:FFFFFFFFF:F,F:FFFF:FFFFFFFFFFFFFFFFF
@A01224:195:H35LNDRXY:2:2101:29324:21026 2:N:0:CTTGTGAC+ACGTCCTG
GGACTACAGGGGTTTCTAATCCTGTTTGCTCCCCACGCTTTCGCGCCTCAGCGTCAGTTATCGTCCAGCAAGCCGCCTTCGCCACTGGTGTTCCTCCTAATATCTACGCATTTCACCGCTACACTAGGAATTCCGCTTGCCTCTCCGACACTCAAGGGATACAGTTTCAAAAGCAGTTCCGGGGTTGAGCCCCGGGATTTCACTCCTGACTTGCATCTCCGCCTACACGCCCTTTACACCCAGTAA
+
FFFFFFFFFFFFFFFFFFFFFFFFFFFFFFFFFFFFFFFFFFFFFFFFFFFFFFFFF:FFFFFFFFFFFFFFFFFFFFFFFFFFFFFFFFFFFFFFFFFFFFFFFFFFFFFFFFFFFFFFFFFFF:FFFFFFFFFFFFFFFFFFFFFFFFFFFFFFFFFFFFFFFFFFFFFFFFFFFFFFFFFFFFFFFFFFFFFFFFFFFFFFFFFFFFFFF,FFFFFFFFFFFFFFFFFFFFFFFFFFFFF:FF
@A01224:195:H35LNDRXY:2:2101:12093:21151 2:N:0:CTTGTGAC+ACGTCCTG
GGACTACAAGGGTTTCTAATCCTGTTTGCTACCCACACTTTCGTGCCTCAGCGTCAGTTAGAGCCCAGTAAGCCGCCTTCGCCACTGGTGTTCCTCCGAATATCTACGCATTTCACCGCTACACTCGGAATTCCGCTTACCTCTACTCCACTCAAGAACCACAGTTTTGGATGCAGTTCCGAGGTTGAGCCTCGGATTTTCACATCCAACTTGCAGTCCCGCCTGCGCACCCTTTACACCCAGTAA
+
FFFFFFFFFFFFFFFFFFFFFFFFFFFFFFFFFFFFFFFFFFFFFFFFFFFFFFFFFFFFFFFFFFFFFFFFFFFFFFFFFFFFFFFFFFFFFFFFFFF:FFFFFFFFFFFFFFFFFFFFFFFFFFFFFFFFFFFFFFFFFFFFFFFFFFFFFFFFFFFFFFFFF:FFFFFFFFFFFFFFFFFFFFFFF:FFF,FFFFFFFFFF:FFFFF:FFFFFF:FFFFFFFFFFFFFFFFFFFFF:FFFFFF
@A01224:195:H35LNDRXY:2:2101:6479:21167 2:N:0:CTTGTGAC+ACGTCCTG
GGACTACTAGGGTTTCTAATCCTGTTTGCTCCCCACGCTTTCGTGCCTCAACGTCAGATATAGCTTAGTAAGCTGCCTTCGCGATCGGTGTTCTGAATCATATCTATGCATGTCACCGCTACATGATTCATTCCGCCTACTCCATCTATGTTCTAGCTCTACAGTATCAACGGCTCGCCTGAGTTAAGCTCAAGTCTTTCACCATTGACTTATAACGCCGCCTACGCACCCTTTAAACCCAATAAA
+
FFFFFFFFFFFFFFFFFFFFFFFFFFFFFFFFFFFFFFFFFFFFFFFFFFFFFFFFFFFFFFFFFFFFFFFFFFFFFFFFFFFFFFFFFFFFFFFFFFFFFFFFFFFF:FFFFFFF:FFFFFFFF:FFFFFFFFFFFFFFFFFFFFFFFFFFFFFFFFFFFFFFF:F:FFFFFFFFFFFFFFFFFF:FFFFFFFFFFFFFFF:FFFFFFFFFFFFFFFFFFFF,FFFFF:FFFFFFFF,FFFFFFF
@A01224:195:H35LNDRXY:2:2101:4119:21214 2:N:0:CTTGTGAC+ACGTCCTG
GGACTACCAGGGTTTCTAATCCTGTTTGCTCCCCACGCTTTCGAGCCTCAGCGTCAGTTACAGTCCAGAGAGTCGCCTTCGCCACTGGTGTTCTTCCTAATCTCTACGCATTTCACCGCTACACTAGGAATTCCACTCTCCTCTCCTGCACTCTAGACTTCCAGTTTGAAATGCAGCACCCAAGTTGAGCCCGGGTATTTCACATCTCACTTAAAAATCCGCCTACGCTCCCTTTACGCCCAGTAAA
+
FFFFFFFFFFFF:FFFFFFFFFFFFFFFFFFFFFFFFFF,FFFFFFFF:FFFFFFFFFFFFFFFFFFFFFFFFFFFFFFFFFFFFFFFFFFFFFFFFF,FFFFFFFFFF:,:FFFFFFFFFFFF::FFFFFFFFFFFFFFFFF:FFFFFFFFFFFF,FFFFFFFFFFFFFFFFFFFFFFFFFFFFFFFFFFFFFFF:FFFFF:FFFFF,FFFFFFFFFFFFFF,FFFFFFFFFFF:FFFFF,F:F::
@A01224:195:H35LNDRXY:2:2101:23095:21292 2:N:0:CTTGTGAC+ACGTCCTG
GGACTACCCGGGTTTCTAATCCTGTTTGCTCCCCACGCTTTCGCGCCTCAGCGTCAGTTGTCGTCCAGCAAGCCGCCTTCGCCACTGGTGTTCCTCCTAATATCTACGCATTTCACCGCTACACTAGGAATTCCGCTTGCCTCTCCGATACTCAAGGGATGCAGTTTCAAAAGCAGTTCCGGGGTTGAGCCCCGGGATTTCACTCCTGACTTGCATCTCCGCCTACACGCCCTTTACACCCAGTAAAT
+
FFFFFFFFFFFFFFFFFFFFFFFFFFFFFFFFFFFFFFFFFFFFFFFFFFFFFFFFFFFFFFFFFFFFF,FFFFFFF:FFFFFFFFFFFFFFFFFFFFFFFFFFFFFFFFFFFFFFFFFFFFFFF:FFF:FFFFFFFFFFFFFFFFFFF:FFFFFFFFFF:FFFFFFF:FFFFF:FFFFFFFFFFFFFFFFFFFFFFFFFFFFFFFFF:FFFFFFFFFFFFFFFFFFFFFFFFFFFFFFFFFFFFFFF
@A01224:195:H35LNDRXY:2:2101:28230:21324 2:N:0:CTTGTGAC+ACGTCCTG
GGACTACTGGGGTATCTAATCCTGTTTGATCCCCACGCTTTCGTGCATCAGCGTCAATTGCGGATTCGTCAGATGCCTTCGCAATCGGTGTTCTGTGTGATATCTATGCATTTCACCGCTACACCACACATTCCTCCAACGGCATCCGCATTCCAGACTGCCAGTATCAACGGCACGGTAGAGGTTGAGCCCCTAAATTTCACCGCTGACTTAACAGACCGCCTACGCACCCTTTAAACCCAATAAA
+
FFFFFFFFFFFFFFFFFFFFFFFFFFFFFFFFFFFFFFFFFFFFFFFFFFFFFFFFFFFFFFFFFFFFFFFFFFFFFFFFFFFFFFFFFFFFFFFFFFFFFFFFFFFFFFFFFFFFFFFFFFFFFFFFFFFFFFFFFFFFFFFFFFFFFFFFFFFFFFFFFFFFFFFFFFFFFFFFFFFFFFFFFFFFFFFFFFFFFFF:FFFFFFFFFFF:FFFFFFFFF:FFFFFFFF:FFF:FFFF:FFFFFFF
@A01224:195:H35LNDRXY:2:2101:30572:21402 2:N:0:CTTGTGAC+ACGTCCTG
GGACTACTGGGGTTTCTAATCCTGTTTGCTCCCCACGCTTTCGTGCCTCAGTGTCAGTTACAGTCCAGAGAGCCGCCTTCGCAACTGGTGTTCCTCCTAATATCTACGCATTTCACCGCTACACTAGGAATTCTACTCTCCTCTCCTGCACTCAAGTTTCTCAGTTTCAAAGGCTTACTACGGTTGAGCCGTAGCCTTTCACCTCTGACTTAAGAAACCACCTACGCACCCTTTACGCCCAGTAATT
+
FFFFFFFFFFFFFFFFFFFFFFFFFFFFFFFFFFFFFFFFFFFFFFFFFFFFFFFFFFFFFFFFFFFFFFFFFFFFFFFFFFFFFFFFFFFFFFFFFFFFFFFFFFFFFFFFFFFFFFFFFFFFFFFFFFFFFFFFFFFFFFFFFFFFFFFFFFFFFFFFFFFFFFFFFF:FFFFFFFFFFFFFFFFFFFFFFFFFFFFFFFFFFFFFFFFF,FFFFFFFFFFFFFFFFFFFFFFFFFFFFFF:,FF
@A01224:195:H35LNDRXY:2:2101:23791:21433 2:N:0:CTTGTGAC+ACGTCCTG
GGACTACTCGGGTATCTAATCCTGTTTGCTCCCCACACTTTCGCGCCTCAGCGTCAGTTGCAGTCCAGTTACCCGCCTTCGCCACTGGTGTTCCTCCCGATCTCTACGCATTTCACCGCTACACCGGGAATTCCGATAACCTCTCCTGCACTCAAGTCTTGCAGTATCCAAAGCAATTCCCATCTTGAAAACAGGACTTTCACTTCAGACTTACAAGACCGCCTACGCGCCCTTTACGCCCAATCAT
+
FFFFFFFFFFFFFFFFFFFFFFFFFFFFFFFFFFFFFFFFFFFFFFFFFFFFFFFFFFFFFFFFFFFFFFFFFFFFFFFFFFFFFFFFFFFFFFFFFFFFFFFFFFFFFFF:FFFFFFFFFFFFFFFFFFFFFFFF:FFFFFFFFFFFFFFFFFFFFFF:FFFFFFFFF::FFFFFFFF:FFFFFFFFFFFFFFFFFFFFFFFFFFFFFFFFFFFFFFFFFFFFFFFF:FFFF,FFFFF,F:FFFFF
@A01224:195:H35LNDRXY:2:2101:8929:21496 2:N:0:CTTGTGAC+ACGTCCTG
GGACTACCAGGGTTTCTAATCCTGTTTGCTCCCCACGCTTTCGCGCCTCAGCGTCAGTTATCGTCCAGCAAGCCGCCTTCGCCACTGGTGTTCCTCCTAATATCTACGCATTTCACCGCTACACTAGGAATTCCGCTTGCCTCTCCGACACTCAAGGGATACAGTTTTGAAAGCAGTTCCGGGGTTGAGCCCCGGGATTTCACTCCCAACTTGCATCTCCGCCTACACGCCCTTTACACCCAGTA
+
FFFFFFFFFFFFFFFFFFFFFFFFFFFFFFFFFFFFFFF:FFFFFFFFFFFFFFFFF:FFFFFFFFFFFFFFFFFFFFFFFFFFFFFFFFFFFFFFF:FFFFFFFFFFF,FFFFFFFFF,FFFFF:FFFFFFFFFF:FFFFFFF:FFFFFFFF,FFFFFF:FFFF:FFFFFFFFFF,FFFFFFF:FF:FFF:FFFF,:FFF,FFFFF::FFFFFF:FFFFFFFFFFF:FFFF:FF,F:F:FFF:F
@A01224:195:H35LNDRXY:2:2101:27534:21590 2:N:0:CTTGTGAC+ACGTCCTG
AGACTACTGGGGTTTCTAATCCTGTTTGCTCCCCACGCTTTCGCGCCTCAGCGTCAGTTGTCGTCCAGCAAGCCGCCTTCGCCACTGGTGTTCCTCCTAATATCTACGCATTTCACCGCTACACTAGGAATTCCGCTTGCCTCTCCGATACTCAAGGGATGCAGTTTTGAAAGCAGTTCCGGGGTTGAGCCCCGGGATTTCACTCCCAACTTGCATCTCCGCCTACACGCCCTTTACACCCAGTAAATC
+
FFFFFFFFFFFFFFFFFFFFFFFFFFFFFFFFFFFFFFFFFFFFFFFFFFFFFFFFFFFFFFFFFFFFFFFFFFFFFFFFFFFFFFFFFFFFFFFFFFFFF:FFFFFFFFF,FFFFFFFFFFFF,FFFFFFFFFFFFFFFFFFFFFFFFFFFFFFFFFFFFFFF:FFFFFFFFFFFFFFFFFFFFFFFFFFFFFFFFFFFFFFFFFFFFFFFFFFFFFFFFFFFFFFFFFFFFFFFFFFFFFF:FFFFF
@A01224:195:H35LNDRXY:2:2101:16929:21637 2:N:0:CTTGTGAC+ACGTCCTG
GGACTACTGGGGTTTCTAATCCTGTTTGCTCCCCACGCTTTCGTGTCTCAGCGTCAGTTGTCGTCCAGTTAGCCGCCTTCGCCACTGGTGTTCCTCCCGATATCTACGCATTTCACCGCTACACCGGGAATTCCGCTCACCTCTCCGATACTCAAGACCTGCAGTTTCAAATGCAGTTCAGGGGTTGAGCCCCTGCATTTCACATCTGACTTGCTTGCCCGCCTACACACCCTTTACACCCAGTA
+
FFFFFFFFFFFFFFFFFFFFFFFFFFFFFFFFFFFFFFFFFFFFFFFFFFFFFFFFFFFFFFFFFFFFFFFFFFFFFFFFFFF:FFFFFFFFFFFFFFFFFFFFFFFFFFFFFFFFFFFFFFFFFFFFFFFFFFFFF,FFFFFFFFFFFFFFFFFFFFFFFFF:FFFFF:FFFFFFFFFF:FFFFFFFFFFFFFFFFFFFF,FFFFFFFFFFFF:FF:FFFFFFFFFFFFFFFFFFFFFFFFFFF
@A01224:195:H35LNDRXY:2:2101:23357:21652 2:N:0:CTTGTGAC+ACGTCCTG
GGACTACTAGGGTTTCTAATCCTGTTTGCTCCCCACGCTTTCGCGCCTCAGCGTCAGTTATCGTCCAGCAAGCCGCCTTCGCCACTGGTGTTCCTCCTAATATCTACGCATTTCACCGCTACACTAGGAATTCCGCTTGCCTCTCCGATACTCAAGGGATACAGTTTTGAGAGCAGTTCCGGGGTTGAGCCCCGGGATTTCACTCCCAACTTGCATCTCCGCCTACACGCCCTTTACACCCAGTAAT
+
FFFFFFFFFFFFFFFFFFFFFFFFFFFFFFFFFFFFFFFFFFFFFFFFFFFFFFFFFFFFFFFFFFFFFFFFFFFFFFFFFFFFFFFFFFFFFFFFFFFFFFFFFFFFFFFFFFFFFFFFFFFF,,FFFFFFFFFFFFFFFFFFFFFFFFFFFFFFFFFFFFFFFFFFFFFFFFFFFFFFFFFF:FFFFFFFFFFFFFFFF:F:FFFFFFFFFFFFFFFFFFFFFFFFFFFFFFFFFFFF:FFFFFF
@A01224:195:H35LNDRXY:2:2101:27688:21668 2:N:0:CTTGTGAC+ACGTCCTG
AGACTACTGGGGTTTCTAATCCTGTTTGCTCCCCACGCTTTCGCGCCTCAGCGTCAGTTGTCGTCCAGCAAGCCGCCTTCGCCACTGGTGTTCCTCCTAATATCTACGCATTTCACCGCTACACTAGGAATTCCGCTTGCCTCTCCGATACTCAAGGGATGCAGTTTTGAAAGCAGTTCCGGGGTTGAGCCCCGGGATTTCACTCCCAACTTGCATCTCCGCCTACACGCCCTTTACACCCAGTAAATC
+
FFFFFFFFFFFFFFFFFFFFFFFFFFFFFFFFFFFFFFFFFFFFFFFFFFFFFFFFFFFFFFFFFFFFFFFFFFFFFFFFFFFFFFFFFFFFFFFFFFFFFFFFFFFFFFFFFFFFFFFFFFFFFFFFFFFFFFFFFFFFFFFFFFFFFFFFFFFFFFF:FFFFFFFFFFFFFFFFFFFFFFFFFFFFFFFFFFFF:F:FFFFFFFFFFFFFFFFFFFFFFFFFFFFFFFFFFF::FFFFFFFFFFFFF
@A01224:195:H35LNDRXY:2:2101:27290:21699 2:N:0:CTTGTGAC+ACGTCCTG
GGACTACTGGGGTTTCTAATCCTGTTTGCTCCCCACGCTTTCGCGCCTCAGCGTCAGTTATCGTCCAGCAAGCCGCCTTCGCCACTGGTGTTCCTCCTAATATCTACGCATTTCACCGCTACACTAGGAATTCCGCTTGCCTCTCCGACACTCAAGGGATACAGTTTTGAAAGCAGTTCCGGGGTTGAGCCCCGGGATTTCACTCCCAACTTGCGTCTCCGCCTACACGCCCTTTACACCCAGTA
+
FFFFFFFFFFFFFFFFFFFFFFFFFFFFFFFFFFFFFFFFFFFFFFFFFFFFFFFFFFFFFFFFFF:FFFFFFFFFFFFFFFFFFFFFFFFFFFFFFFFFFF:FFFFFFFFFFFFFFFFFFFF:F,FFF,FFFFFFFFFFFFFFF::,FFFFF:FFFFFFFFFF,FFFFFFFFFFF,F:FFFFFFFFFFFF,FFF:FFF,F:F,FFFFFFFFFF,FF:FFFFFFFFFFF,FFFFF,FFFFFFF:F
@A01224:195:H35LNDRXY:2:2101:6831:21809 2:N:0:CTTGTGAC+ACGTCCTG
GGACTACCAGGGTTTCTAATCCTGTTTGCTCCCCACGCTTTCGAGCCTCAGTGTCAGTTACAGTCCAGAAAGGCGCCTTCGCCACTGGTATTCTTCCTAATCTCTACGCATTTCACCGCTACACTAGGAATTCTCCTTTCCTCTCCTGCACTCTAGATATCCAGTTTGGAATGCAGCACCCAGGTTAAGCCCGGGTATTTCACATCCCACTTAAATATCCACCTACGCTCCCTTTACGCCCAGTAAAT
+
FFFFFFFFFFFFFFFFFFFFFFFFFFFFFFFFFFFFFFFFFFFFFFFFFFFFFFFFFFFFFFFFFFFFFFFFFFFFFFFFFFFFFFFFFFFFFFFFFFF:FFFFFFFFFFFFFFFFFFFFFFFFFFFFFF,FFFFFFFFFFFFFFFFFFFFFFFFFFFFFFFFFFFFFFFFFFFFFFFFFFFFFFFFFF:FFFFFFFFFFFFFFFFFFFF,FFFFFFFFFF:FF:FFFFF,FF:FFFFFFFFF,FFFF
@A01224:195:H35LNDRXY:2:2101:29993:21809 2:N:0:CTTGTGAC+ACGTCCTG
GGACTACTGGGGTATCTAATCCTGTTTGATCCCCACGCTTTCGTGCCTCAGCGTCAATTGCGGATTCGTGAGATGCCTTCGCAATCGGTGTTCTGTGTGATATCTATGCATTTCACCGCTACACCACACATTCCTCCCACGGCATCCGCATTCAAGCTCTGCAGTATCAACGGCACGGTAGAGGTTGAGCCCCTAAATTTCACCGCTGACTTACAAAGCCGCCTACGCACCCTTTAAACCCAATA
+
FFFFFFFFFFFFFFFFFFFFFFFFFFFFFFFFFFFFFFFFFFFFFFFFFFFFFFFFFFFFFFFFFFFFFFFFFFFFFFFFFFFF:FFFFFFF:FFFFFFFFF:FFFFFFFFFFFFFFFFFFFFFFFFFFFFFFFFFFFFFFFFFFFFFFF:FFFFFFFFFFFFFFFFFF:FFFFF:FFFFFFFFFFFFFFF:FF,FFFFFFFFFFFF:FFFFFF:FFFFFFFFFFFFFFFFFFFFF,FFFFFFF,
@A01224:195:H35LNDRXY:2:2101:15790:21887 2:N:0:CTTGTGAC+ACGTCCTG
GGACTACTAGGGTTTCTAATCCTGTTTGCTCCCCACGCTTTCGTGCCTCAACGTCAGATATAGCTTGGTAAGCTGCTTTCGCAATCGGTGTTCTGTGTAATCTCTAAGCATTTCACCGCTACACTACACATTCCGCCTACCGCAACTACTCTCTAGTCCTACAGTATTAGAGGCAGTGTCGGTGTTGAGCACCGAAATTTCACCTCTAACTTATAAAACCGCCTACGCACCCTTTAAACCCAATA
+
FFFFFFFFFFFFFFFFFFFFFFFFFFFFFFF:FFFFFFFFFFFFFFFFFFFFFFFFFFFFFFFFFFFFFFFFFFFFFFFFF:F:FFFFFFFFFFFFF:FF:FFFFFFFFF:FFFFFFFFF,FFFFFFFFFFF:FFFFF:FFFFFFFFFF:FFFFFFFFFFFFFFF:FFFFFFFFF:FFFFFFFFFFF:FFFFFFF,FF,FF:FFFFF,FF:FF:FFFFF:FFFFFFFFFFFFFFFFFF:FFFFFF
@A01224:195:H35LNDRXY:2:2101:6081:22106 2:N:0:CTTGTGAC+ACGTCCTG
GGACTACTAGGGTTTCTAATCCTGTTTGATACCCGCACTTTCGAGCTTCAGCGTCAGTTGCGGCCCAGTGAACTGCCTTCGCAATCGGAGTTCTTCGTGATATCTAAGCATTTCACCGCTACACCACGAATTCCATCCACCTCATCCGCACTCAAGGTTACCAGTATCAATCGCGGGCTGTGGTTGAGCCACAGGCTTTGACGACTGACTTAATATCCCGCCTACGCTCCCTTTAAACCCAATAAATC
+
FFFFFFFFFFFFFFFFFFFFFFFFFFFFFFFFFFFFFFFFFFFFFFFFFFFFFFFFFFFFFFFFFFFFFFFFFFFFFFFFFFF:FFFFFFFFFFFFFFFFFFFFFFFFFFFFFFFFFFFFFFFFFFFFFFFFFFFFFFFFFFFFFFFFFFFFFFFFFFFFFFFFFFFFFFFFFFFFFFFF:FFFFFFFFFFFFFFFFFFF:F,FFFFFFFFFFFFFF:FFFFFFFFFFFFFFFFFFFFFFFFFFF:FF
@A01224:195:H35LNDRXY:2:2101:17616:22138 2:N:0:CTTGTGAC+ACGTCCTG
GGACTACTGGGGTTTCTAATCCTGTTTGCTCCCCACGCTTTCGAGCCTCAGCGTCAGTTACAGTCCAGAGAGTCGCCTTCGCCACTGGTGTTCTTCCTAATCTCTACGCATTTCACCGCTACACTAGGAATTCCACTCTCCTCTCCTGCACTCTAGACTTCCAGTTTGAAATGCAGCACCCAAGTTGAGCCCGGGTATTTCACATCTCACTTAAAAATCCGCCTACGCTCCCTTTACGCCCAGTAAAT
+
FFFFFFFFFFFFFFFFFFFFFFFFFFFFFFFFFFFFFFFFFFFFFFFFFFFFFFFFFFFFFFFFFFFFFFFFFFFFF:FFFFF,FFFFFFFFFFFFFFFFFFFFFFFFFFFFFFFFFFFFFFFFFFFFFFFFFFFFFFFFFFF,FFFFFFFFFFFFFFF:FFFF:FFFFF,FFFFFFFFFFFFFFFFFFFFFFFFFFFFFFFF,FFFFFFFFF:FFFFFFFFFFFFFF:F:FFFFFFFFFFFFFFFFF
@A01224:195:H35LNDRXY:2:2101:10899:22216 2:N:0:CTTGTGAC+ACGTCCTG
GGACTACACGGGTTTCTAATCCTGTTTGATCCCCACGCTTTCGTGCATCAGCGTCAATTGCGGATTCGTGAGATGCCTTCGCAATCGGTGTTCTGTGTGATATCTATGCATTTCACCGCTACACCACACATTCCTCCCACGGCATCCGCATTCCAGCCTGCCAGTATCAACGGCACGGTAGAGGTTGAGCCCCTAAATTTCACCGCTGACTTAACAGACCGCCTACGCACCCTTTAAACCCAATAAATC
+
FFFFFFFFFFFFFFFFFFFFFFFFFFFFFFFFFFFFFFFFFFFFFFFFFFFFFFFFFFFFFFFFFFFFFFFFFFFFFFFFFFFFFFFFFFFFFFFFFFFFFFFFFFFFFFFFFFFFFFFFFFFFFFFFFFFFFFFFFFFFFFFFFFFFFFFFFFFFFFFFFF:FFFFFFFFFFFFFFFFFFFFFFFFFFFFFFFFFFFFF:FF,FFFFFFFFFFFFFFFFFFFFFFFF:FFFFFF:FFF::FFFFF,FF
@A01224:195:H35LNDRXY:2:2101:14362:22388 2:N:0:CTTGTGAC+ACGTCCTG
GGACTACTGGGGTTTCTAATCCTGTTTGCTCCCCACGCTTTCGAGCCTCAGCGTCAGTTACAGTCAAGAGAGTCGCCTTCGCCACTGGTGTTCTTCCTAATCTCTACGCATTTCACCGCTACACTAGGAATTCCACTCTCCTCTCCTGCACTCTAGACTTCCAGTTTGAAATGCAGCACCCAAGTTGAGCCCGGGTATTTCACATCTCACTTAAAAATCCGCCTACGCTCCCTTTACGCCCAGTA
+
FFFFFFFFFFFFFFFFFFF:FFFFFFFFFFFFFFFFFFFFFFFFFFFFFFFFFFFFFFF:FFFFF,FFFFFFFFFFFFFFFFF:FFFFFFFFFFFFFFFFFFFFFFFFFFFFFFFFFFFFFFFFFFFFFFFFFFFFFFFFFFF:FFFFFFFFFFFFFFF,FFFF:FFFFF:FFFF:FFFFFFFFFFFFFFFFFFFFFF:FFFFF,FFFF:FFFFF:FFFFFFFFFFFFFFFFFFFFFFFFFFFFF
@A01224:195:H35LNDRXY:2:2101:2193:22420 2:N:0:CTTGTGAC+ACGTCCTG
GGACTACCAGGGTTTCTAATCCTGTTTGCTCCCCACGCTTTCGTGCCTCAGCGTCAGTTACAGTCCAGAGAGCCGCCTTCGCTACTGGTGTTCCTCCTAATATCTACGCATTTCACCGCTACACTAGGAATTCCACTCTCCTCTCCTGCACTCAAGTCTTACAGTTCCAAAAGCTTACTACGGTTGAGCCGTAGCCTTTCACTTCTGGCTTGAAAGACCGCCTACGCACCCTTTACGCCCAGTAA
+
FFFFFFFFFFFFFFFFFFFFFFFFFFFFFFFFFFFFFFFFFFFFFFFFFFFFFFFFFFFFFFFFFFFFFFFFFFFFFFFFFFFFFFFFFFFFFFFFFFFFFFFFFFFFFFFFFFFFFFFFFFFFFFFFFFFFFFFFFFFFFFFFFFFFFFFFF:FFFFFFFFFFFFFFFFFFFFFFFFFFF:FFFFFFFFFFFFFFFFFF:FFFFFFFFFFFFFF:FFFFFFFFFFF,:FF:FFFFFFFFFF:FF
@A01224:195:H35LNDRXY:2:2101:17861:22623 2:N:0:CTTGTGAC+ACGTCCTG
GGACTACTGGGGTTTCTAATCCTGTTTGCTCCCCACGCTTTCGTGTCTCAGCGTCAGTAATCGTCCAGTAAATCGCCTTCGCCACTGGTGTTCCTCCCAATATCTACGCATTTCACCGCTACACTGGGAATTCCATTTACCTCTCCGATACTCAAGAACTACAGTTTCAAATGCAGGCTATGGGTTGAGCCCATAGTTTTCACATCTGACTTGCTGTCCCGCCTACACACCCTTTACACCCAGTA
+
FFFFFFFFFFFFFFFFFFFFFFFFFFFFFFFFFFFFFFFFFFFFFFFFFFFFFFFFFFFFFFFFFFFFFFFFFFFFFFFFFFFFFFFFFFFFFFFFFFFFFFFFFFFFFFFFFFFFFFF:FFFFFFFFFFFFFFFFFFFFFFFFFFFFFFFFFFFFF:FFFFFFFFFFFFFFFFFFFFFFFFFFFFFFFFFFFFFFFFFFFFFFFFFFFFFFFFFFFFFFFFFF:FFFFFFFFFFF:FFFFFFFF
@A01224:195:H35LNDRXY:2:2101:12554:22639 2:N:0:CTTGTGAC+ACGTCCTG
GGACTACTGGGGTTTCTAATCCTGTTTGCTCCCCATGCTTTCGCGCCTCAGCGTCAGTTGCAGACCAGAAAGTCGCCTTCGCCACTGGTGTTCCTCCAAATCTCTACGCATTTCACCGCTACACTTGGAATTCCACTTTCCTCTTCTGCACTCAAGTCTCCCAGTTTCCAATGACCCTCCACGGTTAAGCCGTGGGCTTTCACATCAGACTTAAGAAACCACCTGCGCGCGCTTTACGCCCAATAATTC
+
FFFFFFFFFFFFFFFFFFFFFFFFFFFFFFFFFFFFFFFFFFFFFFFFFFFFFFFFFFFFFFFFFFFFFFFFFFFFFFFFFFFFFFFFFFFFFFFFFFFFFFFFFFFFFFFFFFFFFFFFFFFFFFFFFFFFFFFFFFFFFFF:FFFFFFFFFFF:,FFFFFFFFFFFFFFFFFFFFFFFFFFFFFFFFFFFFFFFFFFFFFFFFFFFFFFFFF:FFF:FFFFFFFFFFFFFFFFFFFFFFFFFFFFF:
@A01224:195:H35LNDRXY:2:2101:22941:22654 2:N:0:CTTGTGAC+ACGTCCTG
GGACTACAAGGGTTTCTAATCCTGTTTGATCCCCACGCTTTCGTGCCTCAGCGTCAATTGCGGATTCGTGAGATGCCTTCGCAATCGGTGTTCTGTGTGATATCTATGCATTTCACCGCTACACCACACATTCCTCCCACGGCATCCGCATTCTAGCCTGACAGTATCAACGGCACGGTAGAGGTTGAGCCCCTAAATTTCACCGCTGACTTATCAGACCGCCTACGCACCCTTTAAACCCAATA
+
FFFFFFFFFFFFFFFFFFFFFFFFFFFFFFFFFFFFFFFFFFFFFFFFFFFFFFFFFFFFFFFFFFFFFFFFFFFFFFFFFFFFFFFFFFFFFFFFFFFFFFFFFFFFFFFFFFFFFFFFFFFFFFFFFFFFFFFFFFFFFFFFFFFFFFF,::FFFFFFFF,FFFFFFFFFFFFFFFFFFFFFFFFFFFFFFFFFFFFFFFFFFFFFFFFFFFFFFF::FFFFFFFFFFFFFFFFFFFFFFFFF
@A01224:195:H35LNDRXY:2:2101:28384:22654 2:N:0:CTTGTGAC+ACGTCCTG
GGACTACTGGGGTTTCTAATCCTGTTCGATACCCGCACTTTCGAGCCTCAGCGTCAATCGCACCCCAGGAGACTGCCTTCGCAATCGGAGTTCTTCGTCATATCTAAGCATTTCACCGCTACACGACGAATTCCATCTCCCTTGTGTGTATTCAAGACCGCCAGTTTCAACGGCATGCCAAGGTTGGGCCATGACATTTAACCGCTGACTTAACAGCCCGCCTACGCTCCCTTTAAACCCAATAAATCC
+
FFFFFFFFFFFFFFFFFFFFFFFFFFFFFFFFFFFFFFFFFFFFFFFFFFFFFFFFFFFFFFFFFFFFFFFFFFFFFFFFFFFFFFFFFFFFFFFFFFFFFFFFFFFFFFFFFFFFFFFFFFFFFFFF::FFFFFFFFFFFFFFFFFFFFFFFFFF,FFFFFFFFFFFFFFFFFFFFFFF,FFFFFFFFF,FFFFFFFFFFFFFFFFFFFFFFFFFFFFFFFFF,FFFF,FFFFFFFFFFFFFFFFFFF
@A01224:195:H35LNDRXY:2:2101:15103:22670 2:N:0:CTTGTGAC+ACGTCCTG
GGACTACAAGGGTTTCTAATCCTGTTTGCTCCCCACACCTTCGCACCTCAGCGTCAGTCATCTGCTGGTAGGCTGCCTTCGCCATTGGTATTCTTCCAGATATCTACAGATTTCACCCCTACACCTGGAATTCTGCCTGCCCCTCAGTGACTCCAGTTATGCAGTTCTCAACGCAGTCCAGGAGTTAAGCTCCTGCCTTTCACACCAAGCTTGCATAACCGCCTACATGCCCTTTACGCCCAATA
+
FFFFFFFFF:FFFFFFFFFFFFFFFFFFFFFFFFFFFFFFFFFFFFFFFFFFFFFFFFFFFFFFFFFFFFFFFFFFFFFFFFF,FFFFFFF:FFFFFFFFFFFFFFFF,::FFFFFFFFFFFFFFFFFFFFFFFFFFFFFFFFFFFFFFFFFFFFFFFFFFFF:,FFFFF,FFFFFFFFFFFF:F:F,FFFFFFFFFF:FFFF:FFF:FFFFFFF:FFF,FFFFFFFFFF,FFFFFF:FF::,FF
@A01224:195:H35LNDRXY:2:2101:32687:22686 2:N:0:CTTGTGAC+ACGTCCTG
GGACTACAGGGGTTTCTAATCCTGTTTGCTCCCCACGCTTTCGTGCCTCAGCGTCAGTTGTCGTCCAGTAGGCCGCCTTCGCCACTGGTGTTCCTCCCGATCTCTACGCATTTCACCGCTACACCGGGAATTCCGCCTACCTCTCCGACTCTCAAGAACCGCAGTTTCAAAAGCAGGTTATGGGTTGAGCCCATAATTTTCACTTCTGACTTGCAGTCCCGCCTACACACCCTTTACACCCAGTAAAT
+
FFFFFFFFFFFFFFFFFFFFFFFFFFFFFFFFFFFFFFFFFFFFFFFFFFFFFFF:FFFFFFFFFFFFFFFF:FFFFFFFFFFFFFFFFFFFFFFFFFFFFFFFFFFFFFFFFF:FFF:FFFFFFFFFFFFFFFFFFFFFFFFFFFFFFFFFFFFFFFFFFF:FFFFFF,FFFFFFFFFFFFFF:FFFFFFFFFFFFFFFFFFFFFFFFF,FFF:FFFFF:FFFFFFF,FF::FFFFFFFF:FFF:F,
@A01224:195:H35LNDRXY:2:2101:14082:22811 2:N:0:CTTGTGAC+ACGTCCTG
GGACTACTCGGGTATCTAATCCTGTTTGCTCCCCACGCTTTCGCTCCTCAGCGTCAGTTAATGTCCAGCAGGCCGCCTTCGCCACTGGTGTTCCTCCCGATATCTACGCATTCCACCGCTACACCGGGAATTCCGCCTGCCTCTCCATCACTCAAGGTCTGCAGTTTCAAATGCAGTTCCGGGGTTGAGCCCCGGGATTTCACATCTGACTTGCAGATCCGCCTACTCGCCCTTTACACCCAGTAAATCC
+
FFFFFFFFFFFF:FFFFFFFFFFFFFFFFFFFFFFFFFFFFFFF:FFFFFFFFFFFF:FFFFFFFFFFFFFFFFFFFFFFFFFFFFFFFFFFFF:FFFFFFFFFFFFFFF,FFFFFFFFFFFFFFFFFFFFFFFFFFFFFFFFFFFFFFFFFFFFFFFFFFFFF,FFFFFFFFFFF,FFFFFFFFFFFFFFFFFFFF:FFFFFFFFFFFFFFFFFFFFFFFFFFFFFFFFFFFFF:FFFFFF:F,FFFFF
@A01224:195:H35LNDRXY:2:2101:11125:23015 2:N:0:CTTGTGAC+ACGTCCTG
GGACTACCCGGGTATCTAATCCTGTTTGCTCCCCATGCTTTCGCGCCTCAGCGTCAGTTGCAGACCAGAAAGTCGCCTTCGCCACTGGTGTTCCTCCAAATCTCTACGCATTTCACCGCTACACTTGGAATTCCACTTTCCTCTTCTGCACTCAAGTCTCCCAGTTTCCAATGACCCTCCACGGTTAAGCCGTGGGCTTTCACATCAGACTTAAGAAACCGCCTGCGCGCGCTTTACGCCCAATAA
+
FFFFFFFFFFFFFFFFFFFFFFFFFFFFFFFFFFFFFFFFFFFFFFFFFFFFFFFFFFF:FFFFFFFF:FFFFFFFFFFFFFFFF:FFFFFFFFFFFFFFFFFFFFFFFF:FFFFFFFFFFFFFFF:FF:FFFFFFFFFFFFFFFFFFF:FFFFFFFFFFFFFF:FFFFFFFFF:FFFF::FFFFFFFFFFFFFFFFFFFFFFFF:,FFFFFF:F:FF:FFFFFFFFFFFFFFF:F:FFFFFFF:F
@A01224:195:H35LNDRXY:2:2101:15646:23109 2:N:0:CTTGTGAC+ACGTCCTG
GGACTACACGGGTTTCTAATCCTGTTTGATCCCCACGCTTTCGTGCCTCAGCGTCAATAGCGGATTCGTGAGATGCCTTCGCAATCGGTGTTCTGTGTGATATCTATGCATTTCACCGCTACACCACACATTCCTCCCACGGCATCCGCATTCCAGCATCCCAGTATCAACGGCACGGTAGAGGTTGAGCCCCTAAATTTCACCGCTGACTTAAGACGCCGCCTACGCACCCTTTAAACCCAATA
+
FFFFFFFFFFFFFFFFFFFFFFFFFFFFFFFFFFFFFFFFFFFFFFFFFFFFFFFFFFFFFFFFFFFFFFFFFFFFFFFFFFFFFFFF,FFFFFFFFFFFF:FFFFFFFFFFFFFFFFFFFFFFFFFFFFFFFFFFFFFFFFFFFFFFFFFFFFFFFFFFFFFFFFFFFFFFFFFFFFFFFFFFFFFFFFFFFFFFFFFFFFFFFF:FFFFFFFFFFFFFFFFFFFFFFFFFFFFFF:FFFFF,F
@A01224:195:H35LNDRXY:2:2101:8820:23156 2:N:0:CTTGTGAC+ACGTCCTG
GGACTACCGGGGTATCTAATCCTGTTCGCTACCCACGCTTTCGAGCCTCAGTGTCAGTTACAGACCAGAGAGCCGCTTTCGCCACCGGTGTTCCTCCATATATCTACGCATTTCACCGCTACACATGGAATTCCACTCTCCCCTTCTGCACTCAAGTTTAACAGTTTCCAAAGCGTACATTGGTTGAGCCAATGCCTTTAACTTCAGACTTATTAAACCACCTGCGCTCGCTTTACGCCCAATAAAT
+
FFFFFFFFFFFFFFFFFFFFFFFFFFFFFFFFFFFFFFFFFFFFFFFFFFFFFFFFFFFFFFFFFFFFFFFFFFFFFFFFFFFFFFFFFFFFFFFFFFFFFFFFFFFFFF:FFFFFFFFFFFFFFFFFFFFFFFFFFFFFFFFFFFFFFFFFFFFFFFFFFFFFFFFFFFFFFFFFFFFFFFFFFFFFF:FFFFFFFFFFFFFFFFFFFFFFFFFFFFFFFFFFFFFFFFFFFFFFFFFFFFF,FFF
@A01224:195:H35LNDRXY:2:2101:13349:23265 2:N:0:CTTGTGAC+ACGTCCTG
GGACTACCGGGGTTTCTAATCCTGTTTGCTCCCCACGCTTTCGAGCCTCAGCGTCAGTTACAGTCCAGAGAGTCGCCTTCGCCACTGGTGTTCTTCCTAATCTCTACGCATTTCACCGCTACACTAGGAATTCCACTCTCCTCTCCTGCACTCTAGACTTCCAGTTTGAAATGCAGCACCCAAGTTGAGCCCGGGTATTTCACATCTCACTTAAAAATCCGCCTACGCTCCCTTTACGCCCAGTAA
+
FFFFFFFFFFFFFFFFFFFFFF:FFFFFFFFFFFFFFFFFFFFFFFFFF:FFFFFFFFFFFFFFFFFFFFFFFFFFFFFFFFFFFFFF:FFFFFFFFFFF::FFFFFFF::FFFFFFFFF:FFFFFFFF:FFFFFFFFFFFFFFFFFFFFFFFF:F:F,FF,:FFFFFF,FFFFFFFFFFFFFFFFFFFFFFFFFFF:FFFFFFFFFFFFFFFFFFFFFFFFFFF:F:FFFFF:FF:FFFF,F,FF
@A01224:195:H35LNDRXY:2:2101:13069:23594 2:N:0:CTTGTGAC+ACGTCCTG
GGACTACTCGGGTATCTAATCCTGTTCGATCCCCACGCTTTCGTGCCTCAGCGTCAACTATAGCTTAGCAAGCTGCCTTCGCGATCGGTGTTCTGAATCATCTCTATGCATGTCACCGCTACATGATTCATTCCGCCTACTCCATCTATGTTCTAGCTCTACAGTATCAACGGCTCGCCTAAGTTAAGCTTAGGGCTTTCACCATCGACTTATAGTGCCACCTACGCACCCTTTAAACCCAATAAA
+
FFFFFFFFFFFFFFFFFFFFFFFFFFFFFFFFFFFFFFFFFFFFFFFFFFFFFFFFFFFFFFFFFFFFFFFFFFFFFFFFFFFFFFFFFFFFFFFFFFFFFFFFFFFFFFFFFFFFFFFFFFFFFFFF:FFFFFFFFFFFFFFFFFFFFFFFFFFFFFFFFFFFFFFFFFFFFFFFFFFFFFFFFF:FFFFFFFFFFFFF:FFFFFFFFF:FFFFFF:FFFFFFFFFFFFFFFFFFFFF:FFFFFF
@A01224:195:H35LNDRXY:2:2101:30779:23672 2:N:0:CTTGTGAC+ACGTCCTG
GGACTACACGGGTTTCTAATCCTGTTTGCTCCCCATGCTTTCGTGCCTCAGCGTCAGTTAGAGCCCAGCAAGCCGCCTTCGCCACTGGTGTTCCTCCGAATATCTACGCATTTCACCGCTACACTCGGAATTCCGCTTGCCTCTACTCCACTCAAGAACTACAGTTTTGGATGCAGCCCCGAGGTTGAGCCTCGGTATTTCACATCCAACTTGCAGTCCCGCCTGCGCACCCTTTACACCCAGTAAA
+
FFFFFFFFFFFFFFFFFFFFFFFFFFFFFFFFFFFFFFFFFFFFFF:FFFFFFFFFFFFFFFFFFFFFFFFFFFFFFFFFFFFFFFFFFFFFFFFFFFFFFFF:FFFFFFFFFFFFFFF:,FFFFFFFFFFFFFFFFFFF:F:F,FFF:FFFFFFFFF:FFF:FF:FFFFFFFFFFFFFFFFFF:FF,FFFFFFFF:FFFFFFFFFFFFFFFFF,FF,FFFFFFF:FFF::FFFFFFFF:FFF::F:
@A01224:195:H35LNDRXY:2:2101:7753:23719 2:N:0:CTTGTGAC+ACGTCCTG
GGACTACTAGGGTTTCTAATCCTGTTCGATACCCGCGCTTTCGTGCCTCAGCGTCAGTTTGCAGCTAGCACGCTGCCTTCGCGATCGGAGTTCTGCGCAATATCTATGCATTTCACCGCTACACTGCGCATTCCGCATGCTCCGCTGCAACTCCAGCCCGTCAGTTTCAACGGCACGACGGGGTTGAGCCCCGAAATTTTACCGCTGACTTGACAAACCGCCTACGCACCCTTTAAACCCAATAAAAC
+
FFFF,FFFFFFFFFFFFFFFFFFFFFFFFFFFFFFF:FFFFFFFFFFFFFFFFFFFFFFFFF:FFFFFFFFFFFFFFFFFFFFFFFFFFFFFFFFFFFFFFFFFFFFFFFFFFFFFFFFFFFFFFFFFFFFFFFFFFFFFF:F:FFF:FFFFFFFF,F::FFFFFFFFFF:FFFFFFFFFFFFFF:F:FFFFFFFF:FFFF,FFFFFFFFFFFFF:FFFFFFFFFFF::FF,FFFF:FFF:FFFFF,,
@A01224:195:H35LNDRXY:2:2101:24026:23782 2:N:0:CTTGTGAC+ACGTCCTG
GGACTACCGGGGTATCTAATCCTGTTTGCTCCCCACGCTTTCGTGCCTCAGCGTCAGTTACAGTCCAGAGAGCCGCCTTCGCTACTGGTGTTCCTCCCGATATCTACGCATTTCACCGCTACACCGGGAATTCCACTTACCTCTCCGACACTCAAGAAAAGCAGTTTCAGACGCAGTCTATGGGTTGAGCCCATAGATTTCACATCTGACTTACCTTCCCGCCTACACACCCTTTACACCCAGTAAAT
+
FFFFFFFFFFFFFFFFFFFFFFFFFFFFFFFFFFFFFFFFFFFFFFFFFFFFFFFFFFFFFFFFFFFFFFFFFFFFFFFFFFFFFFFFFFFFFFFFFFFFFFFFFFFFFFFFFFFFFFFFFFFFFFFFFFFFFFFFFFFFFFFFFFFFFFFFFFFFFFFFFFFFFFFFFFFFFFFFFFFFFFFFFFFFFFFFFFF:FFFFFFFFFFFFFFFFFFFFFFF:FFFFFFFFFFFFFFFFFFFF:FFFF,FF
@A01224:195:H35LNDRXY:2:2101:31078:23813 2:N:0:CTTGTGAC+ACGTCCTG
GGACTACACGGGTTTCTAATCCTGTTTGCTCCCCATGCTTTCGTGCCTCAGCGTCAGTTAGAGCCCAGCAAGCCGCCTTCGCCACTGGTGTTCCTCCGAATATCTACGCATTTCACCGCTACACTCGGAATTCCGCTTGCCTCTACTCCACTCAAGAACTACAGTTTTGGATGCAGCCCCGAGGTTGAGCCTCGGTATTTCACATCCAACTTGCAGTCCCGCCTGCGCACCCTTTACACCCAGTAAA
+
FFF:FFFFFFFFFFFFFF:FFFFFFFFFFFFFFFFFFFFFFFFFFFFFFFFFFFFFFFFFFFFFFFFFFFFFFFFFFFFFFFFFFFFFFFFFFFFFFFFFFFFFFFFFFFFFFFFFFFFFFFFFFF:FFFFFFFFFFFFFFFFFFFFFFFFFF:FFFFFFFFFFFFFFFFFFFFFFFFFFFFFFF:FFFFFFFFFFFFFFFFF:FFFFFFFFFFFFFF,FFFFFFFFFFFFFFFFFFFFFF:F:FFF
@A01224:195:H35LNDRXY:2:2101:28158:23829 2:N:0:CTTGTGAC+ACGTCCTG
GGACTACACGGGTTTCTAATCCTGTTTGATACCCGCACTTTCGAGCTTCAGCGTCAGTTGCGGCCCAGTGAACTGCCTTCGCACTCGGAGTTCTTCGTGATATCTAAGCATTTCACCGCTACACCACGAATTCCATCCACCTCATCCGCACTCAAGGTTACCAGTATCAATCGCGGGCTGTGGTTGAGCCACAGGCTTTGACGACTGACTTAATATCCCGCCTACGCTCCCTTTAAACCCAATAAAT
+
FFFFFFFFFFFFFFFFFFFFFFFFFFFFFFFFFFFFFFFFFFFFFFFFFFFFFFFFFFFFFFFFFFFFFFFFFFFFFFFFFFF,FFFFFFFFFFFFFFFFFFFFFFFFFFFFFFFFFFFFFFFFFFFFFFFFFFFFFFFFF,FF:FFFFFFFFFFFFFFFFFFFFFFFFFFFFFFFFFFFFFF:FFFFFFFF:FFFFFFFFFFFFFFFFFFFFFFFFFFFFFFFFFFFFFF:FFFFF,FFFFFF,FF
@A01224:195:H35LNDRXY:2:2101:27136:23938 2:N:0:CTTGTGAC+ACGTCCTG
GGACTACTGGGGTTTCTAATCCTGTTTGCTCCCCATGCTTTCGCGCCTCAGCGTCAGTTGCAGACCAGAAAGTCGCCTTCGCCACTGGTGTTCCTCCAAATCTCTACGCATTTCACCGCTACACTTGGAATTCCACTTTCCTCTTCTGCACTCAAGTCTCCCAGTTTCCAATGACCCTCCACGGTTAAGCCGTGGGCTTTCACATCAGACTTAAGAAACCGCCTGCGCGCGCTTTACGCCCAATAAA
+
FFFFFFFFFFFFFFFFFFFFFFFFFFFFFFFFFFFFFFFFFFFFFFFFFFFFFFFFFFFFFFFFFFFFFFFFFFFFFFFFFFFFFFFFFFFFFFFFFFFFFFFFFFFFFFFFF:FFFFFFFFFFFFFFFF:FFFFFFFFFFFFFFFFFFFFFFF:F,FFFFFFFFFFF:FF:::FFFFFFFFFFFFFFFFFFFFFFFFFFFFFFF,FFFFFFFFFFFFFFFFFFFFFFFFFFFFFFFFFFF:FFFFF
@A01224:195:H35LNDRXY:2:2101:27362:23954 2:N:0:CTTGTGAC+ACGTCCTG
GGACTACTGGGGTTTCTAATCCTGTTTGCTCCCCATGCTTTCGCGCCTCAGCGTCAGTTGCAGACCAGAAAGTCGCCTTCGCCACTGGTGTTCCTCCAAATCTCTACGCATTTCACCGCTACACTTGGAATTCCACTTTCCTCTTCTGCACTCAAGTCTCCCAGTTTCCAATGACCCTCCACGGTTAAGCCGTGGGCTTTCACATCAGACTTAAGAAACCGCCTGCGCGCGCTTTACGCCCAATAAA
+
FFFFFFFFFFFFFFFFFFFFFFFFFFFFFFFFFFFFFFFFFFFFFFFFFFFFFFFFFFFFFFF:FFFFFF:FFFFFFFFFFFFFFFFFFFFFFFFFFFFFFFFFFF:FF::,FFFFFFFFFFFFFFFFFFFFFFFFFFFFFFF:FF:F,FFFFFFFFFF:FFFF,FFFFF:FFFFFFFF:FFF:FFFF:FFFFF,FFFFF:F,::FFFFFFFFFF:F,FFFFF:F,FFFFFFF,FFF:FFFFFFFF:
@A01224:195:H35LNDRXY:2:2101:13774:24001 2:N:0:CTTGTGAC+ACGTCCTG
GGACTACCAGGGTTTCTAATCCTGTTTGCTCCCCACGCTTTCGCGCCTCAGCGTCAGTTACAGACCAGAAAGTCGCCTTCGCCACTGGTGTTCCTCCAAATCTCTACGCATTTCACCGCTACACTTGGAATTCCACTTTCCTCTTCTGCACTCAAGTCCCCCAGTTTCCAATGACCCTCCACGGTTGAGCCGTGGGCTTTCACATCAGACTTAAAGGACCGCCTGCGCGCGCTTTACGCCCAATA
+
FFFFFFFFFFFFFFFFFFFFFFFFFFFFFFFFFFFFFFFFFFFFFFFFFFFFFFFFFFFFFFFFFFFFF,FFFFFFF:FFFFFFFFFFFFFFFFFFFFFFFFFFFFFFFFFFFFFFFFFF,FFFFFFFFFFFFFFFF:FFFFFFFFFFFFFFFFFFFFFFFFFFFFFFF,FFFFFFFFFFFFFFFFFFFFFF:FFF:F,FFFFFFFFFFFFFFF:FFFFFFFFFFFFFFFFFFFFFFFFFF:FFF
@A01224:195:H35LNDRXY:2:2101:20745:24017 2:N:0:CTTGTGAC+ACGTCCTG
GGACTACTCGGGTTTCTAATCCTGTTTGCTCCCCACGCTTTCGCTCCTCAGCGTCAGTTAATGTCCAGCAGGCCGCCTTCGCCACTGGTGTTCCTCCCGATATCTACGCATTCCACCGCTACACCGGGAATTCCGCCTGCCTCTCCATCACTCAAGGTCTGCAGTTTCAAATGCAGTTCCGGAGTTGAGCTCCGGGATTTCACATCTGACTTGCAGATCCGCCTACTCGCCCTTTACACCCAGTA
+
FFFFFFFFFFFFFFFFFFFFFFFFFFFFFFFFFFFFFFFFFFFFFFFFFFFFFFFFFFFFFFFFFFFFFFFFFFFFFFFFFFFFFFFFFFFFFFFFFFFFFFFFFFFFFFFFFFFFFFFFF:FFFFFFFFFFFFFFFFFFFFFFFFFFFFFFFFFFFFFFFFFFFFFFFFFFFFFFFFFFFFFFFFFFFFFFFFFFF:FFFFFF:FFFFFFFFFFFFFFFFFFFFFFFFFFFFFFFFFFFFFFFF
@A01224:195:H35LNDRXY:2:2101:28881:24017 2:N:0:CTTGTGAC+ACGTCCTG
GGACTACTGGGGTTTCTAATCCTGTTTGCTCCCCATGCTTTCGCGCCTCAGCGTCAGTTGCAGACCAGAAAGTCGCCTTCGCCACTGGTGTTCCTCCAAATCTCTACGCATTTCACCGCTACACTTGGAATTCCACTTTCCTCTTCTGCACTCAAGTCTCCCAGTTTCCAATGACCCTCCACGGTTAAGCCGTGGGCTTTCACATCAGACTTAAGAAACCACCTGCGCGCGCTTTACGCCCAATA
+
FFFFFFFFFFFFFFFFFFFFFFFFFFFFFFFFFFFFF:FFFFFFFFFFFFFFFFFFFFFFF:FFFFFFFFFFFFFFFFFFFFFFFFFFFFFF:F:FF:::FFFFF,FFF:FFFFFFFFFFFFFFFFFFF:FFFFFFFFFFFF:,F:FFFFF,F,:F::F:FFFF:,FFFFFFF,FF,FF:FFFF:FFFFFFFFFFFFF:FFFF:FF::FF,FF,F::F,FFFFFFF:F::F,:,F,:FF,F,F,F
@A01224:195:H35LNDRXY:2:2101:4065:24064 2:N:0:CTTGTGAC+ACGTCCTG
GGACTACAGGGGTATCTAATCCTGTTTGCTCCCCACACTTTCGTGCCTCAACGTCAGTTACAGTCCAGAAAGCCGCCTTCGCCACTGGTGTTCCTCCTAATATCTACGCATTTCACCGCTACACTAGGAATTCCACTTTCCTCTCCAACACTCAAGGGATGTAGTTTTGGTTGCAGTTCCTCAGTTAAGCCGAGGGATTTCACAACCAACTTGCATCTCCGTCTACGCACCCTTTACACCCAATAAA
+
FFF:FFFFFFFFF:FFFFFFFFFFFFFFFFFFFFFFFFFFFFFFFFFFFFFFFFFFFFFFFFFFFFFFFFFFFFFFFFFFFFFFFFFFFFFFFFFFFFFFFFFFFFFFFFFFFFFFFFFFFFFFFFFFFFFFFFFFFFFFFFFFFFFFFFFFFFFFFFF:FFFFFFFFFFFFFFFFFFF:FFFFFFFFFFFFFFFFFF:FFFFFFFFFFFFFFFFFFFFFFFFFFFFFFFF:FF:FFFFFFFF:,:F
@A01224:195:H35LNDRXY:2:2101:1660:24095 2:N:0:CTTGTGAC+ACGTCCTG
GGACTACTAGGGTTTCTAATCCTGTTTGCTCCCCACGCTTTCGCGCCTCAGCGTCAGTTATCGTCCAGTTGACCGCCTTCGCCACTGGTGTTCCTACTAATATCTACGCATTTCACCGCTACACTAGGAATTCCGTCAACCTCTCCGACACTCAAGAAAAACAGTTTCAAGTGCAGTTTATGGGTTGAGCCCATAGATTTCACACCTGACTTGCTTTCCCGCCTACGCGCCCTTTACACCCAGTAA
+
FFFFFFFFFFFFFFFFFFFFFFFFFFFFFFFFFFFFFFFFFFFFFFFFFFFFFFFFFFFFFFFFFFFFFFFFFFFFFFFFFFFFFFFFFFFFFFFFFFFFFFFFFFFFFFFFFFFFFFFFF:FFFFFFFFFFFFFFFFFFFFFFFFFFFFFFFFFFF:FFFFFFFFFFFFFFFFFFFFFFFFFFFFF:FFF:FFFFFFFFFFFFFFFF,FFFFFFFFFFFFFFFFFFFFFFFFF::FFFFFFFFFF
@A01224:195:H35LNDRXY:2:2101:11460:24095 2:N:0:CTTGTGAC+ACGTCCTG
GGACTACTAGGGTATCTAATCCTGTTTGCTCCCCACGCTTTCGCGCCTCAGCGTCAGTTACTGTCCAGATAGCCGCCTTCGCCACCGGTGTTCTTCCTAATATCTGCGCATTTTACCGCTCCACTAGGAATTCCGCTATCCCCTCCAGCACTCAAGTCCTGCAGTTTCAGAAGCAGCGCCCGAGTTGAGCTCAGGAATTTCACTTCTGACTTGCAAGACCGCCTACACGCCCTTTACGCCCAGTAAA
+
FFFFFFFFFFFFFFFFFFFFFFFFFFFFFFFFFFFFFFFFFFFFFFFFFFFFFFFFFFFFFFFFFFFFFFFFFFFFFFFFFFFFFFFFFFFFFFFFFFFFFFFFFFFFFFFFFFFFFFFFFFFFFFFFF,FFFFFFF:FFFFFFFFFFFFFFF:FFFFFFFFFFFFFFFFFFFFFFFFFFFFFFFFFFF:FFFFFF,FFFFFFFFFFFF:FFFFF,:FFFFFFFFFFFFFFFFFFFFFFFFFFFFFF
@A01224:195:H35LNDRXY:2:2101:8323:24205 2:N:0:CTTGTGAC+ACGTCCTG
GGACTACCAGGGTATCTAATCCTGTTTGATACCCACACTTTCGAGCCTCAACGTCAGTAGCGGCTTGGTGCGCTGCCTTCGCAATAGGAGTTCTTCGTGATATCTAAGCATTTCACCGCTACACCACGAATTCCACGCACCTCAACCGCACTCAAGGACGACAGTATCAACTGCAGTGCTGCGGTTGAGCCGCAGCCTTTCACAACTGACTTAACGTCCCGTCTACGCTCCCTTTAAACCCAATAAA
+
FFFFFFFFFFFFFFFFF:FFFFFF:FFFFFFFFFFFFFFFFFFFFFFFFFFFFFFFFFFFFFFFFFFFFFFFFFFFFF:FFFFFFFFFFFF:FF:FFFFFFF:FF,FFFFFFFFFFFFFFFFFFFFFFFFFFFFFFFFFFFFFFFFFFFFFFFFFFFFFFFFFFFFFFFFFFFFFFFFFFFFFFFFFFFFFFFFFFFFFFFFFFFFFFFFFF:FFFFFFFFFFFFFFFFFFFFFFFFFFFF,FFF,:
@A01224:195:H35LNDRXY:2:2101:29044:24205 2:N:0:CTTGTGAC+ACGTCCTG
GGACTACCGGGGTTTCTAATCCTGTTTGCTCCCCACGCTTTCGCGCCTCAGCGTCAGTTGTCGTCCAGCAAGCCGCCTTCGCCACTGGTGTTCCTCCTAATATCTACGCATTTCACCGCTACACTAGGAATTCCGCTTGCCTCTCCGATACTCAAGGGATGCAGTTTTGAAAGCAGTTCCGGGGTTGAGCCCCGGGATTTCACTCCCAACTTGCATCTCCGCCTACACGCCCTTTACACCCAGTAATT
+
FFFFFFFFFFFFFFFFFFFFFFFFFFFFFFFFFFFFFFFFFFFFFFFFFFFFFFFFFFFFFFFFFFFFFFFFFFFFF:FFFFFFFFFFFFFFFFFFFFFFFFFFFFFFFFFFFFFFFFFFFFFFFFFFFFFFFFFFFFFFFFFFFFFFFFFFFFFFF:FFFFFFFFFFFF:FFFFFFFFFFFFFFFFFFFFFFFFFF,FFFFFFFFFFFFFFFFFFFFFFFFFFFFFFFFFFF:FF:FF::FFFFFFF
@A01224:195:H35LNDRXY:2:2101:32208:24236 2:N:0:CTTGTGAC+ACGTCCTG
GGACTACAAGGGTTTCTAATCCTGTTCGATACCCGCACCTTCGAGCTTCAGCGTCAGTAGCGCTGCGGCAAGCTGCCTTCGCAATCGGAGTTCTTCGTGATATCTAAGCATTTCACCGCTACACCACGAATTCCGCCTGCCTTCCGCGAACTCAAGCCCTCCAGTTCGCGCTGCAATTCACCGGTTGAGCCGGTACATTTCACAGCACGCTTAAAAGGCCGCCTACGCTCCCTTTAAACCCAATA
+
FFFFFFFFFFFFFFFFFF:FFFFFFFFFFFFFFFFFFFFFFFFFFFFFFFFFFFFFFFFFFFFFFFFFFFFFFFFFFFFFFFFFFFFFFFFFFFFFFFFFFFFFFFFFFFFFFFFFFFFFFFFFFFFFFFFFFFFFFFFFFFFFFFFFF,FFFFFFFFF:FFFFFFFFFFFFFFFFFFFFFFFFFFFFFFFFFFFFFFFFFFFFFFFFFFFFFFFFFFFFFFFF:FFFFFFF:FF::FFF:FFFF
@A01224:195:H35LNDRXY:2:2101:20835:24392 2:N:0:CTTGTGAC+ACGTCCTG
GGACTACTCGGGTTTCTAATCCTGTTTGCTCCCCACGCTTTCGCGCCTCAGCGTCAGTTGTCGTCCAGCAAGCCGCCTTCGCCACTGGTGTTCCTCCTAATATCTACGCATTTCACCGCTACACTAGGAATTCCGCTTGCCTCTCCGATACTCAAGGGATACAGTTTCAAGTGCAGTTCCGGGGTTGAGCCCCGGGATTTCACACCTGACTTGCATCTCCGCCTACACGCCCTTTACACCCAGTA
+
FFFFFFFFFFFFFFFFFFFFFFFFFFFFFFFFFFFFFFFFFF:FFFFFFFF:FFFFFFFFFFFFFFFFFFFFFFFFFFFFF:FFFFFFFFFFFFFFFFFFF,FFFFFFF,F:FFFFFF:FFFFFF:FFF:FFFFFFFFFFFFFFFFFF,:F:F:FFFFF,:F:FF:,FFFFFFFFFFFFFFFFF:FFFFFFFFFFFF,FFFFFFFFF:FF:FFFFFFFFFFFFFFFFFF:F:FFF:FFFFF,F:F
@A01224:195:H35LNDRXY:2:2101:23402:24455 2:N:0:CTTGTGAC+ACGTCCTG
GGACTACTGGGGTTTCTAATCCTGTTTGCTCCCCACGCTTTCGCGCCTCAGCGTCAGTTATCGTCCAGTAGATCGCCTTCGCCACTGGTGTTCCTCCTAATATCTACGCATTTCACCGCTACACTAGGAATTCCATCTACCTCTCCGACACTCAAGAATAACAGTTTCAAGTGCAGTTTATGGGTTGAGCCCATAGATTTCACACCTGACTTGCTATCCCGCCTACGCGCCCTTTACACCCAGTAAAT
+
FFFFFFFFFFFFFFFFFFFFFFFFFFFFFFFFFFFFFFFFFFFFFFFFFFFFFFF:FFFFFFFFFFFFFF::FFFFFFFFFFFFFFFFFFFFFFFFFFFFFFFFFFFFFFFFFFFFFFFFFFFF:FFFFFFFFFFFFFFFFFFFFFFFFFFFFFFFFFFFFFFFFFFFFFFFFFFFFFFFFF:FFFFFFFFF:FFFFF:FFFFFFFFFFFFFFFF:FFFFFFFFFFFFFFFFFFFFFFFFFFFFFF,F
@A01224:195:H35LNDRXY:2:2101:5556:24518 2:N:0:CTTGTGAC+ACGTCCTG
GGACTACTGGGGTTTCTAATCCTGTTTGCTCCCCACGCTTTCGCGCCTCAGCGTCAGTTGTCGTCCAGCAAGCCGCCTTCGCCACTGGTGTTCCTCCTAATATCTACGCATTTCACCGCTACACTAGGAATTCCGCTTGCCTCTCCGATACTCAAGGGCTACAGTTTCAAATGCAGTTCACGGGTTGAGCCCGTACATTTCACATCTGACTTGCAGCTCCGCCTACACGCCCTTTACACCCAGTAAA
+
FFFFFFFFFFFFFFFFFFFFFFFFFFFFFFFFFFFFFFFFFFFFFFFFFFFFFFFFFF:FFFFFFFFFFFFFFFFFF:FFFFFFFFFFFFFFFFFFFFFFFFFFFFFFFFFFFFFFFFFFFFFF:FFFF:FFFFFFFFFFFFFFFFFF:FFFFFFFFFFFFFFFF:FFFFFFFFFFFFFFFFFFFFFFFFFFFFFFFFFFFFFFFFFFFF:FFFFFFFFFFFFFFFFFFFFFFFFFFFFFFFF:F,F
@A01224:195:H35LNDRXY:2:2101:24668:24518 2:N:0:CTTGTGAC+ACGTCCTG
GGACTACACGGGTATCTAATCCTGTTTGCTCCCCACGCTTTCGTGCCTCAACGTCAGATATAGTTTGGTAAGCTGCCTTCGCAATCGGTGTTCTGTATGATCTCTAAGCATTTCACCGCTACACCATACATTCCGCCTACCGCATCTACTCTCTAGATCAGCAGTATCAGAGGCAGTTCCGGAGTTGAGCCCCGAGCTTTCACCTCTAACTTACTAATCCGCCTACGCACCCTTTAAACCCAATAAA
+
FFFFFFFFFFFFFFFFFFFFFFFFFFFFFFFFFFFFFFFFFFFFFFFFFFFFFFFFFFFFFFFFFFFFFFFFFFFFFFFFFFFFFFFFFFFFFFFFFFFFFFFFFFFFFFFFFFFFFFFFFFFFFFFFFFFFFFFFFFFFFFFFFFFFFFFFF:FFFFF::FFFF:FFFFFFFFFFFFFFFFFFFFFFFFFFFFFFFFFFFFFFFFFFFFFFFFFFFFFFFFFFFFFF:FFFF:FFFFFFFFFFFFF
@A01224:195:H35LNDRXY:2:2101:31973:24674 2:N:0:CTTGTGAC+ACGTCCTG
GGACTACAAGGGTATCTAATCCTGTTTGCTCCCCACGCTTTCGAGCCTCAGTGTCAGTTACAGTCCAGAAAGGCGCCTTCGCCACTGGTATTCTTCCTAATATCTACGCATTTCACCGCTACACTAGGAATTCCGCTTGCCTCTCCGACACTCAAGGGATGCAGTTTTGAAAGCAGTTCCGGGGTTGAGCCCCGGGATTTCACTCCCAACTTGCATCTCCGCCTACACGCCCTTTACACCCAGTAAA
+
FFFFFFFFFFFFFFFFFFFFFFFFFFFFFFFFFFFFFFFFFFFFFFFFFFFFFFFFFFFFFFFFFFFFF:FFFFFFFFFFFFFFFFFFFFFFFFFFFFFFFF:FFFFFFFFFFFFFFFFF,FFF,F:FFFFFFFFFFFFFF,FFFFFFFFFFFFFFFFFFFFFFFFFFFFFFFFFFFFFFFFFFF::FFFFFFFFFFFFFFFFFF:FFF:F,FFFFFFFFFFFFFFFFFFFFF:F,FFF:FFFFF,F
@A01224:195:H35LNDRXY:2:2101:6632:24752 2:N:0:CTTGTGAC+ACGTCCTG
GGACTACACGGGTTTCTAATCCTGTTCGATACCCACGCTTTCGTGCTTCAGCGTCAGTTGGAAGCCGGTATGCTGCCTTCGCAATCGGAGTTCTGCGTGATATCTATGCATTTCACCGCTACACCACGCATTCCGCATACTTCTCTTCCACTCAAGAAAACCAGTTTCAATGGCTGGATGAGGTTGAGCCTCACGATTTAACCACTGACTTAATCTTCCGCCTACGCACCCTTTAAACCCAATAAAT
+
FFFFFFFFFFFFFFFFFFFFFFFFFFFFFFFFFFFFFFFFFFFFFFFFFFFFFFFFFFFFFFFFFFFFFFFFFFFFFFFFFFFFFFFFFFFFFFFFFFFFFFFFFFFFF:FFFFFFFFFFFFFFFFFFFFFFFFFFFFFFFFFFFFFFFFFFFFFFFFFFFFFFFFFFFFFFFFFFFFFFFFFFFFFFFFFF:FFFF:FFFFFFFFFFFFFF:FFFFFF:FFFFFFFFFFFFFFFFFFFFFFFFFFF
@A01224:195:H35LNDRXY:2:2101:23836:24768 2:N:0:CTTGTGAC+ACGTCCTG
GGACTACAGGGGTTTCTAATCCTATTTGCTCCCCACGCTTTCGTGCCTCAGCGTCAGTGATGGCCCAGCAAGTCGCCTTCGCCACTGGTGTTCCTTCTAATATCTACGCATTTAACCGCTACACTAGAAATTCCACTTGCCTCTACCATACTCAAGTAAAACGGTTTCTATGGCGAACCGAAGTTAAGCTTCGGAATTAGACCATAGACCTGTTAAACCGCCTACGCACCCTTTACACCCAATAAAT
+
FFFFFFFFFFFFFFFFFFFFFFFFFFFFFFFFFFFFFFFFFFFFFFFFFFFF:FFFFFFFFFFFFFFFFFFFFFFFFFFFFFFFFFFFFFFFFFFFFFFFFFFFFFFFFFFFFFFFFFFFFF:FFFFFFFFFF:FFFFFFFFFFFFFFFFFFFFFFFFFFFFFFFFFFF,:FFFFFFFFFFFF,F,FFFFFF:FFF:FFFFFFFFFFFFFFFFFFFFFFFFFFFFFFFFFFFFFFFFFFFF:FFFFF
@A01224:195:H35LNDRXY:2:2101:20193:24878 2:N:0:CTTGTGAC+ACGTCCTG
GGACTACCAGGGTTTCTAATCCTGTTTGCTCCCCACGCTTTCGAGCCTCAGTGTCAGTTACAGTCCAGAAAGTCGCCTTCGCCACTGGTATTCTTCCTAATCTCTACGCATTTCACCGCTACACTAGGAATTCTACTTTCCTCTCCTGCACTCTAGATATCCAGTTTGGAATGCAGCACCCAGGTTAAGCCCGAGTATTTCACATCCCACTTAAATATCCACCTACGCTCCCTTTACGCCCAGTAA
+
FF:FFFFFFFFFFFFFFFFFFFFF:FFFF:FFFFFFFFFFFFFFFFFFFFF:FFFFFFFFFFFFFFFFFFFFFFFFFFFFFFFFFFFFFFFFFFFFFFFF,FFFFFFFFFFFFFFFF:FFFFFFFFFFF:FF:FFF:FFF:FFFFFFFFFFFFFFFFFFFFFFF:FFF:F:F:FFFFFFFFFFFFFFFFFFFFFFFF,FF,FF:FFFFFFFFFFF:FFFFFFFFFFFFFFFFFFFFFFFFF,F,F:
@A01224:195:H35LNDRXY:2:2101:10474:24925 2:N:0:CTTGTGAC+ACGTCCTG
GGACTACAGGGGTATCTAATCCTGTTTGCTACCCACACTTTCGTGCCTCAGCGTCAGTTAGAGCCCAGTAAGCCGCCTTCGCCACTGGTGTTCCTCCGAATATCTACGCATTTCACCGCTACACTCGGAATTCCGCTTACCTCTGCTCCACTCAAGAACCACAGTTTTGGATGCAGTTCCGAGGTTGAGCCTCGGAGTTTCACATCCAACTTGCAGTCCCGCCTGCGCACCCTTTACACCCAGTA
+
FFFFFFFFFFFFFFFFFFFFFFFFFFFFFFFFFFFFFFFFFFF:FFFFFFFFFFFFFFFFFFFFFFFFFFFFFFFFFFFFFFFFFFFFFFFFFFFFFFFFFFFFFFFFFFFFFFFFFFFFFF:F:FFFFFFFFFFFFFFF:FFFFFFF:FFFFFFFFFFFFFFFF,FFFFFFFFFFFFFFF:FFFFFFFFFFF,FFFFFFFFFF:FF,FFF:FFFFFF:FFFF:FFFFFFFFFFF:FFF,F:F:F
@A01224:195:H35LNDRXY:2:2101:10411:24940 2:N:0:CTTGTGAC+ACGTCCTG
GGACTACTGGGGTATCTAATCCTGTTTGCTCCCCACACTTTCGCGCCTCAACGTCAGTTACAGTCCAGTAAGCCGCCTTCGCCACTGGTGTTCCTCCTAATATCTACGCATTTCACCGCTACACTAGGAATTCCGCTTACCTCTCCTGCACTCTAGCATTGCAGTTTCAGATGCAGTCCTAAGGTTGAGCCCTAGCCTTTCACATCTGACTTGCAATGCCGTCTACTCGCCCTTTACACCCAGTAAAT
+
FFFFFFFFFFFFFFFFF:FFFFFFFFFFFFFFFFFFFFFFFFFFFFFFFFFFFFFF:FFFFFFFFFFFFFFFFFFFFFFFFFFFFFFFFFFFFFFFFFFFFFFFF:FFFFFFFFFFFFFFFFFFF,FFFFFFFFFFFFFFFFFFFFFFFFFFFFFFFFFFFFFFFFFFFF:FFFFFFFFFFFFFFFFFFFFFF,FFFF:FFFFFFFFFFFFFFF,FFFFFFFFFFFFF,FFFF:FFFFFFFFFFF,FF
@A01224:195:H35LNDRXY:2:2101:22155:24987 2:N:0:CTTGTGAC+ACGTCCTG
GGACTACAGGGGTTTCTAATCCTGTTTGATCCCCACGCTTTCGTGCCTCAGCGTCAATTGCGGATTCGTGAGATGCCTTCGCAATCGGTGTTCTGTGTGATATCTATGCATTTCACCGCTACACCACACATTCCTCCCACGGCATCCGCATTCTAGTCTGACAGTATCAACGGCACGGTAGAGGTTGAGCCCCTAAATTTCACCGCTGACTTAACAGACCGCCTACGCTCCCTTTAAACCCAATA
+
FFFFFFFFFFFFF:FFFFFFFFF:FFFF:FFFFFFFFFF:FFFFFFFFFFFFFFFFFFFFFFFFF:FFFFFFFFF:FFFFFFFFFF,:FFF:F:FFFFFFFFFFFF,FFFFFFFF:FFFFFFF:FFFFFFFFFFFFFFFFFFFFFFFFFFF:FFFFFFFFFFFFFFFFFFFFFFFFFFF,FFFFFFFFFF:FFFFFFF:FFFFFFFFFFFFFFF:FFFFFFFFFFFFFFFFFFFFFFFF,FFFFF
@A01224:195:H35LNDRXY:2:2101:25201:25128 2:N:0:CTTGTGAC+ACGTCCTG
GGACTACTGGGGTTTCTAATCCTGTTTGCTCCCCACACTTTCGTGCCTCAGTGTCAGTAACAGTCCAGAAAGCCGCCTTCGCCACTGGTGTTCCTCCTAATATCTACGCATTTCACCGCTACACTAGGAATTCCGCTTTCCTCTCCTGCACTCAAGTAACCCAGTTCGCAGGGCTAACAATGGTTGAGCCATTGCCTTTCACCCCGCGCTTAAGTAACCACCTACGCACTCTTTACGCCCAATAA
+
FFFFF,FFFFFFFFFFFFFFF:FFFFFFFFFFFFFFFFFFFF:FFFFFFFFFFFFFFFFFFFFFFF:FFFFFFFFFFFFFFFFFFFFFFFF,FFFFFFFFFF,FFFF:FF,FFFF,FFFF,FFFF:FFFFFFFFFFFFFFFFFFFFFF:FFFFFFF:FFFFFFF,FFFFFFFFFFFFFFFFFFFF:FFFFFFFFFFF,FFFFFFFFFFF:FFF:FFFF,FFFF:FFFFFFF:FFFF:FFF,:F,F
@A01224:195:H35LNDRXY:2:2101:15501:25269 2:N:0:CTTGTGAC+ACGTCCTG
GGACTACAGGGGTATCTAATCCTGTTTGCTCCCCACGCTTTCGCGCCTCAGTGTCAGTTACAGACCAGAAAGTCGCCTTCGCCACTGGTGTTCCTCCAAATCTCTACGCATTTCACCGCTACACTTGGAATTCCACTTTCCTCTTCTGCACTCAAGTTCCCCAGTTTCCAATGACCCTCCACGGTTGAGCCGTGGGCTTTCACATCAGACTTAAGGAACCACCTGCGCGCGCTTTACGCCCAATAATTC
+
FFFFFFFFFFFFFFFFFFFFFFFFFFFFFFFFFFFFFFFFFFFFFFFFFFFFFFFFFFFFFFFFFFFFFFFFFFFFFFFFFFFFFFFFFFFFFFFFFFFFFFFFFFFFFFFFFFFFFFFFFFFFFFFFFFFFFFFFFFFFFFFFFFFFFFFFFFFFFFF:FFFFFFF:FFFFFFFFFFFFFFFFFFFFFFFFFFFFFFFFFFFFFFFFFFFFFFFFFFFFFFFFFFFFFFFFFFFFF:FFFFFFFFFFF
@A01224:195:H35LNDRXY:2:2101:15185:25285 2:N:0:CTTGTGAC+ACGTCCTG
GGACTACAAGGGTATCTAATCCTATTTGCTCCCCACGCTTTCGTCCCTGACCGTCAGTGATGGCCCAGCAAATCGCCTTCGCCACTGGTGTTCCTTCTAATATCTACGCATTTTACCGCTACACTAGAAATTCCATTTGCCTCTACCACACTCGAGTCTTACAGTTTCTAGAACGAACCGAGGTTGAGCCTCGGGCTTTAATTCTAGACTTATAAAACCGGCTGCGGACGCTTTACGCCCAATAAATC
+
:FFFFFFFFFFFFFFFFFFFFFFFFFFFFFFFFFFFFFFFFFFFFFFFFFFFFFFFFFFFFFFFFFFFFFFFFFFFFFFFFFFFFFFFFFFFFFFFFFFFFFFFFFFFFFFFFFFFFFFFFFFFFFFFFFFFFFFFFFFFFFFFFF,FF:FFFFFFFFFFFFF:FFFFFFFFFFFFFFF,:FF:FFFFFFFFFFFFFF:FF:FFFFF,F:FFFFFF:F,FFFFFFFFFFFFFFFF:,FFF:,FF:,FF
@A01224:195:H35LNDRXY:2:2101:15203:25285 2:N:0:CTTGTGAC+ACGTCCTG
GGACTACAAGGGTATCTAATCCTATTTGCTCCCCACGCTTTCGTCCCTGACCGTCAGTGATGGCCCAGCAAATCGCCTTCGCCACTGGTGTTCCTTCTAATATCTACGCATTTTACCGCTACACTAGAAATTCCATTTGCCTCTACCACACTCGAGTCTTACAGTTTCTAGAACGAACCGAGGTTGAGCCTCGGGCTTTAATTCTAGACTTATAAAACCGGCTGCGGACGCTTTACGCCCAATAAATC
+
FFFFFFFFFFFFFFFFFFFFFFFFFFFFFFFFFFFFFFFFFFFFFFFFFFFFFFFFFFFFFFFFFFFFFFFFFFFFFFFFFFFFFFFFFFFFFFFFFFFFFFFFFFFFFFFFFFFFFFFFFFFFFFFFFFFFFFFFFFFFFFFFFF,FFFFFFFFFFFFFFFFFFFFFFFFFFFFFFFFFFFFFFFFFFFFFFFFFFFFFF,FFF::FFFFFFFFFF,:FFFFFFFFFFFFFFFFFFFFFF:FFFFFF
@A01224:195:H35LNDRXY:2:2101:8160:25300 2:N:0:CTTGTGAC+ACGTCCTG
GGACTACTGGGGTATCTAATCCTGTTTGATACCCGCACTTTCGAGCCTCAGCGTCAATTACACCCCAGGAGACTGCCTTCGCAATCGGAGTTCTTCGTCATATCTAAGCATTTCACCGCTACACGACGAATTCCATCTCCCTTGTGTGCATTCAAGACCGCCAGTTTCAACGGCACGACCAGGTTGGGCCTGGAAATTTTACCGCTGACTTAACAGCCCGCCTACGCTCCCTTTAAACCCAATAAATC
+
FFFFFFFFFFFFF::FFF:FFFFFFFFFFFFFFFFFFFFFFFFFFFFFFFFFFFFFFFFFFFFFFFFFFFFFFFFFFFFFFFFFFFFFFFFFFFF:FFFFFFFFFFFFFFFFFFFFFFFFFFFFFFFFFFFFFFFF:FFFFFFFFFFFFFFFFFFFFFFFFFFFFFFFFFFFFFFFFFFFFFFFFFFFFFFFFFFFFFFFFFFFFFFFFFFFFFFFFFFFFFFFFFFFFFFFFFF:FFFFF:FFFFFF
@A01224:195:H35LNDRXY:2:2101:16297:25363 2:N:0:CTTGTGAC+ACGTCCTG
GGACTACAAGGGTTTCTAATCCTGTTCGATACCCGCGCTTTCGTGCCTCAGCGTCAGTATGCAACTAGCACGCTGCCTTCGCGATCGGAGTTCTGCGCAATATCTATGCATTTCACCGCTACACTGCGCATTCCGCATGCTCCGCTGCAACTCTAGATTATCAGTTTCAACGGCAGGCCGGGGTTGAGCCCCGACATTTAACCGCTGACTTAATAAACCGCCTACGCACCCTTTAAACCCAATAA
+
FFFFFFFFFFFFFFFFFFFFFFFFFFFFFFFFFFFFFFFFFFFFFFFFFFFFFFFFFFFFFFF:FFFFFFFFFFFFFFFFFFFFFFFFFFFFFFFFFFFFFFFFFFFF,FFFFFFFFFFFFFFFFFFFFFFFFFFFFFFFFFFFFFFFFFFFFFFFFFFFFFF:,FFFFFFFFFFFFFFFFFFFFFFFFFFFFFFFFFFFFFFFFFFFFFFFFFFFFFFFFFFFFFFFFFF:FFFFFFFFF:FFF
@A01224:195:H35LNDRXY:2:2101:32127:25379 2:N:0:CTTGTGAC+ACGTCCTG
GGACTACCAGGGTTTCTAATCCTGTTTGCTCCCCACACTTTCGTGCCTCAACGTCAGTTACTGTCCAGAAAGTCGCCTTCGCCACTGGTGTTCCTCCTAATATCTACGCATTTCACCGCTACACTAGGAATTCCACTTTCCTCTCCAGCACTCAAGAAAAGTAGTTTTAGTTGCAGTTCCTCAGTTAAGCCGAGGGATTTCACAACTAACTTGCTTTCCCGTCTACGCACCCTTTACACCCAATAA
+
FFFFFFFFFFFFFFFFFFFFFFFFFFFFFFFFFFFFFFFFFFFFFFFFFFFFFFFFFFFFFFFFFF:FFFFFFFFFFFFFFFFFFFFFFFFFFFFFFFFFFFFFFFFFFFFFFFFFFFFFFFFFF,FFFFFFFFFFFFFFFFFFFFFFFF:FFFFFFFFFFFFFFFFFFFFFFFFFFFF:FFFFFF:FFFFFFFFFFFFFFFFFFFF:FFFFFFFFFFFFFFFFFFFFFFFFFFFFFFFFFF,F::
@A01224:195:H35LNDRXY:2:2101:29903:25504 2:N:0:CTTGTGAC+ACGTCCTG
GGACTACTGGGGTATCTAATCCTGTTTGCTCCCCACGCTTTCGCGCCTCAGCGTCAGTTATCGTCCAGTTGACCGCCTTCGCCACTGGTGTTCCTCCTAATATCTACGCATTTCACCGCTACACTAGGAATTCCGTCAACCTCTCCGACACTCAAGAAAAACAGTTTCAAGTGCAGTTTATGGGTTGAGCCCATAGATTTCACACCTGACTTGCTTTCCCGCCTACGCGCCCTTTACACCCAGTAAAT
+
FFFFFFFFFFFFFFFFFFFFFF:FFFFFFFFFFFFFFFFFFFFFFFFFFFFFFFFFFFFFFFFFFFFFFFFFFFFFFFFFFFFFFFFFFF:FFFFFFFFFFFFFFFFFFFFFFFFFFFFFFFFFFFFFFFFFFFFFFFFFFFFFFFFFFFF:FFFFFFFFFFFFFFFFFFFFFFFFFFFFFFFFFFFF:FFFFFF:FFFF,FFFFFFFFFFFFF:FFFFFFFFFFFFFFFFFFFFFFFFF:FFFFFFF
@A01224:195:H35LNDRXY:2:2101:4716:25535 2:N:0:CTTGTGAC+ACGTCCTG
GGACTACAGGGGTTTCTAATCCTGTTTGCTCCCCACGCTTTCGCGCCTCAGCGTCAGTTGTCGTCCAGCAGGCCGCCTTCGCCACTGGTGTTCCTCCTAATATCTACGCATTTCACCGCTACACTAGGAATTCCGCCTGCCTCTCCGATACTCAAGGGATGCAGTTTCAAATGCAGTTTCGGGGTTGAGCCCCGAGATTTCACATCTGACTTGCATCTCCGCCTACACGCCCTTTACACCCAGTA
+
FFFFFFFFFFFFFFFFFFFFFFFFFFFFFFFFFFFFFFFFFFFFFFFFFFFFFFFFFFFFFFFFFFFFFFFFFFFFFFFFFFFFFFFFFFFFFFFFFFFFFFFFFFFFFFFFFFFFFFFFFFFFFFFFFFFFFFFFFFFFFFFFFFFFFFFFFFFFFF:FFFFFFFFFFFFFFFFFFFFF:FFFFFFFFFFFFFFFFFFFFFFFFFFFF:FFFFFFFFFFFFFFFFFFFFFFF:FFFFF:FFFF:
@A01224:195:H35LNDRXY:2:2101:15573:25614 2:N:0:CTTGTGAC+ACGTCCTG
GGACTACTCGGGTTTCTAATCCTGTTTGCTCCCCACACTTTCGTGCCTCAACGTCAGTTACAGTCCAGAAAGCCGCCTTCGCCACTGGTGTTCCTCCTAATATCTACGCATTTCACCGCTACACCAGGAATTCCACTTACCTCTCCAGTACTCCAGTCAGGCAGTTCCAAAAGCAATCCACGGGGTTGAGCCCCGGGTTTTCACTTCTGGCTTGCCAGACCGCCTACGCTCCCTTTACACCCAGTAAAT
+
FFFFFFFFFFFFFFFFFFFFFFFFFFFFFFFFFFFFFFFF:FFFFFFFFFFFFFFFFFFFFFFF:FFFFFFFFFFFFFFFFFFFFFFFFF:FFFFFFF:FFFFFFFFFF:FFFF:FFFFFFFFFFFFFFFFFFFFFFFFFFFFF:FFFFFFFFFFFFFFFFFFFFFFFFFFFFFFFFFFFFFFFFFFFFFFFFFFFFFFFFFFFFFFFFFFFFFFFF:FFFFFFFFFFFFFFFFFFFFFFFFFFFFFFF
@A01224:195:H35LNDRXY:2:2101:25310:25692 2:N:0:CTTGTGAC+ACGTCCTG
GGACTACTGGGGTATCTAATCCTGTTTGCTCCCCATGCTTTCGCGCCTCAGCGTCAGTTGCAGACCAGAAAGTCGCCTTCGCCACTGGTGTTCCTCCAAATCTCTACGCATTTCACCGCTACACTTGGAATTCCACTTTCCTCTTCTGCACTCAAGTCTCCCAGTTTCCAATGACCCTCCACGGTTAAGCCGTGGGCTTTCACATCAGACTTAAGAAACCACCTGCGCGCGCTTTACACCCAGTAA
+
FFFFFFFFFFFFFFFFFFFFFFFFFFFFFFFFFF:FFFFFFFFFFFFFFFFFFFFFFFFFFFFFFFFFFFFFFFFFFFFFFFFFFFFFFFFFFFFFFFFFFFFFF:FFFFFFFFFFFFFFFFFFFFFF,FF:FFFFFFFFFF:FFFFFFFFFFFFFFFFFFFFFF,FFFFFFFFFFFFFFFFFFFFFFFFFF:FFFFFFFF:FFFFFFFFFFFFFF:FFFFFFFFFFFFFFFFFFFFFFFFFFFFF
@A01224:195:H35LNDRXY:2:2101:26304:25786 2:N:0:CTTGTGAC+ACGTCCTG
GGACTACCCGGGTTTCTAATCCTGTTTGATACCCGCACTTTCGAGCTTCAGCGTCAGTTGCGGCCCAGTGAACTGCCTTCGCAATCGGAGTTCTTCGTGATATCTAAGCATTTCACCGCTACACCACGAATTCCATCCACCTCATCCGCACTCAAGGTTACCAGTATCAATCGCGGGCTGTGGTTGAGCCACAGGCTTTGACGACTGACTTAATATCCCGCCTACGCTCCCTTTAAACCCAATAAATC
+
FFFFFFFFFFFFFFFFFFFFFFFFFFFFFFFFFFFFFFFFFFFFFFFFFFFFFFFFFFFFFFFFFFFFFFFFF:FFFFFFFFFFFFFFFFFFFFFFFFFFFFFFFFFFFF:FFFFFFFFFFFFFFFFFFFFFFFFFFFFFFFFFFFFFFFFFFFFFFFFFFFFFFFFFFFFFFFFFFFFFFFFFFFFFFFFFFFF:FF:FFFFFFFFFFFFFFFFFFFFFFFFFFFFFFFFFFFFFFFFF:FFFFFFF
@A01224:195:H35LNDRXY:2:2101:12518:25833 2:N:0:CTTGTGAC+ACGTCCTG
GGACTACCCGGGTTTCTAATCCTGTTCGATACCCGCGCTTTCGTGCCTCAGCGTCAGTATGGAGTTAGCACGCTGCCTTCGCGATCGGAGTTCTGCGCAATATCTATGCATTTCACCGCTACACTGCGCATTCCGCATGCTCCACTCCAACTCCAGTCCATCAGTTTCAACGGCAGGCCTAGGTTGAGCCCAGACATTTAACCGCTGACTTAACAAACCGCCTACGCACCCTTTAAACCCAATAA
+
FFFFFFFFFFFFFFFFFFFFFFFFFFFFFFFFFFFFFFFFFFFFFFFFF:FFFFFFFFF:FFFF:FFFFFFFFFFFFFFFFFFFFFFFFFFFFFFFFFFFFFFFFFFFFFFFFFFFFFFFFFFFFFFFFFFFFFFFFFFFF:FFFFFF:FFFFFFF,F,FFFFFFFFFFFFFFFFFFFFFFFFFFFFFFFFFFF:F:FFFFFFFFFFFFFFFFFFFF::FF:FFFFFF,FF:FFFFFFFFFFFFF
@A01224:195:H35LNDRXY:2:2101:32226:26021 2:N:0:CTTGTGAC+ACGTCCTG
GGACTACAGGGGTTTCTAATCCTGTTTGCTCCCCACACTTTCGCTCCTCAACGTCAGTTACAGCCCAGTAAGTCGCCTTCGCCACTGGTGTTCCTCCTAATATCTACGCATTTCACCGCTACACTAGGAATTCCACTTGCCTCTCCGACACTCTAGTCATACAGTTTCCAAAGCAGTCCCGGGGTTGAGCCCCGGGCTTTCACTTCAGACTTGCAAGACCGTCTACGCTCCCTTTACACCCAGTA
+
FFFFFFFFFFFFFFFFFFFFFFFFF,FFFFFFFFFFFFFFFFFFFFFFFFFFFFFFFFFFFF:FFFFFFFFFFFFFFFFFFFFFFFFFFFFFFFFFFFFFFFFFFFFFFFFFFFFFFFFFFFFF:FFFFFFFFFFFFFFFFFFFFFFFFFFFFF:FFFFFFFF:FFFFFFFFFFFFFFFFFFFFFFFFFFFFFFFFFF:FFFFFFFFFFFFFFFFFFFFFFFFFFFFFFFFFF,FFFFFFF,:,F
@A01224:195:H35LNDRXY:2:2101:17707:26115 2:N:0:CTTGTGAC+ACGTCCTG
GGACTACCAGGGTTTCTAATCCTGTTTGATCCCCATGCTTTCGTGCCTCAGCGTCAATTAACAGCCAGATAGCCGCCTTCGCCACCGGTGTTCTACCCAATATCTACGAATTTCACCTCTACACTGGGTATTCCGCTATCCTCTCTGTCATTCAAGTCTAATAGTTATAATGGCAATTCCTCAGTTGAGCTCAGGTATTTCACCACTATCTTATCAAACCGCCTACACACCCTTTACGCCCAGTAATT
+
FFFFFFFF:FFFFFFFFFFFFFFFFFFFFFFFFFFFFFFFFFFFFFFFFFFFFFFFFFFFFF:FFF:FFFFFFFFFFFFFFFFFFFFFFFFFFF:FFFFFFFFFFFFFFFFFFFFFFFFFFF:FFFFFFF,FFFFFFF:FFFFFFFFFFFFFFFFFFFFFFFFFFFFFFFFFFFFF:FFFF,FFFFFFFF,FFFFFF,FFFFFF,:FFFF,F:FFFF,FFFFFFFFFFFFFFFFFFFFFFFFFFFFFF
@A01224:195:H35LNDRXY:2:2101:3405:26209 2:N:0:CTTGTGAC+ACGTCCTG
GGACTACCGGGGTTTCTAATCCTATTTGCTCCCCACGCTTTCGTGCCTCAGCGTCAGTTACAGGCCAGTTAGCCGCCTTCGCCACTGGTGTTCCTCCATATATCTACGCATTTTACCGCTACACATGGAATTCCGCTAACCTCTCCTGCACTCTAGCTGTCCAGTTTTTAAGGCTGTATTGGGTTGAGCCCAACGCTTTCACCTTAATCTTAAACTGCCGCCTACGCACCCTTTACGCCCAATAAA
+
FFFFFFFFFFFFFFFFFFFFFFFFFFFFFFFFFFFFFFFFFFFFFFFFFFFFFFFFFFFFFFFFFFFFFFFFFFFFFFFFFFFFFFFFFF,FFFFFFFFFFFFFFFFFFFFFFFFFFFFFFFFFFFFF:FFFFFFFF:FF::FFFFFFFFFFF:FFFFFFFFFFFFFFFFFFFFFFFFFFFFFF,FFFFFF:FFFFFFFFFFFFF:F,FFFFF,FFFFFFFFFFFFFFFFFFFF:FFFFFFFFFF,
@A01224:195:H35LNDRXY:2:2101:18738:26209 2:N:0:CTTGTGAC+ACGTCCTG
GGACTACAAGGGTTTCTAATCCTGTTTGCTCCCCACGCTTTCGTGTCTCAGCGTCAGTTGTCGTCCAGTTAGCCGCCTTCGCCACTGGTGTTCCTCCCGATATCTACGCATTTCACCGCTACACCGGGAATTCCGCTAACCTCTCCGATACTCAAGACCTGCAGTTTCAAATGCAGTTCAGGGGTTGAGCCCCTGCATTTCACATCTGACTTGCTTGCCCGCCTACACACCCTTTACACCCAGTAAT
+
FFFFFFFFFFFFFFFFFFFFFFFFFFFFFFFFFFFFFFFFFFFFFFFFFFFFFFFFFFFFFFFFFFFFFFFFFFFFFFFFFFFFFFFFFFFFFFFFFFFFF,FFFFFFFFFFFFFFFFFFFFFFFFFFF:FFFFFFF:FFFFFFFFFFFFFFFFFFFFFFFFFFFFFFFFFFFFFFFFFFFFFFFFFFFFFFFFFFFFFFFFFFFFFFFFFFFFFFFF:FFFFFFFFFFFFFFFFFFFFFF,FFFFF
@A01224:195:H35LNDRXY:2:2101:4915:26224 2:N:0:CTTGTGAC+ACGTCCTG
GGACTACTCGGGTATCTAATCCTGTTCGATACCCACACTTTCGAGCCTCAGTGTCAGTTACACTCCAGAAGGCTGCCTTCGCAATCGGAGTTCTTCGTGATATCTAAACATTTCACCGCTACACCACGAATTCCACCTTCCTCTAGTGCACTCAAGTCTGCCAGTTCCAACTGCACGGCTGTAGTTGAGCTACAGTATTTCACAGCTGGCTTAACGGACCACCTACGCTCCCTTTAAACCCAATA
+
FFFFFFFFFFFFF,FFFFFFFFFFFFFFFF:FFFFFFFFFFFFFFFFFFFFFFFFFFFFFFFFFFF:FFFFFFFFFFFFFFFFFFFFFFFFFFFFFF:FFFFFFFFFFFFFFFFFFFFFFFFFFFFFFFFFF,FFFFFFFFFFF:FFFFFFFFFFFFFFFFFFFFFFFFFFFFFFFFFFFFFFFFFFFFFFFFFFF:FFFF:FFFFFFFF:FFFFF:FFFFFFFFFFFFFFFFFFF:FFFFF,,F
@A01224:195:H35LNDRXY:2:2101:18756:26271 2:N:0:CTTGTGAC+ACGTCCTG
GGACTACAAGGGTTTCTAATCCTGTTTGCTCCCCACGCTTTCGTGTCTCAGCGTCAGTTGTCGTCCAGTTAGCCGCCTTCGCCACTGGTGTTCCTCCCGATATCTACGCATTTCACCGCTACACCGGGAATTCCGCTAACCTCTCCGATACTCAAGACCTGCAGTTTCAAATGCAGTTCAGGGGTTGAGCCCCTGCATTTCACAGCTGACTTGCTTGCCCGCCTACACACCCTTTACACCCAGTCAT
+
FFFFFFFFFFFFFFFFFFFFFFFFFFFFFFFFFFFFFFFFFFFFFFFFFFFFFFFFFFFFFFFFFFFFFFFFFFFFFFFFFFFFFFFFFFFFFFFFFFFFFFFFFFFFFFFFFFFFFFFFFFFFFFFF:FFFFFFFFFFFFFFFFFFFFFFFFFFF:FFFFFFFFFFFFFFFFFFFF:FFF,FF:FFFFFFFFFFFFFFFFFFF,FFFFFFFFFFFFFFFFFFFFFFFFFFF:FFFFFFFF:FF,:F
@A01224:195:H35LNDRXY:2:2101:16785:26428 2:N:0:CTTGTGAC+ACGTCCTG
GGACTACAGGGGTTTCTAATCCTGTTTGCTCCCCATGCTTTCGCGCCTCAGCGTCAGTTGCAGACCAGAAAGTCGCCTTCGCCACTGGTGTTCCTCCAAATCTCTACGCATTTCACCGCTACACTTGGAATTCCACTTTCCTCTTCTGCACTCAAGTCTCCCAGTTTCCAATGACCCTCCACGGTTAAGCCGTGGGCTTTCACATCAGACTTAAGAAACCGCCTGCGCGCGCTTTACGCCCAATAATT
+
FFFFFFFFFFFFFFFFFFFFFFFFFFFFFFFFFFFFFFFFFFFFFFFFFFFFFFFFFFFFFFFFFFFFFFFFFFFFFFFFFFFFFFFFFFFFFFFFFFFFFFFFFFFFFFF:FFFFFFFF:FFFF:FFFFFF:FFFFFFFFFFFFFFFF:FFFFFFFFFFFFFFFFFFFF:FFFFFFFFF:FFFFFFF:FFFFFFFFFFFFFF:FFFFFFFFFFFFFF:FFFFFFFFFFFFFFFFFFFFFFFFFFF:F
@A01224:195:H35LNDRXY:2:2101:7826:26537 2:N:0:CTTGTGAC+ACGTCCTG
GGACTACTGGGGTATCTAATCCTGTTTGATACCCGCGCCTTCGAGCATGAGCGTCGTTAACGGGCCGGAAGGCTGCCTTCGCGATCGGAGTTCTTCGTGATATCTATGCATTTCACCGCTACACCACGAGTTCCGCCTTCCTCTCCCGCAACCAAGGGATGCAGTTCGCGCCGCTGGACGGGGTTGAGCCCCGCGATTTCACGGCACGCTTGCATCTCCGCCTGCGCTCCCTTTAAACCCAATAA
+
FFFFFFFFFFFFFFFFFFFFFFFFFFFFFFFFFFFFFFFFFFFFFFFFFFFFFFFFFFFFFFFFFFFFFFFFFFFFFFFFFFFFFFFFFFFFFFFFFFFFFF:FFFFFFFFFFFFFFFFFFFFFFFFFFFFF:FFFFFFFFFFFFFFFFFFFFFFFFFF:FFFFF:FFFFFFFF:FFFFFFFFFFFFFFFFFFFFF:FFFFFFFFFFFFFFFFFFF:FFFFFFFF:F:FFFFFFFF:FFFFF:,F
@A01224:195:H35LNDRXY:2:2101:6949:26584 2:N:0:CTTGTGAC+ACGTCCTG
GGACTACTAGGGTTTCTAATCCTGTTTGATCCCCACGCTTTCGTGCCTCAGCGTCAATACAGGCCCGGTAAGCTGCCTTCGCTATCGGAGTTCTGTGACATATCTATGCATTTCACCGCTACACATCACATTCCGCCTACCTTGACCGTATTCAAGACTGCCAGTATCAACGGCACTGACCCGGTTGAGCCGGGAACTTTCACCGCTGACTTAACAGCCCGCCTACGCACCCTTTAAACCCAATA
+
FFFFFFFFFFFFFFFFFFFFFFFFFFFFFFFFFFFFFFFFFFFFFFFFFFFFFFFFFFFFFFFFFFFFFF,FFFFFFFFFFFFFFFFFFFFFFFFFFFFFFFFFFFFFFFFFFFFFFFFFFFFFFFFFFFFFFFFFFFFFFFFFFFFFF:FFFFFFFFFFFFFFFFFFFFFFFFFFFFFFFFFF:FFFFFFFFFF,FFFFFFFFFFFFFFFFFFFFFFFFFFFFFFFFFFFFFFFFFFFFFF,FF
@A01224:195:H35LNDRXY:2:2101:32063:26584 2:N:0:CTTGTGAC+ACGTCCTG
GGACTACTAGGGTTTCTAATCCTGTTTGCTCCCCACGCTTTCGCGCCTCAGCGTCAGTTGTCGTCCAGCAGGCCGCCTTCGCCACTGGTGTTCTTCCTAATATCTACGCATTTCACCGCTACACTAGGAATTCCGCCTGCCTCTCCGATACTCAAGGGCGACAGTTTCAAAAGCAGTTTCTGGGTTGAGCCCAGAGATTTCACTCCTGACTTGCCGCTCCGCCTACACGCCCTTTACACCCAGTAAA
+
FFFFFFFFFFFFFFFFFFFFFFFFFFFFFFFFFFFFFFFFFFFFFFFFFFFFFFFFFFFFFFFFFFFFFFFFFFFFFFFFFFFFFFFFFFFFFFFFFFFFFFFFFFFFFFFFFFFFFFFFFFFFFFFFFFFFFFFFFFFFFFFFFFFFFF:FFFFFFFFFFFFFFFFFFFFFFFFFFFFFFFFFFFFFFFFFFFFFFFFFFFFFFFFFFFFFFFFFF:FFFFFFFFFFFFFFFFFFFFFFFFF,:F:
@A01224:195:H35LNDRXY:2:2101:29378:26600 2:N:0:CTTGTGAC+ACGTCCTG
GGACTACTGGGGTTTCTAATCCTGTTTGATCCCCACACTTTCGTGCCTCAGCGTCAATCAAGGATTCGTCTGCTGCCTTCGCAATCGGTGTTCTGTGTGATATCTATGCATTTCACCGCTACACCACACATTCCGCAAACGGCATCCCCATTCCAGTACTGCAGTATCAATGGCACGTTTGAGGTTGAGCCCCAAGATTTCACCACTGACTTACAATACCGCCTACGCACCCTTTAAACCCAATAAA
+
FFFFFFFFFFFFFFFFFFFFFFFFFFFFFFFFFFFFFFFFFFFFFFFFFFFFFFFFFFFFFFFFFFFFFFFFFFFFFFFFFFFFFFFFFFFFFFFFFFFFFF:F:FFFFFFFFFFFFFFFFFFFFFFFFFFFFFFFFFFFFFFFFFFFFFFFFFFFF:FFFFFFFFFFFFFFFFFFFFF:FFFFFFFFFFFFFFFFFFFFFFFFFFFFFFFFFF:FFFFFFFFFFFFFFFFFFFFFFFFFFF:FFFF
@A01224:195:H35LNDRXY:2:2101:29613:26600 2:N:0:CTTGTGAC+ACGTCCTG
GGACTACTGGGGTTTCTAATCCTGTTTGCTCCCCACGCTTTCGCGCCTCAGCGTCAGTTATCGTCCAGTTGACCGCCTTCGCCACTGGTGTTCCTCCTAATATCTACGCATTTCACCGCTACACTAGGAATTCCGTCAACCTCTCCGACACTCAAGAGATACAGTTTCAAATGCAGTTTATGGGTTAAGCCCATAGATTTCACATCTGACTTGCATCCCCGCCTACGCGCCCTTTACACCCAGTA
+
FFFFFFFFFFFFFFFFFFFFFFFFFFFFFFFFFFFFFFFFFFFFFFFFFFFFFFFFFFFFFFFFFFFFFFFFFFFFFFFFFFFFFFFFFFFFFFFFFFFFFFFFFFFFFFFFFFFFFFFF:FFFFFFFFFFFFFFFFFFFFFFFFFFFFFFFF::FFFFFFFFFFFFFF::FFFFFFFFFFFFFFFFFFF:FFFFFFFFFFFFFF:FFFFFFFFFFFFFFFFFFFFFFFFFFFFFFFFFFFFFFF
@A01224:195:H35LNDRXY:2:2101:18882:26647 2:N:0:CTTGTGAC+ACGTCCTG
GGACTACTCGGGTTTCTAATCCTGTTCGATACCCGCGCTTTCGTGCCTCAGCGTCAGTTTGCAGCTAGCACGCTGCCTTCGCGATCGGAGTTCTGCGCAATATCTATGCATTTCACCGCTACACTGCGCATTCCGCATGCTCCGCTGCAACTCCAGCCCGTCAGTTTCAACGGCACGACGGGGTTGAGCCCCGAAATTTTACCGCTGACTTGACAAACCGCCTACGCACCCTTTAAACCCAATAAATC
+
FFFFFFFFFFFFFFFFFFFFFFFFFFFFFFFFFFFFFFFFFFFFFFFFFFFFFFFFFFFFFFFFFFFFFFFFFFFFFFFFFFFF:FFFFFFFFFFFFF:F,FFFFFFFFFFFFFFFFFFFFFFFFFFFFFF:FFFFFFFFFFFFFFFFF:FFFFFFFFFFFFFFFFFFFFFFFF:FFFFFFFFFFFFFFFFFFF:FFFFFFFFFFFFFFFFFFFFFFFFFFFFFFFF:FFF,FFFFFFFFFFFFFFFF
@A01224:195:H35LNDRXY:2:2101:12093:26757 2:N:0:CTTGTGAC+ACGTCCTG
GGACTACCAGGGTATCTAATCCTGTTTGCTCCCCATGCTTTCGTGCCTCAGCGTCAGTTAGAGCCCAGTAAGCCGCCTTCGCCACTGGTGTTCCTCCGAATATCTACGCATTTCACCGCTACACTCGGAATTCCGCTTACCTCTACTCCACTCAAGAACCACAGTTTTGGATGCAGTCCCGAGGTTGAGCCTCGGTATTTCACATCCAACTTGCAGTCCCGCCTACGCACCCTTTACACCCAGTAAA
+
FFFFFFFFFFFFFFFFFFFFFFFFFFFFFFFFFFFFFFFFFFFFFFFFFFFFFFFFFFFFFFFFFFFFFFFFFFFFFFFFFFFFFFFFFFFF:FFFFFFFFFFFFFFFFFFFFFFFFFFFFFFFFFFFFFFFFFFFFFFFFFFFFFFFFFFFF:FFFFFFFFFFFFFFFFFFFFFFFFFFFFFFFFFFFF,FFFFFFFFFFFFFFF:FFFFFFFFFFFFFFFFFFFFFFFFFFFFFFFFFF:FFFF:
@A01224:195:H35LNDRXY:2:2101:27263:26757 2:N:0:CTTGTGAC+ACGTCCTG
GGACTACTGGGGTTTCTAATCCTGTTTGCTCCCCACGCTTTCGCGCCTCAGCGTCAGTTGTCGTCCAGCAGGCCGCCTTCGCCACTGGTGTTCCTCCTAATATCTAAGCATTTCACCGCTACACTAGGAATTCCACTTTCCTCTCCTGCACTCAAGCCTAACAGTTCCAAATGCAGTCCCGCAGTTGAGCCGCGGGCTTTCACATCTGGCTTGCCAGGCCACCTACACTCCCTTTACACCCAGTAAAT
+
FFFFFFFFFFFFFFFFFFFFFFFF:FFFFFFFFFFFFFFFFFFFFFFFFFFFFFFFFFFFFFFFFFFFFFFFFFFF:FFFFFFFFFFFFFFF:FFFFFFF:FFFFFFFFFF,FFFFFFFFFFFFF:FFF:FFFFFFFFFFFFFFFFFFFFFFFF:FFFFFFFFFFFFFFFFFFFFFFFFFFFFFFFFFFFFFFFFFFFFFFFFFFFFFFFFFFFFFFFFFFFFFFFFFFFFF,FF:FFFFF:FF:F:F
@A01224:195:H35LNDRXY:2:2101:24930:26850 2:N:0:CTTGTGAC+ACGTCCTG
GGACTACCGGGGTATCTAATCCTGTTTGCTCCCCACGCTTTCGAGCCTCAGCGTCAGTTACGGTCCAGTAAGCCGCCTTCGCCACTGGTGTTCCTCCTAATCTCTACGCATTTCACCGCTACACTAGGAATTCCGCTTACCTCTCCCGTACTCTAGCAAAACAGTTTCAAATGCAGTCCCGGAGTTGAGCCCCGGGGTTTCACATCTGACTTGCTCTGCCGCCTACGCTCCCTTTACACCCAGTA
+
FFFFFFFFFFFFFFFFFFFFFFFFFFFFFFFFFFFFFFF:FFFFFFFFFFFFFFFFFFFFFFFFFFFFFFFFFFFFFFFFFFFFFFFFFFFFFFFFFFFFFFFFFFFFFFF,FFFFFFFFFFFFF:FFFFFFFFFFFFFFFFFFFFFFFFFFFFFFFFFFFFFFFFFFFF:FFFFFFFF:FFFF:FFFFFFFFFFFFFFFFFFFFFFF,FFFFFFFFFFFFFFFFFFFFFFFFFFFFFFFFFFFF
@A01224:195:H35LNDRXY:2:2101:6976:26913 2:N:0:CTTGTGAC+ACGTCCTG
GGACTACTCGGGTATCTAATCCTGTTTGCTCCCCACGCTTTCGTGCCTCAACGTCAGTTACAGTCCAGAAAGCCGCCTTCGCCACCGGTGTTCCTCCTAATCTCTGCGCATTTCACCGCTCCACTAGGAATTCCGCTTTCCCCTCCTGCACTCTAGTTCTACAGTTTCAGATGCAGCCCCGGAGTTAAGCCCCGGTATTTCACATCTGACTTGCAGAACCGCCTACGCACCCTTTACGCCCAGTAAAT
+
FFFFFFFFFFFFFFFFFFFFFFFFFFFFFFFFFFFFFFFFFFFFFFFFFFFFFFFFFFFFFFFFFFFFFFFFFFFFFFFFFFFFFFFFFFFFFFFFFFFFFFFFFFFFFFFFFFFFFFFFFFFFF,FF:FF:FFFFFFFFFFFFFFFFFFFFFF:FFFFFFFFFFFFFFFFFF:FFFFFFFFFFFFFFFFFFFFFFFF:FFFFFFFFFFFFFFFFFFFFFFFFFFFFFFFFFFFFFFFF:FFFFFFFF
@A01224:195:H35LNDRXY:2:2101:17933:26944 2:N:0:CTTGTGAC+ACGTCCTG
GGACTACCAGGGTTTCTAATCCTGTTTGCTCCCCACACTTTCGTGCCTCAACGTCAGTTACAGTCCAGAAAGCCGCCTTCGCCACTGGTGTTCCTCCTAATATCTACGCATTTCACCGCTACACTAGGAATTCCGCTTTCCTCTCCTGCACTCAAGAAAATCAGTTTTGGTTGCAGTTCCTCGGTTGAGCCGAGGGATTTCACAACCAACTTAATTTCCCGTCTACGCACCCTTTACACCCAATAATT
+
FFFFFFFFFFFFFFFFFFFFFFFFFFFFFFFFFFFFFFFFFFFFFFFFFFFFFFF:FFFFFFFFFFFFFFFFFFFFFFFFFFFFFFFFFFFFFFFFFFFFFFFFFFFFFFFFFFFFFFFFFFFFFFFFF:FFFFFFFFFFFFFFFFFFFFFFFFFF:F:FFFFFFFFFFFFFFFFFFFFFFFFFFFFFFFFFFFFFFFFFFFFF:FFFFFFFFFFFFFFFFFFFFFFFFFFFFFFFFFFFFFFFFFFF
@A01224:195:H35LNDRXY:2:2101:25753:27023 2:N:0:CTTGTGAC+ACGTCCTG
GGACTACCAGGGTTTCTAATCCTGTTCGATACCCGCACCTTCGAGCTTCAGCGTCAGTAGCGCTGCGGCAAGCTGCCTTCGCAATCGGAGTTCTTCGTGATATCTAAGCATTTCACCGCTACACCACGAATTCCGCCTGCCTTCCGCGAACTCAAGCCCTCCAGTTCGCGCTGCAATTCACCGGTTGAGCCGGTACATTTCACAGCACGCTTAAAAGGCCGCCTACGCTCCCTTTAAACCCAATA
+
FFFFFFFFFFFFFFFFFFFFFFFFFFFFFFFFFFFFFFFFFFFFFFFFFFFFFFFFFFFFFFFFFFFFFFFFFFFFFFFFFFFFFFFFFFFFFFFFFFFFFFFFFFFFFFFFFFFFFFFFFFFFFFFFFFFFFFFFFFFFFFFFFFFFFFFFF:FFFFFFFFFFFFFFFFFFFFFFFFFFFFFFFFFFFFFFFFFFF:FFFFFFFFFFFFFFFFFFFFFFFFFFFFFFFFFFFFFFFFFFFFF:F
@A01224:195:H35LNDRXY:2:2101:2790:27211 2:N:0:CTTGTGAC+ACGTCCTG
GGACTACTGGGGTTTCTAATCCTGTTTGCTCCCCACGCTTTCGTGCCTCAGCGTCAGTTACAGTCCAGAGAGCCGCCTTCGCTACTGGTGTTCCTCCTAATATCTACGCATTTCACCGCTACACTAGGAATTCCACTCTCCTCTCCTGCACTCAAGTCTTACAGTTCCAAAAGCTTACTACGGTTGAGCCGTAGCCTTTCACTTCTGGCTTGAAAGACCGCCTACGCACCCTTTACGCCCAGTAA
+
FFFFFFFFFFFFFFFFFFFFFFFFFFFFFFFFFFFFFFFFFFFFFFFFFFFFFFFFFFFFFFFFFFFFFFFFFFFFFFFFFFFFFFFFFFFFFFFFFFFFFFFFF,FFFFFFFFFFFFFFFFFFFFFFFFFFFFFFFFFFFFFFFFFFFFFFFFFFFFFFFFFFFFFFFFFFFFFFFFFFFFFFFFFFFFFFFFFFFFFFFFFFFFFFFFFFFFFF:FFFFFFFFFFFFFFFFFFFFFFFFFFFF
@A01224:195:H35LNDRXY:2:2101:22290:27320 2:N:0:CTTGTGAC+ACGTCCTG
GGACTACTCGGGTATCTAATCCTGTTTGCTCCCCACGCTTTCGCTCCTCAGCGTCAGTTAATGTCCAGCAGGCCGCCTTCGCCACTGGTGTTCCTCCCGATATCTACGCATTCCACCGCTACACCGGGAATTCCGCCTGCCTCTCCATCACTCAAGGTCTGCAGTTTCAAATGCAGTTCCGGAGTTGAGCTCCGGGATTTCACATCTGACTTGCAGATCCGCCTACTCGCCCTTTACACCCAGTAAA
+
FFFFFFFFFFFFFFFFF:FFFFFFFFFFFFFFFFFFFFFFFFFFFFFFFFFFFFFFFFFFFFFFFFFFFFFFFFFFFFFFFFFFFFFFFFFFFFFFFFFFFFFFFFFFFFFFFFFFFFFFFFFF:FFFFFFFFFFFFFFFFFFFFFFFFFFFFFFFFFFFFFFFF:FFFFFFFFFFFFFFFFFF:FFFFFFFFFFFFFFF:,FFFFFFFFFFFFFFFFFF:FFFFFFF:FFFFFFFFFF:FFFF:FF
@A01224:195:H35LNDRXY:2:2101:30472:27774 2:N:0:CTTGTGAC+ACGTCCTG
GGACTACTGGGGTTTCTAATCCTGTTTGCTCCCCACGCTTTCGAGCCTCAGTGTCAGTTACAGTCCAGAAAGGCGCCTTCGCCACTGGTATTCTTCCTAATCTCTACGCATTTCACCGCTACACTAGGAATTCTCCTTTCCTCTCCTGCACTCTAGATATCCAGTTTGGAATGCAGCACCCAGGTTAAGCCCGAGTATTTCACATCCCACTTAAATATCCACCTACGCTCCCTTTACGCCCAGTA
+
FFFFFFFFFFFFFFFFFFFFFFFFFFFFFFFFFFFFFFFFFFFF:FFFFFFFFFFFFFF:FFFFFFFFFFFFFFFFFFFFFFFFFFFFFFFFFFFFFFFFFFFFFFFFFFF:FFFFFFFFFFFFFFFFFFFFFFFF:FFFFFFFFFFFFFFFFFF:FFFFFFFFFFFFFFFFFFFFFFFFFFFFFFFFF::FFFFFFFFFFFFFFFFFFFFFFFFFFFFF:FFFFFFFFFFFFFFFFFFF:FFFF
@A01224:195:H35LNDRXY:2:2101:1913:27853 2:N:0:CTTGTGAC+ACGTCCTG
GGACTACAAGGGTATCTAATCCTGTTCGCTCCCCACGCTTTCGTGCATCAGCGTCAGATTTAGCTTAGAAAGCTGCCTTCGCAATCGGTGTTCTGTGTAATATCTAAGCATTTCACCGCTACACTACACATTCCGCCTTCTGCAACTAATCTCAAGCCCTACAGTATTAGAGGCACGACGCAAGTTGAGCTCGCGCTTTTCACCTCTAACTTACAGGGCCGCCTACGCACCCTTTAAACCCAATA
+
FFFFFFFFFFFFFFFFF:FFFFFFFF:FFFFFFFFFFFFFFFFFFFFFFFFFFFFFFFFFFFFFFFFFFFFFFFFFFFFFFFFFFFFFFFFFFFFFFFFFF:FFFFFFFFFFFFFFFFFFFFFFFFFFFFFFFFFFFFFFFFFFFFFFFFFFFFFFFFFFFFFFFFFFFFFFFFFFFFFFFF:FFFF,F:FFFFFFFFFF:FFFFFFFFFFF,FFFFFF:FFFF,:FFFFFFFFFFFFFF:FFFF
@A01224:195:H35LNDRXY:2:2101:11442:27946 2:N:0:CTTGTGAC+ACGTCCTG
GGACTACAAGGGTTTCTAATCCCGTTTGCTCCCTACGCTTTCGTGCCTTAGTGTCAGAAACGTCCCAGTAGCCTGCCTACGCTATCGGTGTTCTTTCTAATATCTACGGATTTCACTCCTACACTAGAAATTCCAGCTACCCCTAACGCTCTCGAGCGGAGCAGTTTAGATAATAGTCTGAATGGTTGAGCCACCAGATTTCACTATCTACTTACCCTGCCACCTACGCAACTCTTTACACCCAGTC
+
FFFFFFFFFFFFFFFFFFFFFFFF:FFFFFFFFFFFFFFFFFFFFFFFFFFFFFFFFF:FFFFFFFFFFFFFFFFFFFFFFFFFFFFFFFFFFFFFFFFFF:FFFFFFFFFFFFFFFFFFFFFFFFFFFFFFFFFFFFFFFFFFFFFFFFFFFFFFFFFFFFFFF,FFFFF:FFFFFFFFFFFFFFFFFFFFFFFFFFFFFFFFFFFFFFFFFFFFFFFFFFFF:FFFFFFFFFFFFFFFFFFF:F:
@A01224:195:H35LNDRXY:2:2101:14416:28213 2:N:0:CTTGTGAC+ACGTCCTG
GGACTACAGGGGTTTCTAATCCTGTTCGATACCCGCGCTTTCGTGCCTCAGCGTCAATAGCGGATTCGTGAGATGCCTTCGCAATCGGTGTTCTGTGTGATATCTATGCATTTCACCGCTACACCACACATTCCTCCCACGGCATCCGCATTCAAGCACTGCAGTATCAACGGCACGTTCGAAGTTGAGCTCCGAAATTTCACCGCTGACTTACAATGCCGCCTACGCACCCTTTAAACCCAATAAATCC
+
:FFFFFFFFFFFFFFFFFFFFFFFFFFFFFFFFFFFFFFFFFFF:FFFFFFFFF:FFFFFFFFFFFF:FFFFFFFFFFFFFFFFFF:FFFFFFFFFFFFFFFFFFFFFFFFFFFFFFFFFFFFFFFFFFFFFFFF:FFFFFFFFFFFFFF,FFFFFFFFFFFFFF:FFFFFFFFFFFFFFFFFFFFFFFFFFFFFFFFFFFFF,FFFFFF:FF:FFFFFFFFFFFFFF:FFFFFFFFFFFFFFFFFFF:F
@A01224:195:H35LNDRXY:2:2101:21847:28213 2:N:0:CTTGTGAC+ACGTCCTG
GGACTACTAGGGTATCTAATCCTGTTTGATACCCGCACTTTCGAGCTTCAGCGTCAGTTGCGGCCCAGTGAACTGCCTTCGCAATCGGAGTTCTTCGTGATATCTAAGCATTTCACCGCTACACTAGGAATTCCGCTTGCCTCTACCTCACTCAAGACCGACAGTTTCAAGCGCAGCCCCGGAGTTAAGCCCCGGGATTTCACGCCTGACTTGCCAGCCCGCCTACGCACCCTTTACACCCAGTA
+
FFFFFFFFFFFFFFFFFFFFFFFFFFFFFFFFFFFFFFFFFFFFFFFFFFFFFFFFFFFFFFFFFFFFFF:FFFFFFFFFFFF:FFFFFFFFFFFFFFFFFFFFFFFFFFFFF:FFFFFFFFFFF:FFFFFFFFFFFFFFFFFFFFFFFFFFFFFF:FFFFFFFFFFFFFFFFFFFFFFFFFFFFFFFFFFFFFFF,FFFFFFFFFFFFFFFFFFFFFFFFFF:FFFFFFFFFFFFFFFFFF:FF
@A01224:195:H35LNDRXY:2:2101:22372:28244 2:N:0:CTTGTGAC+ACGTCCTG
GGACTACTCGGGTTTCTAATCCTGTTTGCTACCCACGCTTTCGAGCCTCAGCGTCAGTTAAAGCCCAGTAGGCCGCCTTCGCCACTGGTGTTCCTCCTAATATCTACGCATTTCACCGCTACACATGGAATTCCACTCTCCCCTTCTGCACTCAAGTCTAACAGTTTCCAAAGCGAACAATGGTTAAGCCACTGCCTTTAACTTCAGACTTATTAAACCGCCTGCGCTCGCTTTACGCCCAATAA
+
FFFFFFFFFFFFFFFFFFFFFFFFFFFFFFFFFFFFFFFFFFFFFFFFFFFFFFFFFFFFFFFFFFFFFFFFFFFFFFFFFFFFFFFFFFFFFFFFFFFFFFFFFFFFFFFFFFFFFFFFFFFFFFFFFFFFFFFFFFFFFFFFFFFFFFFFFF:FFFFFFFFFFFFF:FFFFFFFFFFFFFFFFFFFFFFFF:FFFFFFF:FFFFFFFFFFFFFF:F:FFFFFFFFFFFFFFFF:FFFFFF,FF
@A01224:195:H35LNDRXY:2:2101:17987:28260 2:N:0:CTTGTGAC+ACGTCCTG
GGACTACAGGGGTTTCTAATCCTGTTTGCTCCCCACGCTTTCGCGCCTCAGCGTCAGTTACAGACCAGAAAGTCGCCTTCGCCACTGGTGTTCCTCCAAATCTCTACGCATTTCACCGCTACACTTGGAATTCCACTTTCCTCTTCTGCACTCAAGTCCCCCAGTTTCCAATGACCCTCCACGGTTGAGCCGTGGGCTTTCACATCAGACTTAAAGGACCGCCTGCGCGCGCTTTACGCCCAATAATT
+
FFFFFFFFFFFFFFFFFFFFFFFFFFFFFFFFFFFFFFFFFFFFFFFFFFFFFFFFFFFFFFFFFFFFFFFFFFF:FFFFFFFFFFFFFFFFFFFFFFFFFF:FFFFFFFFFFF,FFFFFFF,F:FFFFFFFFFFFF:FFFFFFFFFFFFFFF,:FF,FF:FFFFFFFFFFFF::FFFFFFFFFFFFFFFFFFFFF:FFFFFFFFFFFF:FFFFF:FFF:F,FFFFFFFFFFFFF,FFF:FFFFFF,F
@A01224:195:H35LNDRXY:2:2101:22399:28260 2:N:0:CTTGTGAC+ACGTCCTG
GGACTACTCGGGTTTCTAATCCTGTTTGCTACCCACGCTTTCGAGCCTCAGCGTCAGTTAAAGCCCAGTAGGCCGCCTTCGCCACTGGTGTTCCTCCTAATATCTACGCATTTCACCGCTACACATGGAATTCCACTCTCCCCTTCTGCACTCAAGTCTAACAGTTTCCAAAGCGAACAATGGTTAAGCCACTGCCTTTAACTTCAGACTTATTAAACCGCCTGCGCTCGCTTTACGCCCAATAA
+
FF:::FFFFFFFF,FF:FFFFFFFFFFFFFFFFFFF:FFFFFFF::FFFFFF:FFFFFF,FFFFFFFFFFFFFFFFF:FFFFF:FFFFFFF:FFFFFFFFFFFF:,FFFFFF,FFFFFFF,FFFFFF:FFFFFFFFFFFFFFFFFFFFFFFFFFFFFFFFFFFF,FFFF,FFFF:F:FFFFF:FF:FF:FFFFFFFFFFFF:FFF:,FFFFFFFFFFFFFF:FFFFFFFFFFF,FFFFFFFFFFF
@A01224:195:H35LNDRXY:2:2101:8730:28291 2:N:0:CTTGTGAC+ACGTCCTG
GGACTACACGGGTTTCTAATCCTGTTTGATACCCGCACTTTCGAGCTTCAGCGTCAGTTGCGGCCCAGTGAACTGCCTTCGCAATCGGAGTTCTTCGTGATATCTAAGCATTTCACCGCTACACCACGAATTCCATCCACCTCATCCGCACTCAAGGTTACCAGTATCAATCGCGGGCTGTGGTTGAGCCACAGGCTTTGACGACTGACTTAATATCCCGCCTACGCTCCCTTTAAACCCAATAA
+
FFFFFFFFFFFFFFFFFFFFFFFFF:FFFFFFFFFFFFFFFFFFFFFFFFFFFFFFFFFFFFFFFFFFFFFFFFFFFFFFFFF:FFFFFFFFFFFFFFFFFFFFF,FFFFFFFFFFFFFFFFFFFFFFFFFFFFFFFFFFFFF:FFFFFFFFFFFFFFF:FFFFFFFFFFFFFFFFFFFFFF:FFFFFFFFFFFFFFFFFFFFFFFFFFFFF:FFFFFFFFFFF:FFFFFFFFFFFFFFFFFFFF
@A01224:195:H35LNDRXY:2:2101:31412:28463 2:N:0:CTTGTGAC+ACGTCCTG
GGACTACAAGGGTTTCTAATCCTGTTTGCTCCCCACGCTTTCGCGCCTCAGCGTCAGTTGTCGTCCAGCAAGCCGCCTTCGCCACTGGTGTTCCTCCTAATATCTACGCATTTCACCGCTACACTAGGAATTCCGCTTGCCTCTCCGATACTCAAGGGATGCAGTTTTGAAAGCAGTTCCGGGGTTGAGCCCCGGGATTTCACTCCCAACTTGCATCTCCGCCTACACGCCCTTTACACCCAGTA
+
FFFFFFFFFFFFFFFFFFFFFFFFFFFFFFFFFFFFFFFFFFFFFFFFFFFFF:FFFFFFFFFFFFFFFFFFFFFFFFFFFFFFFFFFFFFFFFFFFF,FFFFFFFFFFFFFFFFFFFFFFFFFFFFFFFFFFFFFFFFFFFFFFFFFFF:::FFFFFFFFF:FFF:FFFFFFF:FFF:FFFFFFFFFFFFFFFFFF,FFF:FFFFF,FFFFFFFFFFFFFFFFFFFFFFFFFFFFFFFFFFFFF
@A01224:195:H35LNDRXY:2:2101:32805:28463 2:N:0:CTTGTGAC+ACGTCCTG
GGACTACTGGGGTTTCTAATCCTGTTTGCTCCCCACGCTTTCGCGCCTCAGCGTCAGTTACTGTCCAGTAGATCGCCTTCGCCACTGGTGTTCTTCCTTATATCTACGCATTTCACCGCTACACAAGGAATTCCATCTACCTCTCCAGCACTCAAGAGATACAGTTTCAAATGCAGTTTATGAGTTAAGCCCATAGATTTCACACCTGACTTGCATCCCCGCCTACGCGCCCTTTACACCCAGTAAAT
+
FFFFFFFFFFFFFFFFFFFFFFFFFFFFFFFFFFFFFFFFFFFFFFFFFFFFFFFFFFFFFFFFFFFFFFFFFFFFFFFFFFFFFFFFFFFFFFFFFFFFFFFFFFFFFFFFFFFFFFFFFFFF,:FFFFFFFFFFFFFFFFFFFFFFFFFFFFFFFFFFFFFFFFFFFFFFFFFFFFFFFFFFFFFFFFFFFFFFFFFFFFFFFFFFFFFFFFFFFFFFFFFFFFFFFFFFFFFFFFFFFFFF,FFF
@A01224:195:H35LNDRXY:2:2101:18322:28494 2:N:0:CTTGTGAC+ACGTCCTG
GGACTACACGGGTTTCTAATCCTGTTCGATACCCACGCTTTCGTGCTTCAGCGTCAGTTGGAAGCCGGTATGCTGCCTTCGCAATCGGAGTTCTGCGTGATATCTATGCATTTCACCGCTACACCACACATTCCTCCCACGGCATCCGCATTCCAGCTTGCCAGTATCAACGGCACGGCAGAGGTTGAGCCCCTGAATTTCACCGCTGACTTAACAGGCCGCCTACGCACCCTTTAAACCCAATA
+
FFFFFFFFFFFFFFFFFFFFFFFFFFFFFFFFFFFFFFFFFFFFFFFFFFFFFFFFFFFFFFFFFFFFFFFFFFFFFFFFFFFFFFFFFFFFFFFFFFFFFFFFFFFFFFFFFFFFFFFFFFFFFFFFFFFFFFFFFFFFFFFFFFFFF:FFFF:FFFFFFFFFFFFFFFFFFFFFFFFFFF:FFFFFFFFFFFFFFFFFFFFFFFFFFFFFFFFFFFFFFFFFFFFFFFFFFFFFFFFFFFFFF
@A01224:195:H35LNDRXY:2:2101:10212:28573 2:N:0:CTTGTGAC+ACGTCCTG
GGACTACTAGGGTTTCTAATCCTGTTTGCTCCCCACGCTTTCGAGCCTCAGCGTCAGTTACAGTCCAGAGAGTCGCCTTCGCCACTGGTGTTCTTCCTAATCTCTACGCATTTCACCGCTACACTAGGAATTCCACTCTCCTCTCCTGCACTCTAGACTTCCAGTTTGAAATGCAGCACCCAAGTTGAGCCCGGGTATTTCACATCTCACTTAAAAATCCGCCTACGCTCCCTTTACGCCCAGTAAAT
+
FFFFFFFFFFFFFFFFFFFFFFFFFFFFFFFFFFFFFFFFFFFFFFFFFFFFFFFFFFFFFFFFFFFFFFFFFFFFFFFFFFFFFFFFFFFFFFFFFFFFFFFFFFFF:FFFFFFFFFFFFFFFFFFFFFFFFFFFFFFFFFFFFFFFFFFFFFFFF,FFF,FFFFFF,FFFF:FFFFF:FFFFFF:FF,FFFFFFFFFFFFFF,FFFFFFF:FFFFFF,FF:FF:F:FFFFFFFFF,FFFFFFF,:F
@A01224:195:H35LNDRXY:2:2101:10619:28714 2:N:0:CTTGTGAC+ACGTCCTG
GGACTACACGGGTTTCTAATCCTGTTTGATACCCACACTTTCGAGCCTCAACGTCAGTAGCGGCTTAGTGTACTGCCTTCGCACTCGGAGTTCTTCGTGATATCTAAGCATTTCACCGCTACACCACGAATTCCATACACCTCAACCGCACTCAAGGAAACCAGTATCAACTGCAGTGCTGCGGTTGAGCCGCAGCCTTTCACAACTGACTTAATCTCCCGTCTACGCTCCCTTTAAACCCAATAAA
+
FFFFFFFFFFFFFFFFFFFFFFFFFFFFFFFFFFFFFFFFFFFFFFFFFFFFFFFFFFFFFFFFFFFFFFFFFFFFFFFFFFF,FFFFFFFFFFFFFFFFFFFFFFFFFFFFFFFFFFFF:FFFFFFFFFFFFFFF:FFFFFFFFFFFFFFFFFFFFFFFFFFFFFFFFFFFFFFFFFFFFFFFFFFFFFFFFFFFFFFFFFFFFFFFFFFFFFFFFFFFFFFFFFFFFFFFFFFFFFFFFFFFFFF
@A01224:195:H35LNDRXY:2:2101:27272:28714 2:N:0:CTTGTGAC+ACGTCCTG
GGACTACCAGGGTATCTAATCCTATTTGCTCCCCACGCTTTCGTGTCTCAGCGTCAGTAATGGCCCAGCAAATCGCCTTCGCCACTGGTGTTCCTTCTAATATCTACGCATTTCACCGCTACACTAGAAATTCCATTTGCCTCTACCATACTCAAGTCTACCAGTTTTTAAGACGAACCGGAGTTGAGCTCCGGGCTTTAATCTTAAACTTAATAAACCGCCTACACACGCTTTACACCCAATAAA
+
FFFFFFFF:FFFFFFFF:FFFFFFFFFFFFFFFFFFFFFFFFFFFFFFFFFFFFFFFFFFFFFFFFFFFFFFFFFFFFFFFFFFFFFF:F::FFFFFFFFFFFF:F:FF,F,FF:FFFFFFFFFFFFFFFFFF::,FFFFFFFF:FFFFFFFF,:F:FFF:FFFFFFFFFFF,FFFFFFFFFFFFFFFFFFFFFFFFF,::FFF,F::FFF,,:FFF,:FFFFFFFF:FFFF,F:FF:FFF::FFF
@A01224:195:H35LNDRXY:2:2101:11062:28729 2:N:0:CTTGTGAC+ACGTCCTG
GGACTACCAGGGTTTCTAATCCTGTTTGCTCCCCACGCTTTCGCGCCTCAGCGTCAGTTGTCGTCCAGCAAGCCGCCTTCGCCACTGGTGTTCCTCCTAATATCTACGCATTTCACCGCTACACTAGGAATTCCGCTTGCCTCTCCGATACTCAAGGGCTACAGTTTCAAATGCAGTTCCGGGGTTGAGCCCCGGGATTTCACATCTGACTTGCAGCTCCGCCTACACGCCCTTTACACCCAGTAAAT
+
FFFFFFFFFFFF:FFFFFFFFFFFFFFFFFFFFF:FFFFFFFFFFFFFFFFFFFFFFFFFFFFFFFFFFFFFFFFFFFFFFFFFFFFFFFFFFFFFFFFFFFFFFFFFFF,FFFFFFFFF,FFFF:FFFFFFFFFFFFFFF:FFFFF:FFFFFF:FFFFFFFFFF:F:FFFFFFFFFFFFFFFFFFFFFFFFFFFF,FFFFFFFFFFFFFFFFFFFFFFFFFFFFFFFFFFFFFFFFFFFFFF:FFFF
@A01224:195:H35LNDRXY:2:2101:10610:28761 2:N:0:CTTGTGAC+ACGTCCTG
GGACTACACGGGTTTCTAATCCTGTTTGATACCCACACTTTCGAGCCTCAACGTCAGTAGCGGCTTAGTGTACTGCCTTCGCAATCGGAGTTCTTCGTGATATCTAAGCATTTCACCGCTACACCACGAATTCCATACACCTCAACCGCACTCAAGGAAACCAGTATCAACTGCAGTGCTGCGGTTGAGCCGCAGCCTTTCACAACTGACTTAATCTCCCGTCTACGCTCCCTTTAAACCCAATAAA
+
FFFFFFFFFFFFFFFFFFFFFFFFFFFFFFFFFFFFFFFFFFFFFFFFFFFFFFFFFFFFFFFFFFFFFFFFF:FFFFFFFFF:FFFFFFFFFFFFFFFFFFFFFFF:FFFFFFFFFFFFFFFFFFFFFFFFFFFFFFFFFFFFFFFFFFFFFFFFFFFFFFFFF:FFFFFFFFFFFFFFFFFFFFFFFFFF:,FFFF,FFFFFFFF:FFF:FFFFFFFFFFFFF:FFFFFFFFFFFFFF:F::FFF
@A01224:195:H35LNDRXY:2:2101:20464:28761 2:N:0:CTTGTGAC+ACGTCCTG
GGACTACTCGGGTTTCTAATCCTGTTTGCTCCCCACGCTTTCGCGCCTCAGCGTCAGTTATCGTCCAGCAAGCCGCCTTCGCCACTGGTGTTCCTCCTAATATCTACGCATTTCACCGCTACACTAGGAATTCCGCTTGCCTCTCCGACACTCAAGGGATACAGTTTCAAAAGCAGTTCCGGGGTTGAGCCCCGGGATTTCACTCCTGACTTGCATCTCCGCCTACACGCCCTTTACACCCAGTAA
+
FFFFFFFFFFFFFFFFFFFFFFFFFFFFFFFFFFFFFFF,FFFFFFFFFFFFFFFFFFFFFFFFFFFFFFFFFFFFFFFFFFFFFFFFFFFFFFFFFFFFFFFFFFFFFFFFFFFFFFFFFFFFF:FFFFFFFFFFFFFFFFFFFFFFFFFFFFFFFFFFFFFFF:FFFFFFFFFFFFFFFFFFFFFFFFFFFFFFFFFFFFFFFFFF:FFFFFFFFFFFFFFFFFFFFFFFFFFFFFFFFFFFFF
@A01224:195:H35LNDRXY:2:2101:26250:28948 2:N:0:CTTGTGAC+ACGTCCTG
GGACTACAAGGGTTTCTAATCCTGTTTGATCCCCACGCTTTCGTGCATCAGCGTCAATTGCGGATTCGTGAGATGCCTTCGCAATCGGTGTTCTGTGTGATATCTATGCATTTCACCGCTACACCACACATTCCTCCCACGGCATCCGCATTCCAGCCTGCCAGTATCAACGGCACGGTAGAGGTTGAGCCCCTAAATTTCACCGCTGACTTAACAGACCGCCTACGCACCCTTTAAACCCAATAA
+
FFFFFFFFFF:FFFFFFFFFFFFFFFFFFFFFFFFFFFFFFFFFFFFFFFFFFFFFFFFFFFFFFFFFFFFFFFFFFFFFFF:FFFFFFFFFFFFFFFFF,FFFFFFFFFFFFFFFFFFFFFFFFFFFFFFFFFFFFFFFFFFFFFFFFFFFFFFFFFFFFFFFFFFFFFFFFFFFFFFFFF:FFFFFFFFFFF,FFFFFFFFFFFFFFFFFFFFFFFFFFFFFFFFFFF:FFFFF:FFFFF,FFF
@A01224:195:H35LNDRXY:2:2101:19605:28995 2:N:0:CTTGTGAC+ACGTCCTG
GGACTACTGGGGTTTCTAATCCTGTTTGCTCCCCACGCTTTCGAGCCTCAGCGTCAGTTTCAGTCCAGAAAGCCGCCTTCGCCACTGGTGTTCTTCCTAATATCTACGCATTTCACCGCTACACTAGGAATTCCGCTTTCCTCTCCTGTACTCTAGCTTGATAGTTCCAAAAGCAATCCTCGCAGTTAAGCTGCGGGCTTTCACTTCTGGCTTACCATGCCGCCTACGCTCCCTTTACACCCAGT
+
FFFFFFFFFFFFFFFFFFFFFFFFFFFFFFFFFFFFFFFFFFFFFFFFFFFFFFFFFFFFFFFFFFFFFFFFFFFFFFFFFFFFFFFFFFFFFFFFFF:FFFFFFFFFFFFFFFFFFFFFFFFFFFFFFFFFFFFFFFFFFFFFFFFFFFFFFFFFFFFFFFFFFFF:FFFFF:FFFFFFFFF:FF:FFFFFFFFFFFF:FFFFFFFFFFFFFFFFFFFFFFFFFFFFF:FFFFFFFF:FFFFFF
@A01224:195:H35LNDRXY:2:2101:4969:29042 2:N:0:CTTGTGAC+ACGTCCTG
GGACTACTGGGGTTTCTAATCCTGTTTGCTCCCCACGCTTTCGTGCCTCAGCGTCAGTTACAGCCCAGTAAGCCGCCTTCGCCACTGGTGTTCCTCCTAATATCTACGCATTTCACCGCTACACTAGGAATTCCGCTTACCTCTTCTGCACTCAAGATATACAGTTTCTCATGCAGTTCCGGAGTTGAGCCCCGGTATTTCACATGTGACTTGCATACCCGCCTACGCACCCTTTACACCCAGTAATT
+
FFFFFFFFFFFFFFFFFFFFFFFFFFFFFFFFFFFFFFFFFFFFFFFFFFFFFFFFFFFFFFFFFFFFFFFFFFFFF,FFFFFFFFFFFFFFFFFFFFFFFFFFFFFFFFFFFFFFFFFFFFF:F,FFFFFFFFFFF:FF:FFFFFFF,FFFFFFFF,F:F:FFFFFFFFFFFFFFFFFFFF,F:FFFFFFFFFFFF,FFFFFFFFFFF:FF::FF:FFFFFFFFFFF,FFFFFFFFFFFFFFFFFF:
@A01224:195:H35LNDRXY:2:2101:29125:29042 2:N:0:CTTGTGAC+ACGTCCTG
GGACTACTCGGGTTTCTAATCCTGTTTGCTCCCCACACTTTCGCGCCTCAGCGTCAGTTACAGTCCAGTAAGCCGCCTTCGCCACTGGTGTTCCTCCCGATCTCTACGCATTTCACCGCTACACCGGGAATTCCGCTTACCTCTCCTGCACTCAAGCCCATCAGTATCCAAAGCAGTTCCCACCTTAAAAGCGGGAATTTCACTCCAGACTTAACGGGCCGCCTACGCGCCCTTTACGCCCAATCCTTC
+
FFFFFFFFFFFFFFFFFFFFFFFFFFFFFFFFFFFFFFFFFFFFFFFFFFFFFFFFFFFFFFFFFFFFFFFFFFFFFFFFFFFFFFFFFFFFFFFFFFFFFFFFFFFFFFFFFFFFFFFFFFFFFFFFFFFFFFFFFFFFFFFFFFFFFFFFFFFFFFFFFFFFFF:FFFFFFFFF:FFFFFFFFFFFFF:FFFFF:FFFFFFFFFFF:F:FFFFFFFFFFFFFFFFFFFFFFFFFFFFFF:FFF,FF:
@A01224:195:H35LNDRXY:2:2101:6361:29136 2:N:0:CTTGTGAC+ACGTCCTG
GGACTACCGGGGTTTCTAATCCTGTTTGCTCCCCACACTTTCGCGCCTCAGCGTCAGTTACAGTCCAGTAAGCCGCCTTCGCCACTGGTGTTCCTCCCGATCTCTACGCATTTCACCGCTACACCGGGAATTCCGCTTACCTCTCCTGCACTCAAGCCCATCAGTATCCAAAGCAGTTCCCACCTTAAAAGCGGGAGTTTCACTTCAGACTTAACAGGCCGCCTACGCGCCCTTTACGCCCAATCAT
+
FFFFFFFFFFFFFFFFFFFFFFFFFFFFFFFFFFFFFFFFFFFFFFFFFFFFFFFFFFFFFFFFFFFFFFFFFFFFFFFFFFFFFFFFFFFFFFFFFFF:FFFFFFFFFFFFFFFFFFFFFFFFFFFFFFFFFFFFFFFFFFFFFFFFFFFFFFFFFFFFFF:FFFFFF,FFFFFFFFFFFFFF::FFFFFFFFFFFFFFFFFFFFFFFFFFFFF,FFFFFFFFFFFFFFFFFFFFFFFFFF,FFFF
@A01224:195:H35LNDRXY:2:2101:24912:29293 2:N:0:CTTGTGAC+ACGTCCTG
GGACACTGGGGTTTCTAATCCTGTTTGCTCCCCATGCTTTCGCGCCTCAGCGTCAGTGTCAGTCCAGAAAGCCGCCTTCGCCACCGGTGTTCCTCCTAATATCTACGCATTTCACCGCTACACTAGGAATTCCGCTTCCCTCTCCTGTACTCTAGTTCGCCAGTTTTGAATGCACTTCCCAAGTTAAGCCCGGGTATTTCACATCCAACTTAGCAAACCGCCTACGCACCCTTTACGCCCAGTAATTC
+
FFFFFFFFFFFFFFFFFFFFFFFFFFFFFFFFFFFFFFFFFFFFFFFFFFFFFFFFFFFFFFFFFFFFFFFFFFFFFFFFFFFFFFFFFFFFFFFFFFFFFFFFFFFF:FFFFFFFFFFFFFFFFFFFFFFFFFFFFFFFFFFFFFFFFFFFFFF:FFFFF,FFFFFFFFFFFFFFFFFFFFFFFFF:FFFFFFF:FFFFFFFFFFF:FFFFFFF:FFFFFFFFFFFFFFFFF:FFF:FFF:F:FFFF
@A01224:195:H35LNDRXY:2:2101:20582:29309 2:N:0:CTTGTGAC+ACGTCCTG
GGACTACAAGGGTTTCTAATCCTGTTTGCTCCCCACGCTTTCGCGCCTCAGCGTCAGTTGTCGTCCAGCAAGCCGCCTTCGCCACTGGTGTTCCTCCTAATATCTACGCATTTCACCGCTACACTAGGAATTCCGCTTGCCTCTCCGATACTCAAGGGATACAGTTTCAAAAGCAGTTCCGGGGTTGAGCCCCGGGATTTCACTTCTGACTTGCATCTCCGCCTACACGCCCTTTACACCCAGTA
+
FFFFFFFFFFFFFFFFFFFFFFFFFFFFFFFFFFFFFFFFFFFFFFFFFFFFFFFFFFFFFFFFFFFFFFFFFFFFFFFFFFFFFFFFFFFFFFFFFFFFFFFFFFFFFFFFF:FFFFFFFFFFFFFFFFFFFFFFFFFFFFFFF:FFFFFFFFFFFFFFFFFFFFFFFF,FFFFFFFFFFFFFFFFFFFFFFFFFFFFFFFFF:FFFFFFFFFFFFFF:FFFFFFFFFFFFFFF:FFFFFFF:F
@A01224:195:H35LNDRXY:2:2101:12120:29340 2:N:0:CTTGTGAC+ACGTCCTG
GGACTACAAGGGTTTCTAATCCTGTTTGCTCCCCACGCTTTCGCGCCTCAGCGTCAGTTATCGTCCAGAAAGCCGCCTTCGCCACTGGTGTTCCTCCTAATATCTACGCATTTCACCGCTACACTAGGAATTCCGCTTTCCTCTCCGACACTCAAGGTGACCAGTTTCAAATGCAGGTTCGGGGTTAAGCCCCGAAATTTCACACCTGACTTGATCATCCGCCTACGCGCCCTTTACACCCAGTAA
+
FFFFFFFFFFFFFFFFFFFFFFFFFFFFFFFFFFFFFFFFFFFFFFFFFFFFFFFFFFFFFFFFFFFFFFFFFFFFFFFFFFFFFFFFFFFFFFFFFF,FFFFFFFFFFF:FFF:FFFFFFFFFFFFFFFFFFFFFFFFFFFFFFFFFFFFFFFFFFFFFFFFFFFFFFFF:FFFFFFFFFFFFFFF:FFFFFFF:FFFFFFFFFFFFFFFFFFF:FFFFFFFFFFFFFFFFFFFFFFFFFFFFF:
@A01224:195:H35LNDRXY:2:2101:32859:29403 2:N:0:CTTGTGAC+ACGTCCTG
GGACTACTGGGGTATCTAATCCTGTTTGCTCCCCACGCTTTCGAGCCTCAACGTCAGTTACAGTCCAGTAAGCCGCCTTCGCCACTGGTGTTCCTCCTAATATCTACGCATTTCACCGCTACACTAGGAATTCCACTTACCTCTCCTGCACTCTAGCTCCACAGTTTCCAAAGCAGTCCCGGGGTTGAGCCCCGGGCTTTCACTCCAGACTTGCAGAGCCGTCTACGCTCCCTTTACACCCAGTACATC
+
FFFFFFFFFFFFFFFF:FFFFFFFFFFFFFFFFFFFFFFFFFFFFFFFFFFFF:FFFFFFFFFFFFFFFFFFFFFFFFFFFFFFFFFFFF:FFFFFFF:FFFFFFFFFFFFFFF:FFFFFFFFF,FFFFFFFFFFFFFFFF:FFFFFFFFFFFFFFFFF:F,FFFFFFFFFFFF:FFFFFFFFFFFF:FFFFFFFF:FFFFFFFFFFFFFFFFF:FFFFFFFFFFFFFFFFFFFFFF,FFF,FFF,F,:
@A01224:195:H35LNDRXY:2:2101:15926:29763 2:N:0:CTTGTGAC+ACGTCCTG
GGACTACAAGGGTTTCTAATCCTGTTTGCTCCCCACGCTTTCGAGCCTCAGCGTCAGTTACAGTCCAGAGAGTCGCCTTCGCCACTGGTGTTCTTCCTAATCTCTACGCATTTCACCGCTACACTAGGAATTCCACTCTCCTCTCCTGCACTCTAGACTTCCAGTTTGAAATGCAGCACCCAAGTTGAGCCCGGGTATTTCACATCTCACTTAAAAATCCGCCTACGCTCCCTTTACACCCAGTAAATC
+
FFFFFFFFFFFFFFFFFFFFFFFFFFFFF:FFFFFFFFFFFFFFFFFFFFFFFFFFFFFFFFFFFFFF:FFFFFFFFFFFFFFFFFFFFFFFFFFFFFFFFFFFFFFFFFFFFFFFFFFFFF,FFFFFF:FFFF:FFFFFFFFFFFFFFFFFFFF::FFFFFFFFFFFFFFFFFFFFFFFFFFFFFFFFF:FFFFF:FFFFFFF,FFFFFFFFF:FFFFFF:FFF:FFFFFFFFFF:FFFFFFFFF,FF
@A01224:195:H35LNDRXY:2:2101:17436:29778 2:N:0:CTTGTGAC+ACGTCCTG
GGACTACTAGGGTTTCTAATCCTGTTTGCTCCCCACGCTTTCGTACCTCAGCGTCAGTATTCGTCCAGAAAGCCGCCTTCGCCACTGGTGTTCCTCCTAATATCTACGCATTTCACCGCTACACTAGGAATTCCGCTTTCCTCTCCGATACTCAAGTCCCCCAGTTCACAGGGCGAACAATGGTTGAGCCATTGCCTTAAACCCTGCGCTTAAAGAACCGCCTACGTACTCTTTACGCCCAATAA
+
FF:FFFFFFFFFFFFFFFFFFFFFFFFFFFFFFFFFFFFFFFFFFFFFFFFFFFFFFFFFFFFFFFFFFFFFFFFFFFFFFFFFFFFFFFF:FFFFFFFFFFFFFFFFFFFFFFFFFFFFFFFFF,FFFFFFFFFFFFFF:FFFFFFFFFFFF:FFFFFFFFFFFFFFFFFFFFFFFFFFFFFFFFFFFFFFFFFFFFFF:FFFFFFFFFFFFFFFFFFFFFFFFFFFFFFFFFFFFFFFFFF:F
@A01224:195:H35LNDRXY:2:2101:24686:29810 2:N:0:CTTGTGAC+ACGTCCTG
GGACTACCCGGGTTTCTAATCCTGTTTGCTCCCCACGCTTTCGCGCCTCAGCGTCAGTTACTGTCCAGAAAGCCGCCTTCGCCACCGGTGTTCCTCCTAATATCTACGCATTTCACCGCTACACTAGGAATTCCACTTTCCTCTCCAGTACTCAAGATCTACAGTTTCAGATGCAGTTCCGAAGTTAAGCCCCGGTATTTCACATCTGACTTGCAAACCCGCCTACGCGCCCTTTACACCCAGTAAAT
+
FFFFFFFF:FFFFFFFFFFFFFFFFFFFFFFFFFFFFF:FFFFFFFFFFF,FFFFFFFFFFFFFFFFFFFFFFFFFFFFFFFFFF::FFFFFFFFFFFFFFFFFFFFFFF:FFFFFFFFFFFFFFFFFFFFFFFFFFFFFFFFFFFFFFFFFFFFFFFFFFFFFF:F:FFFFFFFFFFFFFFFFF:F:,F,FFF,F,FFFFF:FFF:FFFFFFFFFFFFFFFFFFF,FFFFFF:,:F:FFFFFFF:FF
@A01224:195:H35LNDRXY:2:2101:14226:29857 2:N:0:CTTGTGAC+ACGTCCTG
GGACTACTCGGGTTTCTAATCCTGTTTGATCCCCACGCTTTCGTGCCTCAGCGTCAATAGCGGATTCGTGAGATGCCTTCGCAATCGGTGTTCTGTGTGATATCTATGCATTTCACCGCTACACCACACATTCCTCCCACGGCATCCGCATTCTAGCCCGGCAGTATCAACGGCACGGTAGAGGTTGAGCCCCTAAATTTCACCGCTGACTTACCAGACCGCCTACGCACCCTTTAAACCCAATAA
+
FFFFF:FFFFFFFFFFF:FFFFFFFFFFFFFFFFFFFFFFFFFFFFFFFFFFFF:FFFFFFFFFFFFFFFFFFFFFFFFFFFFFFFFFFFFFFFFFFFFF,FFFFF:FFFFFFFFFFFFFFFFF,FFFFFFFFFFFFFFFFFFFFFFFFF:FFF,FF:FFFFFFFFFFFFFFFFFFFFFFFFFFFFFFF:FFFFFFFFFFFFF,FFFFFFFFFFFFFFFFFFFF,F,FFFFFF,FF,FFFFFFFFF
@A01224:195:H35LNDRXY:2:2101:13440:29904 2:N:0:CTTGTGAC+ACGTCCTG
GGACTACTCGGGTTTCTAATCCTGTTTGATCCCCACGCTTTCGTGCCTCAGCGTCAATAGCGGATTCGTGAGATGCCTTCGCAATCGGTGTTCTGTGTGATATCTATGCATTTCACCGCTACACCACACATTCCTCCCACGGCATCCGCATTCCAGCCTGCCAGTATCAACGGCACGGTAGAGGTTGAGCCCCTAAATTTCACCGCTGACTTAACAGACCGCCTACGCACCCTTTAAACCCAATAAA
+
FFFFFFFFFFFFFFFFFFFFFFFFFFFFFFFFFFFFFFFFFFFFFFFFFFFFFF,FFFFFFFFFFFFFFFFFFFFFFFFFFFFFFFFFFFFFFFFFFFFFFFFFFFFF:FFFFFFFFFFFFFFFFFFFFFFFFFFFFFFFFFFFFFFFFF:FFFFFFFFFFFF:FFFFFFFFFFFFFFFFFFFFFFFFFFFFFF:FFFFF:FF:FFFFFFFFF::FFFFFFFFFFFFFFF:FFFFFFFFF,FFFFF:
@A01224:195:H35LNDRXY:2:2101:8034:29935 2:N:0:CTTGTGAC+ACGTCCTG
GGACTACCGGGGTTTCTAATCCTGTTTGCTCCCCACGCTTTCGCGCCTCAGCGTCAGTTGTCGTCCAGCAGGCCGCCTTCGCCACTGGTGTTCCTCCTAATATCTACGCATTTCACCGCTACACTAGGAATTCCGCCTGCCTCTCCGATACTCAAGATATACAGTTTCAAATGCAGCCCCGGAGTTAAGCCCCGGTATTTCACATCTGACTTGCATACCCGCCTACGCGCCCTTTACACCCAGTA
+
FFFFFFFFFFFFFFFFFFFFFFFFFFFFFFFFFFFFFFFFFFFFFFFFFFFFFFFFFFFFFFFFFFFFFFFFFFFFFFFFFFF:FFFFFFFFFFFFFFFFFFFFFFFFFFFFFFFFFFFFFFFFF:FFFFFFFFFFFFFFFFFFFFFFFFFFFFFFFFFFFFFFFFFFFFFFFFFFFFFFFFFFFFFFFFFFFFFF:FFFFFFFFFFFFFFFFFFFFFF:FFFFFFFFFFFFFFFFFFFFFFFFF
@A01224:195:H35LNDRXY:2:2101:32108:29951 2:N:0:CTTGTGAC+ACGTCCTG
GGACTACAGGGGTTTCTAATCCTGTTTGCTCCCCACGCTTTCGCGCCTCAGCGTCAGTTGTCGTCCAGCAGGCCGCCTTCGCCACTGGTGTTCCTCCTAATATCTACGCATTTCACCGCTACACTAGGAATTCCGCCTGCCTCTCCGATACTCAAGGGGATCAGTTTCAAATGCAGTTTAGGGGTTGAGCCCCTAGATTTCACATCTGACTTGATCCTCCGCCTACACGCCCTTTACACCCAGTAAAT
+
FFFFFFFFFFFFFFFFFFFFFFFFFFFFFFFFFFFFFFFFFFFFFFFFFFFFFFFFFFFFFFFFFFFFFFFFFFFFFFFFFFFFFFFFFFFFFFFFFFFFFFFFFFFFFFFFFFFFFFFFFFFFFFFFF:FFFFFFFFFFFFFFFFFFFFFFFFFFFFF,FFFFFFFFFFFFFFFFFFFF:FFFFFFFFFFFFFFFFFFFFFFFFFFFFFFFFFFFFFFFFFFFFFFFFFFFFFFFFFFFFFFF:,FF
@A01224:195:H35LNDRXY:2:2101:9136:30060 2:N:0:CTTGTGAC+ACGTCCTG
GGACTACTCGGGTATCTAATCCTATTTGCTCCCCACGCTTTCGTCCATGAACGTCAGTAATAGCCCAGCAAGTCGCCTTCGCCACTGGTGTTCCTTCTAATATCTACGCATTCTACCGCTACACTAGAAATTCCACTTGCCTCTACTATACTCAAGCCTGCCAGTTTCTAGAACGAACCGAAGTTAAGCTCCGGGCTTTGATTCTAGACTTAACAAGCCGTCTGCGGACGCTTTACGCCCAATAAAT
+
FFFFFFFFFFFFFFFFFFFFFFFFFFFFFFFFFFFFFFFFFFFFFFFFFFFFFFFFFFFFFFFFFFFFFFFFFFFFFFFFFFFFFFFFFFFFFFFFFFFFFFFFFFFFFF,FFFFFFFFF,FFFF,F:FFFFFFFFFFFFFFFFFFF:FFFFFFFFFFFFFFFFFF:FFFFFFFFFFFFFFFFFFFFF:FFFFFFFFFFFFFFFFFFFFF:FFFFFFF,FFFFF:FFFFFF,,FFFFFFFF:F,:F,
@A01224:195:H35LNDRXY:2:2101:22733:30091 2:N:0:CTTGTGAC+ACGTCCTG
GGACTACTGGGGTTTCTAATCCTGTTTGATACCCGCACTTTCGAGCCTCAGCGTCAATTACACCCCAGGAGACTGCCTTCGCAATCGGAGTTCTTCGTCATATCTAAGCATTTCACCGCTACACGACGAATTCCATCTCCCTTGTGTGCATTCAAGACCGCCAGTTTCAACGGCACGACCAGGTTGGGCCTGGAAATTTTACCGCTGACTTAACAGCCCGCCTACGCTCCCTTTAAACCCAATAAATC
+
FFFFFFFFFFFFF:FFFFFFFFFFFFFFFFFFFFFFFFFFFFFFFFFFFFFFFFFFFFFFFFFFFFFFFFFFFFFFFFFFFFFFFFFFFFFFFFFFFFFFFFFFFFFFFFFFFFFFFFFFFFFFFFFFFFFFFFFFFFFFFFFFFFFFF:FFFFFFFFFFFFFFFFFFFFFFFFFFFFF:FFFFFFFFFFFFFFFFFFFFFFFFFFFFFFFFFFFFFFFFFFFF:FFFFFFFFFFF:F:FFFFFFFFF
@A01224:195:H35LNDRXY:2:2101:14064:30138 2:N:0:CTTGTGAC+ACGTCCTG
GGACTACCGGGGTATCTAATCCTGTTTGCTCCCCACGCTTTCGCGCCTCAGCGTCAGTTGTCGTCCAGCAAGCCGCCTTCGCCACTGGTGTTCCTCCTAATATCTACGCATTTCACCGCTACACTAGGAATTCCGCTTGCCTCTCCGATACTCAAGGGCTACAGTTTCAAATGCAGTTCCGGGGTTGAGCCCCGGGATTTCACATCTGACTTGCAGCTCCGCCTACACGCCCTTTACACCCAGTAAAT
+
FFFFFFFFFFFFFFFFF:FFFFFFFFFFFFF:FFFFFFFFFFFFFFFFFFFFF:FFFFFFFFFFFF:FFFFFFFFFFFFFFFFFFFFFFFFF,F:FFFFFFFFFF:FFFFF:F:FFFFF:FFFFF:FFFFFFFFFFFFFF:FFFF:FFFFFFF:F:FFF,FFFFF:FFFFFFFFFFFFFFFFFFFFF:F:,FFFF:FFFFFFFF::FF:FF,FFFFF:FFFFF:,,FFFFFFFFFF:FF:FFF:FFF:
@A01224:195:H35LNDRXY:2:2101:3143:30264 2:N:0:CTTGTGAC+ACGTCCTG
GGACTACCCGGGTTTCTAATCCTGTTTGCTCCCCACGCTTTCGCGCCTCAGCGTCAGTTGTCGTCCAGCAGGCCGCCTTCGCCACTGGTGTTCCTCCTAATATCTACGCATTTCACCGCTACACTAGGAATTCCGCCTGCCTCTCCGATACTCAAGGGATACAGTTTCAAATGCAGTTTCGGGGTTGAGCCCCGAGATTTCACATCTGACTTGCATCTCCGCCTACACGCCCTTTACACCCAGTA
+
FFFFF,FFFFFF:FFFFFFFFFFFFFFFFFFFFFFFFFFFFFFFFFFFFFFFFFFFFFFFFFFFFFFFFFFFFFFFFFFFFFFFFFFFFFFFFFFFFFFFFFFFFFFFFFFFFFFFFFFFFFFFFFFFFFFFFFFFFFFFFFFFFFF,FFFFFFFFFFFFFFFFFFFFFFFFFFFFFFFFFFFFFFFFFFFFFFFFFFFFFFFFFFFFFFFFFFF:FFFFFFFFFFFFFFFFFFFFFFFFFFFFF
@A01224:195:H35LNDRXY:2:2101:4915:30295 2:N:0:CTTGTGAC+ACGTCCTG
GGACTACAAGGGTATCTAATCCTGTTTGCTCCCCACGCTTTCGAGCCTCAACGTCAGTAATCGTCCAGTAAGCCGCCTTCGCCACTGGTGTTCCTCCTAATATCTACGCATTTCACCGCTACACTAGGAATTCCGCTTACCTCTCCGACACTCTAGTTCAATAGTTTCCAAAGCAGTCCCGGGGTTGAGCCCCGGGCTTTCACTTCAGACTTACTAAACCGTCTACGCTCCCTTTACGCCCAGTAATTC
+
FFFFFFFFFFFFFFFFFFFFFFFFFFFFFFFFFFFFFFFFFFFFFFFFFFFFFFFFFFFFFFFFFFFFFFFFFFFFFFFFFFFFFFFFFFFFFFFFFFFFFFFFFFFFFFFFFFFFFFFFFFFFFFFFFFFFFFFFFFFFFFFFFFFFFFFFFFFFFFFFFFFFFFFFF,FFFFFFFFFFFFFFFFFFFFFFFFFFFFFFFFFFFFFFFFFF:FFF:FFFFFFFFFFFFFFFFFFFFFFFFFFFFFFFF
@A01224:195:H35LNDRXY:2:2101:22327:30389 2:N:0:CTTGTGAC+ACGTCCTG
GGACTACTAGGGTTTCTAATCCTGTTTGCTCCCCACACTTTCGCTCCTCAACGTCAGTTACAGTCCAGAAAACCGCCTTCGCCACTGGTGTTCCTCCTAATATCTACGCATTTCACCGCTACACTAGGAATTCCACTCTCCTCTCCTGCACTCTAGACTTCCAGTTTGAAATGCAGCACCCAAGTTGAGCCCGGGTATTTCACATCTCACTTAAAAATCCGCCTACGCTCCCTTTACGCCCAGTAAATCC
+
FFFFFFFFFFFFFFFFFFFFFFFFFFFFFFFFFFFFFFFFFFFFFFFFFFFFFFFFFFFFFFFFFFFFFFFFFFFFFFFFFFFFFFFFFFFFFFFFFFFFFFFFFFFFFFFFFFFFFFFFFFFFFFFFFFFFFFFFFFFFFFFFFFFF:FFFFFFFFFFFFFFFFFFF:FFFFFFFFFFFFFFFFFFFFFFFFFFF:F:FFF:FFFFFFFFFFFFFFF,FFFF:F:FFFF:FFFFFFFFFFFF:F:,:FF
@A01224:195:H35LNDRXY:2:2101:20166:30467 2:N:0:CTTGTGAC+ACGTCCTG
GGACTACTCGGGTATCTAATCCTGTTCGATACCCGCACCTTCGAGCTTCAGCGTCAGTTACGGACTAGCAAGCTGCCTTCGCAATCGGAGTTCTTCGTCATATCTAAGCATTTCACCGCTACACGACGAATTCCGCCTGCCTCTTACGCACTCAAGGTCGCCAGTTTCAATTGCAGTGCAGACGTTGAGCGACTACATTTCACAACTAACTTGTTTTCCCGTCTACGCACCCTTTACACCCAATA
+
FFFFFFFFFFFFF:F:FFFFFFFFFFFFFFFFFFFFF::FFFFFFFFFFFFFFFFFFFFFFFFFFFFFFFFFFFFFFFFFFFF,FFF:FFFFFFFFF,FF:FFFF:FFFFFFFFFFFFFFFFFFFFFF:FFFFFFFFFFFFFFFFFFFFFFFFFFF:FFFFFFFFFFFF:FFFFFFFFF,F::FFFFFFFFFFF:,FFFFFF:FFFFFFFFFFFFFFFFFFFFFFFFFFFFFF:FFFFFFF::FF
@A01224:195:H35LNDRXY:2:2101:32488:30514 2:N:0:CTTGTGAC+ACGTCCTG
GGACTACTGGGGTTTCTAATCCTGTTTGCTCCCCATGCTTTCGAGCCTCAGCGTCAGTTAAAGCCCAGTTGGCCGCCTTCGCCACTGGTGTTCCTCCGAATATCTACGCATTTCACCGCTACACTCGGAATTCCGCCAACCTCTACTTCACTCAAGAATAACAGTTTTGGATGCAGCCCCGAGGTTAAGCCTCGGTATTTCACATCCAACTTGCTATCCCGCCTGCGCTCCCTTTACACCCAGTAAT
+
FFFFFFFFFFFFFFFFFFFFFFFFFFFFFFFFFFFFFFFFFFFFFFFFFFFFFFFFFFFFFFFFFFFFFFFFFFFFFFFFFFFFFFFFFFFFFFFFFFFFFFFFFFFFFFFFFFFFFFFFFFFFFFFFFFFFFFFFF::FFFFFFFFFFFFFFFFFFFFFFFFFFFFFFFFFFFFFFFFFFFFFFFFFFFFFFFFF,F,FFFF:FFF,FFFFFFFFFFFFFFFFFFFFFFFFFF:FFFF,FFFFFFF
@A01224:195:H35LNDRXY:2:2101:16034:30671 2:N:0:CTTGTGAC+ACGTCCTG
GGACTACAAGGGTTTCTAATCCTGTTTGCTCCCCACGCTTTCGAGCCTCAGCGTCAGTTACAGTCCAGAGAGTCGCCTTCGCCACTGGTGTTCTTCCTAATCTCTACGCATTTCACCGCTACACTAGGAATTCCACTCTCCTCTCCTGCACTCTAGACTTCCAGTTTGAAATGCAGCACCCAAGTTGAGCCCGGGTATTTCACATCTCACTTAAAAATCCGCCTACGCTCCCTTTACACCCAGTAAATC
+
FFFFFFFFFFFFFFFFFFFFFFFFFFFFFFFFFFFFFFFFFFFFFFFFFFFFFFFFFFFFFFFFFFFFFFFFFFFFFFFFFFFFFFFF:FFFFFFFFFFFFFFFFFFFFFFFFFFFFFFFFFFFFFFFFFFFFF,FFFFFFFFFFFFFFFFFFFFFFF:FFFFFFFFFFFFF::FF:FFFFFFFFF:FFFFFFFFFFFFFFFFFFFFFFFFFFFFFFF:FFFFFF:FFFFFFFFFF:FFF:FFFFFFFF
@A01224:195:H35LNDRXY:2:2101:18041:30671 2:N:0:CTTGTGAC+ACGTCCTG
GGACTACTAGGGTATCTAATCCTGTTTGCTCCCCATGCTTTCGCGCCTCAGCGTCAGTTACAGTCCAGAAAGCCGCCTTCGCCACCGGTGTTCCTCCTAATATCTACGCATTTCACCGCTACACTAGGAATTCCGCTTTCCTCTCCTGCACTCAAGATATCCAGTTTCAAATGCAGCCCCGAAGTTAAGCCTCGGTATTTCACATCTGACTTAGTTACCCGCCTACACGCCCTTTACACCCAGTAA
+
FFFFFFFFFFFFFFFFFFFFFFFFFFFFFFFFFFFFFFFFFFFFFFFFFFFFFFFFFFFFFFFFFFFFFFFFFFFFFFFFFFFFFFFFFFFFFFFFFFFFFFFFFFFFFFFFFFFFFFFFFFFFFFFFFFFFFFFFFFFFFFFFFFFFFFFFFF:FFFFFFFFFFFFFFFFFFFFFFFFFFFFFFF,FFFFFFFFF:FFFFFFFFFFF:FFFFFFFF::FFFFFFFFFFF:FFFFFFFF,FFFFFF
@A01224:195:H35LNDRXY:2:2101:13612:30765 2:N:0:CTTGTGAC+ACGTCCTG
GGACTACTAGGGTATCTAATCCTGTTTGCTCCCCACGCTTTCGTGCCTCAGCGTCAGTTACGGCCCAGTATGTCGCCTTCGCCTCTGGTGTTCCTCCTAATATCTACGCATTCCACCGCTACACTAGGAATTCCACATACCCCTGCCACACTCAAGCCTGGCAGTTTTGGTAGTAGTTCCGGAGTTGAGCCCCGGAATTACGCTCCCAACTTGCCAAACCGCCTACGCACCCTTTACGCCCAGTCA
+
FFFFFFFFFFFFFFFFF:FFFFFFFFFFFFFFFFFFFFFFFFFFFFFFFFFFFFFFFFFFFFFFFFFF,FFFFFFFFFFFFFFFFFFFFFFFFFFFFF:FFFFFFFFFFFFFFFFFFFFF,F:FF,FFFFFFFFFFFFFFF:FFFFFFFFFFFFFFFFFFFFFFFFFFFFF,FFFFFFFFFFFFFFFFFF:FFFF,:FFFFFFF,FFFFFFFFFFF:FFFFFFFFFFFFFFFFFFFFFFFFFFFFF
@A01224:195:H35LNDRXY:2:2101:19171:30780 2:N:0:CTTGTGAC+ACGTCCTG
GGACTACAGGGGTATCTAATCCTGTTTGCTCCCCGCACCTTCGCACCTCAGCGTCAGTCATCTGCCCGGAACTTGCCTTCGCCATTGGTGTTCTTCCAGATATCTGCAGATTTCACCCCTACACCTGGAATTCCAGTTCCGCCTCAGCGACTCAAGCCCTGTAGTTCTCAATGCAGTCTATGGGTTGAGCCCATAGATTTCACACCAAGCTTGCAGGGCCGCCTACATGCCCTTTACGCCCAATAATT
+
FFFFFFFFFFFFFFFFF:FFFFFFFFFFFFFFFFFFFFFFFFFFFFFFFFFFFFFFFFFFFFFFFFFFFF:FFFFFFFFFFFFFFFFFFFFFFFFFFFFFFFFFFFFFFFFFFFFFFFFFFFFFFFFFFFFFFFFFFFFFFFFFFFFFFFFFFFFFFFFFFFFFFFFFFFFFFFFF:FFFFFFF:FFFFFFFF:FFFFFFFFFFFFF,FFFFFF:FFFFFFFF:FFF:FFFFFFFFFFFFFFF:FFFF
@A01224:195:H35LNDRXY:2:2101:6750:30812 2:N:0:CTTGTGAC+ACGTCCTG
GGACTACAGGGGTTTCTAATCCTGTTTGCTCCCCACACTTTCGTGCCTCAACGTCAGTTTCTGTCCAGAAAGTCGCCTTCGCCACTGGTGTTCCTCCTAATATCTACGCATTTCACCGCTACACTAGGAATTCCACTTTCCTCTCCAGTACTCAAGAAAAATAGTTTTAGTTGCAGTTCCTCAGTTAAGCCGAGGGATTTCACAACTAACTTGTTTTCCCGTCTACGCACCCTTTACACCCAATAAA
+
FFFFFFFFFFFFFFFFFFFFFFFFF:FFFFFFFFFFFFFFFFFFFFFFFFFFFFFFFF:FFFFFFF:FF:FFFFFFFFFFFFFFFFFFFFFFFFFFFFFFFFFFFFFFFFFFFFFFFFFFFFFFFFFFFFFFFFFFFFFFFFFFFFFFFFFFFFFFFFFFFFFFFFFFFFFFFFFFFFFFFFFFFFFFFFFFFFFFFFFFFFFFFFF,FFF:F,FFFFFFFFFFFFFFFFFFF:FFFFFFFF,FF,F
@A01224:195:H35LNDRXY:2:2101:27245:30827 2:N:0:CTTGTGAC+ACGTCCTG
GGACTACTGGGGTTTCTAATCCTGTTTGATACCCACACTTTCGAGCCTCAACGTCAGTTACGGCTTAGTGTACTGCCTTCGCAATCGGAGTTCTTCGTGATATCTAAGCATTTCACCGCTACACCACGAATTCCATACACCTCAACCGCACTCAAGGAAACCAGTATCAACTGCAATTTTAAGGTTGGGCCTCAAACTTTCACAGCTGACTTAATCTCCCGTCTACGCTCCCTTTAAACCCAATAAA
+
FFFFFFFFFFFFFFFFFFFFFFFFFFFFFFFFFFFFFFFFFFFFFFFFFFFFFFFFFFFFFFFFFFFFFFFFFFFFFFFFFF:FFFFFFFFFFFFFFFFFFFFFFFFFFFFFFFFFFFFFFFFFFFFFFFFFFFFFFFFFFFFFFFFFFFFFFFFFFFFFFFFFFFFFFFFFFFFFFFFFFFFFFFFFFF:FFFFFFFFFFFFFFFFFFFFFFFFFFFFFFFFFFFFFFFFFFFFFFFFFFFF:FFF
@A01224:195:H35LNDRXY:2:2101:22797:30953 2:N:0:CTTGTGAC+ACGTCCTG
GGACTACTGGGGTATCTAATCCTGTTTGCTCCCCACGCTTTCGAGCCTCAGCGTCAGTTACAGACCAGAGAGCCGCTTTCGCCACCGGTGTTCCTCCATATATCTACGCATTTCACCGCTACACATGGAATTCCGCTTGCCTCTACTCCACTCAAGAACTACAGTTTTGGATGCAGCCCCGAAGTTAAGCTTCGGTATTTCACATCCAACTTGCAGTCCCGCCTGCGCACCCTTTACACCCAGTA
+
FFFFFFFFFFFFFFFFFFFFFFFFFFFFFFFFFFFFFFFFFFFFFFFFFFFFFFFFFFFFFFFFFFFFFFFFFFFFFFFFFFFFFFFFFFFFFFFFFFFFFFFFFFFFFFFFFFFFFFFFFFFFFFFFFFFFFFFFFFFFFFFFFFFFFFFFFFF:FFFFFFFFFFFFFFFFFFFFFFFFFFFFFFFFFFFFFFFFFFFFFF:FFF::FFFFF:FFFF:FFFFFFFFFFFFFFFFFFFFFFFFFF
@A01224:195:H35LNDRXY:2:2101:7744:31000 2:N:0:CTTGTGAC+ACGTCCTG
GGACTACTCGGGTATCTAATCCTGTTTGATCCCCACGCTTTCGTGCATCAGCGTCAATTGCGGATTCGTGAGATGCCTTCGCAATCGGTGTTCTGTGTGATATCTATGCATTTCACCGCTACACCACACATTCCTCCCACGGCATCCGCATTCCAGCCTGCCAGTATCAACGGCACGGTAGAGGTTGAGCCCCTAAATTTCACCGCTGACTTAACAGACCGCCTACGCACCCTTTAAACCCAATAAA
+
FFFFFFFFFFFFFFFFFFFFFFFFFFFFFFFFFFFFFFFFFFFFFFFFFFFFFFFFFFFFFFFFFFFFFFFFFFFFFFFFFFF:FFFFFFFFFFFFFFFFFFFFFFFFFFFFFFFFFFFFFFFFFFFFFFFFFFFFFFFFFFFFFFFFFFFFFFFFFFFFFFFFFFFFFFFFFFFFFFFFFFFFFFFFFFFFFFF:FFFFFFFFFFFFFFFFFFFFFFFFFFFFFFFFFFFFFFFFFFFFFFFFFFF
@A01224:195:H35LNDRXY:2:2101:20184:31093 2:N:0:CTTGTGAC+ACGTCCTG
AGACTACAGGGGTATCTAATCCTGTTTGCTCCCCACGCTTTCGCGCCTCAGCGTCAGTTACCGTCCAGAAAGCCGCCTTCGCCACCGGTGTTCCTCCTAATATCTACGCATTTCACCGCTACACTAGGAATTCCGCTTTCCTCTCCGGCACTCAAGAAATGCAGTTTCAAATGCAGCCCCGAAGTTGAGCTTCGGTATTTCACATCTGACTTGCATTCCCGCCTACACGCCCTTTACACCCAGTAAA
+
FFFFFFFFFFFFFFFFFFFFFFFFFFFFFFFFFFFFFFFFFFFFFFFFFFFFFFFFFFFFFFFFFFFFFFFFFFFFF:FFFFFFF:FFFF:FFFFFFFFFFFFFFFFFFFFFF:FFFFFFFFFFFFFFFFFFFFFFFFFFFFFFFFFFFFFFFFFFF:FFFFFFF:FFFFFFFFFFFFFFFFFFFFFFFFFFFFFF:FFFFFFFFFFFFFFFFFFFFFFFFFFF,FFFFFFFFFFFFFFFFFF,FFF
@A01224:195:H35LNDRXY:2:2101:23176:31109 2:N:0:CTTGTGAC+ACGTCCTG
GGACTACAAGGGTTTCTAATCCTGTTTGCTCCCCACGCTTTCGCGCCTCAGCGTCAGTTACAGACCAGAAAGTCGCCTTCGCCACTGGTGTTCCTCCAAATCTCTACGCATTTCACCGCTACACTTGGAATTCCACTTTCCTCTTCTGCACTCAAGTCCCCCAGTTTCCAATGACCCTCCACGGTTGAGCCGTGGGCTTTCACATCAGACTTAAAGGACCGCCTGCGCGCGCTTTACGCCCAATAATT
+
FFFFFFFFFFFFFFFFFFFFFFFF:FFFFFFFFFFFFFFFFFFFFFFFFFFFFFFFFFFFFFFFFF:FFFFFFFFFFFFFFFFFFFFFFFFFFFFFF:FFFFFFFFFFF,FFFFFFFFFFFFFF,FFFFFFFFFFFFFFFFFFFFFFFFFFFFF,FFFFFFFFFF:FFFFFFFFFFFFFFFFF:FFFFFFFFFFFFFFFFFFFFFFFFFFFFF::FFFFFFFFFFFFFFFFF:F,FFFFFFF,FFFFF
@A01224:195:H35LNDRXY:2:2101:7681:31140 2:N:0:CTTGTGAC+ACGTCCTG
GGACTACTCGGGTATCTAATCCTGTTTGATCCCCACGCTTTCGTGCATCAGCGTCAATTGCGGATTCGTGAGATGCCTTCGCAATCGGTGTTCTGTGTGATATCTATGCATTTCACCGCTACACCACACATTCCTCCCACGGCATCCGCATTCCAGCCTGCCAGTATCAACGGCACGGTAGAGGTTGAGCCCCTAAATTTCACCGCTGACTTAACAGACCGCCTACGCACCCTTTAAACCCAATAAA
+
FFFFFFFFFFFFFFFFFFFFFFFFFFFFFFFFFFFFFFFFFFFFFFFFFFFFFFFFFFFFFFFFFFFFFFFFFFFFFFFFFF:FFFFFFFFFFFFFFFF:FFFFFFFFFFFFFFFFFFFFFFFFFFFFFFFFFFFFFFFFFFFFFFFFFFFFFFFFFFFFFFFFFFFFFFFFFFFFFFFFFFFFFFF:FFFFFF,FFFFFFFFFFFFFFFFFFFFFF:F,FFFF,FFFFFFFFFFFF:F:FFFFFF:
@A01224:195:H35LNDRXY:2:2101:8034:31250 2:N:0:CTTGTGAC+ACGTCCTG
GGACTACAGGGGTTTCTAATCCTGTTTGCTACCCACGCTTTCGCGCCTCAGCGTCAGTTATGGTCCAGAAAGCCGCCTTCGCCACCGGTGTTCCTCCTAATATCTACGCATTTCACCGCTACACTAGGAATTCCACTCTCCTCTCCTGCACTCAAGTCTTACAGTTCCACAAGCTTACTACGGTTGAGCCGTAGCCTTTCACTTCTGGCTTGAAAGACCGCCTACGCACCCTTTACGCCCAGTAATT
+
FFFFFFFFFFFFFFFFFFFFFFFFFFFFFFFFFFFFFFFFFFFFFFFFFFFF:FFFFFFFFFFFFFFF:FFFFFFFFFFFFFFFFFFFFFFFFFFFFFFFFFFFFFFFFFFFFFFFFFFFFFFFFFFFFF:FFF:FFFFFFFFFFFFFFFFFFFFFFFFFFFFFFFFFF,FFFFFFFFFFF:F:FF,FFF:FFFFFFFFFFFFFFFFFFFFFFFFFFFFFFFFFFFFFFFFFFFFFFFFFFFFFFFF
@A01224:195:H35LNDRXY:2:2101:23520:31360 2:N:0:CTTGTGAC+ACGTCCTG
GGACTACCGGGGTATCTAATCCTGTTTGCTCCCCACGCTTTCGCGCCTCACCGTCAGTTATCGTCCAGTAATCCGCCTTCGCCACTGGTGTTCTTCCTTATATCTACGCATTTCACCGCTACACAAGGAATTCCGATTACCTCTCCGACACTCAAGATCTACAGTTTCAAATGCAGTTCACGAGTTGAGCCCGTGGATTTCACATCTGACTTGCAGACCCGGCTGCACGCCCTTTACACCCAGTAAATC
+
FFFFFFFFFFFFFFFFFFFFFF:FFFFFFFFFFFFFFFFFFFFFFFFFFFFFFFFFFFFFFFFFFFFFFFFFFFFFFFFFFFFFFFFFFFFFFFFFFFFFFFFFFFFFFFFFFFFFFFFFFFFFF:FFFFFFFFFFFFFFFFFFFFFFFFFFFFFFFFFFFFFFFFFFFFFFFFFFFFFFFFFFFFFFFFFFFFFFFFFFFFFFFFFFFFFFFFFFFFFFFFFFFFFFFFFFFFFFFFFFFFFFFFFFF
@A01224:195:H35LNDRXY:2:2101:3143:31391 2:N:0:CTTGTGAC+ACGTCCTG
GGACTACTCGGGTTTCTAATCCTGTTTGCTCCCCACGCTTTCGCGCCTCAGCGTCAGTTATCGTCCAGTAGATCGCCTTCGCCACTGGTGTTCCTCCTAATATCTACGCATTTCACCGCTACACTAGGAATTCCATCTACCTCTCCGACACTCAAGAAAAACAGTTTCAAGTGCAGTTTATGGGTTGAGCCCATAGATTTCACACCTGACTTGCTTTCCCGCCTACGCGCCCTTTACACCCAGTAAA
+
FFFFFFFFFFFFFFFFFFFFFFFFFFFFFFFFFFFFFFFFFFFFFFFFFFFFFFFFFFFFFFFFFFFFFFFFFFFFFFFFFFFFFFFFFFFFFFFFFFFFFFFFFFFFFFFFFFFFFFFF:F:FF:FFFFFFFFFFFFFFFFFFFFFFFFFFFFFFFFFFFFFFFFFFFFFFFFFFF:FFFFFFFF:FF:FFFFFFFF:FFFFFFFFFFFFFFFFFFFFFFFFFFFFFFFFFFF:FF:F,FFFFFFF
@A01224:195:H35LNDRXY:2:2101:4924:31407 2:N:0:CTTGTGAC+ACGTCCTG
GGACTACACGGGTTTCTAATCCTGTTTGCTCCCCACGCTTTCGCGCCTCAGCGTCAGTTACTGTCCAGCAAGTCGCCTTCGCCACTGGTGTTCCTCCTAATATCTACGCATTTCACCGCTACACTAGGAATTCCACTTGCCTCTCCAGCACTCAAGAAATACAGTTTCAAATGCAGGCTATGGGTTGAGCCCATAGTTTTCACATCTGACTTGCATTCCCGCCTACGCGCCCTTTACACCCCGTA
+
FFFFFFF:FFFFFFFFFFFFFFFF,FFFFFFFFFFFFFFFFFFFFFFFFFFFFFFFF,FFFFFFFFFFFFFFFFFFFFFFFFFFFFFFFFFFFFFFFFFFFFFFFFFFFFFFFFFFFFFFFFFFF:FFF:FFFFFFFFFFFFFFFFFFFFF:FFFFFFFFFFFFFFFFFFF,FF,FFFF,FFF:FFFFFFFF:,FFFFFFFFF:FFFFFF,FFF:FFFFFFFFFF:FFFFFFF:FFFFF:F,FFF
@A01224:195:H35LNDRXY:2:2101:3179:31641 2:N:0:CTTGTGAC+ACGTCCTG
GGACTACTAGGGTATCTAATCCTGTTTGCTACCCACGCTTTCGTGCCTCAGCGTCAGTTAAAGCCCAGCAGGCCGCCTTCGCCACTGGTGTTCCTCCCTATCTCTACGCATTTCACCGCTACACAGGGAATTCCGCCTGCCTCTACTTCACTCAAGCTCTATAGTTTCAAATGCAGTTTATGGGTTGAGCCCATAGATTTCACATCTGACTTACAAAGCCGCCTACGCACCCTTTACACCCAGTA
+
FFFFFFFFFFFFFFFFFFFFFFFFFFFFFFFFFFFFFFFFFFFFFFFFFFFFFFFFFFFFFFFFFFFFFFFFFFFFFFFFFFFFFFFFFFFFFFFFFFFFFFFFFFFFFFFFFFFFFFFFFFFFFFFF,:FFFFFFFFFFFFFFFFFFFFFFFFFFFFF:FFFFFFFFFFFFFF:FFFFFFFFFFFFFFFFFFFFFFFFFFFFFFFFFFFFFFFFF,F:FFFFFFFFFFFFF:FFFFFF:FF:FF
@A01224:195:H35LNDRXY:2:2101:28375:31720 2:N:0:CTTGTGAC+ACGTCCTG
GGACTACAAGGGTATCTAATCCTGTTTGCTCCCCACGCTTTCGCGCCTCAGCGTCAGTTATCGTCCAGAAAGCCGCCTTCGCCACTGGTGTTCCTCCTAATATCTACGCATTTCACCGCTACACTAGGAATTCCGCTTCCCTCTCCGACACTCAAGATCTCCAGTTTCAAGTGCAGTTCCTCGGTTGAGCCGAGGGATTTCACACCTGACTTAAAAACCCGCCTACGCGCCCTTTACACCCAGTA
+
FFFFFFFFFFFFFFFFFFFFFFFFFFFFFFFFFFFFFFFFFFFFFFFFFFFFFFFFFF,FFFFFFFFFFFFFFFFFFFFFFFFFFFFFFFFFFFFFFFFFFFFFFFFFFF:F,FFFFFFF,F:FFFFFF:FFFFFFFFF:FFFFFFFFFFFFFF:FFF:FFFFFFFFF:FFFFFFFFFFFFFFFFFFFFFFFFFFFF:FFFFFF:FF:F:FF,FFFFF,F:FFFFFFFFF:FFFFFF:FFF:FF,
@A01224:195:H35LNDRXY:2:2101:12283:31814 2:N:0:CTTGTGAC+ACGTCCTG
GGACTACAGGGGTTTCTAATCCTGTTTGCTCCCCACGCTTTCGCGCCTCAGCGTCAGTTTCAGTCCAGAAAGCCGCCTTCGCCACTGGTGTTCCTACCGATCTCTACGCATTTCACCGCTACACCGGTAATTCCGCTTTCCTCTCCTGTACTCAAGCCTAACAGTATCCAAAGCAATTCCCACCTTGAAAGCAGGACTTTCACTCCAGACTTATCAGGCCGCCTACGCGCCCTTTACGCCCAATCA
+
FF:FFFFFFFFFFFFFFFFFFFFFFFFFFFFFFFFFFFFFFFFFFFFFFFFFFFFFFFFFFFFFFFFFFFFFFFFFFFFFFFFFFFF:FFFFFFFFFF:F:FFFFFFFFF:FFFFFFFFFFFFF,FFFFFFFFFFFFFFFFFFF:FFFFFFFFFFF:FF:FFF:F:FFFFFFF::,FFFFFFFFFFFFFFFFFFFFFFFFFFFFFFFFF:,FFFFFFFFFFFF,FFF:FFFF::FFFFFFFFFFFF
@A01224:195:H35LNDRXY:2:2101:20826:31892 2:N:0:CTTGTGAC+ACGTCCTG
GGACTACTGGGGTTTCTAATCCTGTTTGATACCCGCGCTTTCGAGCCTCAGCGTCAATCGCACCCCAGCAGGCTGCCTTCGCTATCGGAGTTCCTCGTCATATCTAAGCATTTCACCGCTACACGACGAATTCCACCTGCCTTGAGTGTATTCAAGCCCGCCAGTTTCAACGGCATGCCAAGGTTGGGCCATGACATTTAACCGCTGACTTAAAAGGCCGCCTACGCTCCCTTTAAACCCAATAAA
+
FFFFFFFFFFFFFFFFFFFFFFFFFFFFFFFFFFFFFFFFFFFFFFFFFFFFFFFFFF:FFFFFFFFFFFFFFFFFFFFFFFFFFFFFFFFFFFFFFFFFFFF:FFFFFF:FF:FFFFFFFFFFFFFFFFFFFFFFFFF:FFFFFFFFFFFFFFF::FFFFFFFFFF:FF:FFFFFFFF:FFFFFF:F,FFFFFFFFFFFFF,FFF:FF:FFFFFFFFFFFF:FFFFFFFFF,FFF:F:FFF:FFF
@A01224:195:H35LNDRXY:2:2101:3504:31923 2:N:0:CTTGTGAC+ACGTCCTG
GGACTACAGGGGTTTCTAATCCTGTTTGATCCCCACGCTTTCGTGCCTCAGCGTCAATTGCGGATTCGTGAGATGCCTTCGCAATCGGTGTTCTGTGTGATATCTATGCATTTCACCGCTACACCACACATTCCTCCCACGGCATCCGCATTCTAGCCTGACAGTATCAACGGCACGGTAGAGGTTGAGCCCCTAAATTTCACCGCTGACTTAACAGACCGCCTACGCACCCTTTAAACCCAATAAAT
+
FFFFFFFFFFFFFFFFFFFFFFFFFFFFFFFFFFFFFFF:FFFFFFFFFFFFFFFFFFFFFFFFFFFFFFFFFFFFFFFFFFFFFFFFFFF:FFFFFFFFFFFFFFFFFFFFFFFFFFFFFFFFFFFFFFFFFFFFFFFFFFFFFFFFFF:FFFFFFFFFFFFFFFFFF:FFFFFFFFFF:FFFFFFFFF,FFFFFFFFFFF:FFFFFFFFFFFFFFFF:FFFF:FFFFFFF:FFFFFFFFFFFFFFF
@A01224:195:H35LNDRXY:2:2101:16071:31955 2:N:0:CTTGTGAC+ACGTCCTG
GGACTACCAGGGTATCTAATCCTGTTTGCTCCCCACGCTTTCGCGCCTCAGCGTCAGTTGTCGTCCAGCAAGCCGCCTTCGCCACTGGTGTTCCTCCTAATATCTACGCATTTCACCGCTACACTAGGAATTCCGCTTGCCTCTCCGATACTCAAGGGATGCAGTTTCAAAAGCAGTTCCGGGGTTGAGCCCCGGGATTTCACTCCTGACTTGCATCTCCGCCTACACGCCCTTTACACCCAGTA
+
FFFFFFFF:FFFFF:FFFFFFFFFF:FFFFFFFFFFFFFFFFFFFFFFFFFFFFFFFFFFFFFFFFFFFFFFFFFFFFFFFFFFFFFFFFFFFFFFFFFFFFFFFFFFFFFFFFFFFFFFFFFFFFFFF:FFFFFFFFFFFFFFFFFFFFFFFFFFFFFFFFFFFFFFFFF:FFFFFFFFFFFFFFF:FFFFFFFFFFFFFFFFFFFFFFFFFFFFFFFFFFFF:FFFFFFFFFFFFFFFFF:F:
@A01224:195:H35LNDRXY:2:2101:3549:32002 2:N:0:CTTGTGAC+ACGTCCTG
GGACTACAGGGGTTTCTAATCCTGTTTGATCCCCACGCTTTCGTGCCTCAGCGTCAATTGCGGATTCGTGAGATGCCTTCGCAATCGGTGTTCTGTGTGATATCTATGCATTTCACCGCTACACCACACATTCCTCCCACGGCATCCGCATTCTAGCCTGACAGTATCAACGGCACGGTAGAGGTTGAGCCCCTAAATTTCACCGCTGACTTAACAGACCGCCTACGCACCCTTTAAACCCAATAAAT
+
FFFFFFFFFFFFF:FFFFFFFFFFFFFFFFF,FFFFFFFFFFFFFFFFF:FFFFFFFFFF,FFFFFFFFFFFFFFFFFFFFF,FFFFFFFFFFFFFFFF:FFFFF:FFFFFFFFFF,FFFFFFF:FFFF:FFF:FFFFFF:FFF:,FFFFFFFFFF:FFF,FFFFFF:FFFFFFFFFFFFFFFFF:FFF::FFFFFFFFF,FFFFFFFFFFFFFFFFFF,FFFF:FFFF:FFF,FFFFFFFFFFFFFF
@A01224:195:H35LNDRXY:2:2101:14769:32142 2:N:0:CTTGTGAC+ACGTCCTG
GGACTACTAGGGTTTCTAATCCTGTTTGCTCCCCACGCTTTCGCGCCTCAGCGTCAGTTATCGTCCAGCAAGCCGCCTTCGCCACTGGTGTTCCTCCTAATATCTACGCATTTCACCGCTACACTAGGAATTCCGCTTGCCTCTCCGACACTCAAGGGGTACAGTTTTGAAAGCAGTTCCGGGGTTGAGCCCCGGGATTTCACTCCCAACTTGCACCTCCGCCTACACGCCCTTTACACCCAGTAATT
+
FFFFFFFFFFFFFFFFFFFFFFFFFFFFFFFFFFFFFFFFFFFFFFFFFFFFFFFFFFFFFFFFFFFFFFFFFFFFFFFFFFFFFFFFFFFFFFFFFFFFFFFFFFFFFFFFFFFFFFFFFF:F,:FFF::FFFFFFFFFFFFFFFFFFFFFFFFFFFFFFFFFFFFFFFFFFF:FF::FFFFFF:F:FFFFFFFFF,:FFF:,FFFF:,,FF:F::FFFF:FFFFFFFFFF:FF:FFF:FFF:,F:F
@A01224:195:H35LNDRXY:2:2101:15103:32189 2:N:0:CTTGTGAC+ACGTCCTG
GGACTACACGGGTTTCTAATCCTGTTTGATCCCCACACTTTCGTGCCTCAGCGTCAATCAAGGATTCGTCTGCTGCCTTCGCAATCGGTGTTCTGTGTGATATCTATGCATTTCACCGCTACACCACACATTCCGCAAACGGCATCCCCATTCCAGTACGACAGTATCAATGGCACGTTCCAAGTTAAGCTCGGAGATTTCACCACTGACTTACCATACCGCCTACGCACCCTTTAAACCCAATAAAT
+
FFFFFFFFFFFFFFFFFFFFFFFFFFFFFFFFFFFFFFFFFFFFFFFFFFFFFFFFFFFFFFFFFFFFFFFFFFFFFFFFFFFFFFFFFFFFFFF:FFFF,FFFFFFFFFFFFFFFFFFFFFFFFFFFFFFFFFFFFFFFFFFFFFFFFFFFFFFFFFFFFF:FFFFFFFFFFFFFFFFFFFFFFF:FFFFFFFFFFFFFFFFFFFFFFFFFFFFFFFFFFFFFFFFFFFFF:FFFFFFFFF,FFFFF
@A01224:195:H35LNDRXY:2:2101:19976:32236 2:N:0:CTTGTGAC+ACGTCCTG
GGACTACTAGGGTTTCTAATCCTGTTTGATACCCGCACTTTCGAGCATCAGCGTCAGTTACGGCCCAGTAAGCTGCCTTCGCAATCGGAGTTCTTCGTGATATCTAAGCATTTCACCGCTACACCACGAATTCCGCCTACCTTTACCGCACTCAAGGTCTCCAGTATCAACTGCAATTTTAAGGTTGAGCCTCAAACTTTCACAGCTGACTTAAAAACCCGCCTACGCTCCCTTTAAACCCAATA
+
FFFFFFFFFFFFFFFFFFFFFFFFFFFFFF:FFFFFFFFFFFFFFFFFFFFFFFFFFFFFFFFFFFFFFFFFFFFFFFFFFFFFFFFFFFFFFFFFFFFFFFFFF:FFFFFFFFFFFFFFFFFF:FFFFFFFFFFFFFFFFFFFFF,FFFFFFF,FFFF,FFFFFFFFFFFFFFFFFFFFFFFFFFF,FFFFFFFFFFFFFFFFFFFFFFFFFFFFFFFFFFFFFFFFFFFFFFFFFFFFFFF,F
@A01224:195:H35LNDRXY:2:2101:2130:32362 2:N:0:CTTGTGAC+ACGTCCTG
GGACTACTGGGGTTTCTAATCCTGTTTGCTCCCCATGCTTTCGCGCCTCAGCGTCAGTTGCAGACCAGAAAGTCGCCTTCGCCACTGGTGTTCCTCCAAATCTCTACGCATTTCACCGCTACACTTGGAATTCCACTTTCCTCTTCTGCACTCAAGTCTCCCAGTTTCCAATGACCCTCCACGGTTAAGCCGTGGGCTTTCACATCAGACTTAAGAAACCGCCTGCGCGCGCTTTACGCCCAATAAT
+
FFFFFFFFFFFFFFFFFFFFFFFFFFFFFFFFFFFFFFFFFFFFFFFFFFFFFFFFFFFFFFF:FFFFFFFFFFFFFFFFFF:FFFFFFFFFFFFFFFFFFFFFFFFFFFFFFFFFFFFFFFFFFFFFF:FFFFFFFFFFFFFFFFFFF:FFFFFFF:F:FFFFFFFFFFFFFFFFFFFFFFFFFFFF:FFFFFFFFFFFFFFFFFFFFFFF:FF:,F:FFFFFFFFFFFFFFFFF:FFFFFFFFFF
@A01224:195:H35LNDRXY:2:2101:27480:32393 2:N:0:CTTGTGAC+ACGTCCTG
GGACTACAAGGGTTTCTAATCCTGTTTGATACCCGCGCCTTCGAGCATCAGCGTCAGTACGGCCCCAGCGCGCTGCCTTCGCAATCGGAGTTCCTCGTGATATCTATGCATTTCACCGCTACACCACGAATTCCACGCGCCTCTTGCCGACTCAAGGCCGCCAGTTCCAACCGCGGTACGGGGTTGAGCCCCGCAATTTGACGGCTGGCTTAACAGCCCGCCTACGCTCCCTTTAAACCCAATAAA
+
FFFFFFFFFFFFFFFFFFFFFFFFFFFFFFFFFFFFFFFFFFFFFFFFFFFFFFFFFFFFFFFFFFFFFFFFFFFFFFFFFFFFFFFFFFFFFFFFFFFFFFFFFFFFFFFFFFFFFFFF:FFFFFFFFFFFFFFFFFFFFFFFFFFFFFFFFFFFFFFFFFFFFFFFF:FFFFFFFFFFFFFFFFFFFFFFFFF,FFFF,FFF:FFFFFFFFFFFFFFFFFFFFFFFFFFFFFFFFFF:F:FF:F
@A01224:195:H35LNDRXY:2:2101:20130:32409 2:N:0:CTTGTGAC+ACGTCCTG
GGACTACTAGGGTTTCTAATCCTGTTTGATACCCGCACTTTCGAGCATCAGCGTCAGTTACGGCCCAGTAAGCTGCCTTCGCAATCGGAGTTCTTCGTGATATCTAAGCATTTCACCGCTACACCACGAATTCCGCCTACCTTTACCGCACTCAAGGTCTCCAGTATCAACTGCAATTTTAAGGTTGAGCCTCAAACTTTCACAGCTGACTTAAAAACCCGCCTACGCTCCCTTTAAACCCAATA
+
FFFFFFF:FFFFFFFFFFFFFFFFFFFFFFFFFFFFFFFFFFFFFFFFFFFFFFFFFFFFFFFFFFFFFFFFFFFFFFFFFFFFFFFFFFFFFFFFFFFFFFFFFFFFFFFFFFFFFFFFFFFFFFFFFFFFFFFFFFFFFFFFFFFFFFFFFFFFFFFFFFFFFFFFFFFFFF:FFFFF,FFFFFFFFFFFFFFFFFFFFFFFFFFF:FFFFFFFFFFFFFFFFFFFFFFFFFFFFFFFFFFFF
@A01224:195:H35LNDRXY:2:2101:9742:32456 2:N:0:CTTGTGAC+ACGTCCTG
GGACTACACGGGTTTCTAATCCTGTTTGCTCCCCACGCTTTCGAGCCTCAGTGTCAGTTACAGTCCAGAAAGGCGCCTTCGCCACTGGTATTCTTCCTAATCTCTACGCATTTCACCGCTACACTAGGAATTCTCCTTTCCTCTCCTGCACTCTAGATATCCAGTTTGGAATGCAGCACCCAGGTTAAGCCCGAGTATTTCACATCCCACTTAAATATCCACCTACGCTCCCTTTACGCCCAGTAA
+
FFFFFFFFFFFFFFFFFF:FFFFFFFFFFFFFFFFFFFF:FFFFFFFFFFFFFFFFFFFFFFFFFFFFFF:FFFFFFFFFFFFFFFFFF::FFFFFFFFFFFFFFFFFF:F,FFFFFFFFFFFFFFFFFFFF:FFFFF:FFF:F:FFFFF:FFFFFFF:FFFFFFFFFF,:,FFFFFFFFFFFFFFFFFFFFF:FFFFFFFFFFFFFFFFF:,FFFFFFFFFFF:FFFFFFFFF:,FFFFFFFFFF
@A01224:195:H35LNDRXY:2:2101:13232:32518 2:N:0:CTTGTGAC+ACGTCCTG
GGACTACCGGGGTTTCTAATCCTGTTTGCTCCCCACGCTTTCGCGCCTCAGCGTCAGTTGTCGTCCAGCAAGCCGCCTTCGCCACTGGTGTTCCTCCTAATATCTACGCATTTCACCGCTACACTAGGAATTCCGCTTGCCTCTCCGATACTCAAGGGATACAGTTTTGAGAGCAGTTCCGGGGTTGAGCCCCGGGATTTCACTCCCAACTTGCATCTCCGCCTACACGCCCTTTACACCCAGTAAA
+
FFFFFFFFFFFFFFFFFFFFFFFFFFFFFFFFFFFFFFFFFFFFFFFFFFFFFFFFFFFFFFFFFFFFFF:FFFFFFFFFFFFFFFFFFFFFFFFFFFFFFFFFFFFFFFFFFFFFFFFFFFFFFFFFFFFFFFFFFFFFFFFFFFFFFFFFFFFFFFFFFFFFFFFFFFFFFFFFFFFFFFFFFFFFFFFFFFFFFFFFFFFFFFFFFFFFFFFFFFFFFFFFFFFF:FFFFFFFFFFFFFFFFFF
@A01224:195:H35LNDRXY:2:2101:27561:32597 2:N:0:CTTGTGAC+ACGTCCTG
GGACTACACGGGTTTCTAATCCTGTTTGCTCCCCACGCTTTCGAGCCTCAGTGTCAGTTACAGTCCAGAAAGTCGCCTTCGCCACTGGTATTCTTCCTAATCTCTACGCATTTCACCGCTACACTAGGAATTCTACTTTCCTCTCCTGCACTCTAGATATCCAGTTTGGAATGCAGCACCCAGGTTAAGCCCGAGTATTTCACATCCCACTTAAATATCCACCTACGCTCCCTTTACGCCCAGTA
+
FFFFFFFFFFFFFFFFFFFFFFFFFFFFFFFFFFFFFFFFFFFFFFFFFFFFFFFFFFFFFFFFFFFFFFFFFFFFFFFFFFF:FFFFFFFFFFFFFFFFFFFFFFFFFFFFFFFFFFFFFFFFFFFFFFFFFFFFFFFFFFFFFFFFFFFFFFFFFFFFFFFFFFFFFFFFFFFFFFFFFFFFFFFFFFFFFFFFFFFFFFFFFFFFFFFF:FFFFFF:FFFFFFFFFFFFFFFFFFFFFFFFF
@A01224:195:H35LNDRXY:2:2101:32796:32612 2:N:0:CTTGTGAC+ACGTCCTG
GGACTACTGGGGTTTCTAATCCTGTTTGCTCCCCACGCTTTCGCGCCTCAGCGTCAGTTGTCGTCCAGCAAGCCGCCTTCGCCACTGGTGTTCCTCCTAATATCTACGCATTTCACCGCTACACTAGGAATTCCACTTTCCTCTCCGACACTCAAGGGAAGTAGTTTTAGTTGCAGTTCCTCAGTTGAGCCGAGGGATTTCACAACTAACTTAATTTCCCGTCTACGCACCCTTTACACCCAATAAA
+
FFFFFFFFFFFFFFFFFFFFFFFFFFFFFFFFFFFFFFFFFFFFFFFFFFFFFFFFFFFFFFFFFFFFFFFFFFFFFFFFFFFFFFFFFFFFFFFFFFFFFFFFFFFFFFFFFFFFFFFFFFFFFFFFFFFFFFFFFFFFFFFFFFFFFFFFFFFFFFFFFFFFFFFFFFFFFFFFFFFFFFFFFFFFFFFFFFFF:FFFFFFFFFFFFFFFFFFFFF:FFFFFFFFF:FFFFFFFFFFFFFFFFFF
@A01224:195:H35LNDRXY:2:2101:32172:32659 2:N:0:CTTGTGAC+ACGTCCTG
GGACTACTGGGGTTTCTAATCCTGTTTGCTCCCCACGCTTTCGCGCCTCAGCGTCAGTTGTCGTCCAGCAAGCCGCCTTCGCCACTGGTGTTCCTCCTAATATCTACGCATTTCACCGCTACACTAGGAATTCCACTTTCCTCTCCGACACTCAAGGGAAGTAGTTTTAGTTGCAGTTCCTCAGTTGAGCCGAGGGATTTCACAACTAACTTAATTTCCCGTCTACGCACCCTTTACACCCAATAAA
+
FFFFFFFFFFFFFFFFFFFFFFFFFFFFFFFFFFFFFFFFFFFFFFFFFFFFFFFFFFFFFFFFFFFFFFFFFFFFFFFFFFFFFFFFFFFFFFFFFFFFFFFFFFFFFFFFFFFFFFFFFFFFFFFFFFFFFFFFFFFFFFFFFFFFFFFFFFFFFF:FFFFFFFFFFFFFFFFFFFFFFFFFFFFFFFFFFFFF:FFFFFFFFFFFFFF::FF:FFFFFFFFFFFFFFFFFFFFFFFFFFFFFFF
@A01224:195:H35LNDRXY:2:2101:3269:32737 2:N:0:CTTGTGAC+ACGTCCTG
GGACTACTCGGGTATCTAATCCTGTTTGCTCCCCACACTTTCGTGCCTCAACGTCAGTTATCGTCCAGAAAGTCGCCTTCGCCACTGGTGTTCCTCCTAATATCTACGCATTTCACCGCTACACTAGGAATTCCACTTTCCTCTCCGACACTCAAGAAAAACAGTTTTAGTTGCAGTTCCACAGTTGAGCCGTGGGATTTCACAACTAACTTATTTTCCCGTCTACGCACCCTTTACACCCAATAAT
+
FFFFFFFFFFFFFFFFFFFFFFFFFFFFFFFFFFFFFFFFFFFFFFFFFFFFFFFFFFFFFFFFFFFFFFFFFFFFFFFFFFFFFFFFFFFFFFFFFFFFFFFFFFFFFFFFFFFFFFFFFFFFFFFFFFFFFFFFFFFFFFFFFFF:FFFFFFFFFFFFFFFFFF:F:FFFFFFFFFFFFFFFFFFFFFFFFFFFFF:FFFFFFFFFFF:FF:FFF:FFFFFFFFFFFFFFFFFFFFFFFFFFFFF
@A01224:195:H35LNDRXY:2:2101:3739:32737 2:N:0:CTTGTGAC+ACGTCCTG
GGACTACTAGGGTTTCTAATCCTGTTTGCTCCCCACACTTTCGCGCCTCAGCGTCAGTTACAGTCCAGTAAGTCGCCTTCGCCACTGGTGTTCCTCCCAATCTCTACGCATTTCACCGCTACACTGGGAATTCCACTTACCTCTCCTGCACTCAAGCTCGACAGTATCCAAAGCAATTCCCACCTTGAAAGCAGGACTTTCACTTCAGACTTACCGAGCCGCCTACGCGCCCTTTACGCCCAATCATT
+
FFFFFFFFFFFFFFFFFFFFFFFFFFFFFFFFFFFFFFFFFFFFFFFFFFFFFFFFFFFFFFFFFFFFFFFFFFFFFFFFFFFFFFFFFFFFFFFFFFFFFFFFFFFFFFFFFFFFFFFFFFFFFFFFFFFFFFFFFFFFFFFFFFFFFFFFFFFFFFFFFFFF:FFFFFFFFFFFFFFFFFFFFFFFFFFFFFFFFFFFFFFFFFFFFFFFFFFFFFFFFFFFFFFFFFFFFFFFFFFFFFFFFFFF
@A01224:195:H35LNDRXY:2:2101:24749:32894 2:N:0:CTTGTGAC+ACGTCCTG
GGACTACTAGGGTTTCTAATCCTGTTTGCTACCCACGCTTTCGTGCCTCAACGTCAGATATAGTTTGGTAAGCTGCCTTCGCAATCGGTGTTCTGTATGATCTCTACGCATTTCACCGCTACACCATACATTCCGCCTACCGCATCTACTCTCAAGATCGCCAGTTTCAATGGCTTGGTATGGTTGAGCCACACGCTTTTACCACTGACTTAGCAACCCGCCTACGCACCCTTTAAACCCAATAAATCCG
+
FFFFFFFFFFFFFFFFFFFFFFFFFFFFFFFFFFFFFFFFFFFFFFFFFFFFFFFFFF:FFFFFFFFFFFFFFFFFFFFFFFFFFFFFFFFFFFFF:FFFFFFFFFFFFFFFFFFFFFFFFFFFFFFFFFFFFFFFFFFFFFFFFFF:FFFFFFFFFFFFFFFFFFFFFFFFFFFFFFFFFFFFFFFFFFFFFFFFFF:FFFF:FFFF:FFFFFFFFFFFFFF:FFFFF,FFFFFF:FFFFFFFF,FFFF
@A01224:195:H35LNDRXY:2:2101:29188:32910 2:N:0:CTTGTGAC+ACGTCCTG
GGACTACAGGGGTATCTAATCCTGTTTGATACCCACACTTTCGAGCCTCAACGTCAGTAGCGGCTTAGTATGCTGCCTTCGCAATCGGAGTTCTTCGTGATATCTAAGCATTTCACCGCTACACCACGAATTCCACATACCTCAACCGCACTCAAGGACGCCAGTATCAACTGCAGTGCTGCAGTTGAGCCGCAGCCTTTCACAACTGACTTAACATCCCGTCTACGCTCCCTTTAAACCCAATAA
+
FFFFFFFFFFFFFFFFFFFFFFFFFFFFFFFFFFFFFFFFFFFFFFFFFFFF:FFFFFFFFFFFFFFFFFFFFFFFFFFFFFFFFFFFFFFFFFFFFFFFF,FFFFFFFFF,FF,FFFFFFFFF,FFFF:FFFFFFFFFFFFFFFF:FFFFFFFFFFFFFFFFFFFFFFFFFFFFFFFFFFF,FFFFFFFFFFFFFFFFFF,FFFFFFFFFFFFFFFFFFFFFF,FFFFFFFFFFFFFFFF,FFF:
@A01224:195:H35LNDRXY:2:2101:2591:32941 2:N:0:CTTGTGAC+ACGTCCTG
GGACTACCAGGGTTTCTAATCCTGTTTGCTACCCACGCTTTCGTGCCTCAACGTCAGATATAGTTTGGTAAGCTGCCTTCGCAATCGGTGTTCTGTATGATCTCTACGCATTTCACCGCTACACCATACATTCCGCCTACCGCATCTACTCTCTAGTCCTACAGTATTAGAGGCAGGCCAGAGTTGAGCCCTGACATTTAACCTCTAACTTATAAAACCGCCTACGCACCCTTTAAACCCAATAAA
+
FFFFFFFFFFFFFFFFFFFFFFFFFFFFFFFFFFFFFFFFFFFFFFFFFFFFFFFFFFF:FFFFFFFFFFFFFFFFFFFFFFF:FFFFFFFFFFFFFFFFFFFFFFFFFFFFFFFFFFFFFFFFFFFFFFFFFFFFFFFFFFFFFFF:FFFFFFFFFFFFFFFFFFFFFFF:FFFFFFFFFFFFFFFFFFFFF:FFFFFFFFFFFFFFFFFFFFFF::FFFFFFFFFFFFFFFFFFFFFFFFFFFF
@A01224:195:H35LNDRXY:2:2101:30129:33004 2:N:0:CTTGTGAC+ACGTCCTG
GGACTACCCGGGTTTCTAATCCTGTTTGATCCCCACGCTTTCGTGCATCAGCGTCAATTGCGGATTCGTGAGATGCCTTCGCAATCGGTGTTCTGTGTGATATCTATGCATTTCACCGCTACACCACACATTCCTCCCACGGCATCCGCATTCTAGCATCCCAGTATCAACGGCACGGTAGAGGTTGAGCCCCTAAATTTCACCGCTGACTTAAGACGCCGCCTACGCACCCTTTAAACCCAATAAAT
+
FFFFFFFFFFFFFFFFFFFFFFFFFFFFFFFFFFFFFFFFFFFFFFFFFFFFFFFFFFFFFFFFFFFFFFFFFFFFFFFFFFFFFFFFFFFFFFFFFFFFFFFFF,FFFFFFFFFFFFFFFFFF:FFFFFFFFFFFFFFFFFFFFFFFFFFFFFFFFFFFFFFFFFFFFFFFFFFFFFFFFFFFFFFFFFFFFFFFFFFFFFFFFFFFFFFFFFFFFFFFFFFFFFFFFF:FFFFFFFFF:FFFFFFF
@A01224:195:H35LNDRXY:2:2101:7365:33035 2:N:0:CTTGTGAC+ACGTCCTG
GGACTACAGGGGTTTCTAATCCTGTTCGATACCCACGCTTTCGTGCTTCAGCGTCAGTTGGAAAATCGTATGCTGCCTTCGCAATCGGAGTTCTGCGTGATATCTATGCATTTCACCGCTACACCACGCATTCCGCATACGTCCATTCCACTCAAGAAAACCAGTTTCAATGGCTGGATGAGGTTGAGCCTCACGATTTGACCACTGACTTAACTTTCCGCCTACGCACCCTTTAAACCCAATAAAT
+
FFFFFFFFFFFFFFFFFFFFFFFFFFFFFFFFFFFFFFFFFFFFFFFFFFFFFFFFFFFFFFFFFFFFFFFFFFFFFFFFFFFFFFFFFFFFFFFFFFFFFFFFFFFFFFFFFFFFFFFFFFFFFFFFFFFFFFFFFFFFFFFFFFFFFFFFFFFFF,:FFFFFFFFFFFFFFFFFFFFFFFFFFFFFFFFFFFFFFFFFFFFFFFFFFFFFFFFFFFFFFFFFFFFFFFFFFFFFFFFFFFFFFFF
@A01224:195:H35LNDRXY:2:2101:23574:33176 2:N:0:CTTGTGAC+ACGTCCTG
GGACTACCCGGGTATCTAATCCTGTTTGATACCCGCACTTTCGAGCCTCAGCGTCAATAGCACCCCAGGAGACTGCCTTCGCAATCGGAGTTCTTCGTCATATCTAAGCATTTCACCGCTACACGACGAATTCCATCTCCCTTGTGTGCATTCAAGACCGCCAGTTTCAACGGCAGGACAAGGTTGGGCCTTGACATTTTACCGCTGACTTAACAGTCCGCCTACGCTCCCTTTAAACCCAATAAATCC
+
FFFFFFFFFFFFFF,FF,FFFFFFFFFFFFFFFFFFFFFFFFFFFFFFFFFFFFFFFFFFFFFFFFFFFFFFFFFFFFFFFFFFFFFFFFFFFFFFFFF,FFFFFF:FFFFFFFFFFFFFFFFFFFFFFFFFFFFFFFFFFFFFFFFFF,FFFFFFFFFFFF:FFFFFFFFFFFFFFFFFFFFFFFFFFFFFFFFFFFFFFFFFFF:FFFFFFFFFFF:FFFFFFFFFFFFF:FFF:FFFF::F:FF:F
@A01224:195:H35LNDRXY:2:2101:12454:33489 2:N:0:CTTGTGAC+ACGTCCTG
GGACTACCGGGGTATCTAATCCTGTTTGCTCCCCACGCTTTCGTGCTTCAGCGTCAGTTAATGTCCAGTAAGCCGCCTTCGCCACTGGTGTTCCTTCCAATATCTACGCATTTCACCGCTACACTGGAAATTCCGCTTACCTCTCCATCACTCAAGAACTGTAGTTTCAAATGCAGCCCCGAAGTTAAGCCTCGGTATTTCACATCTGACTTGCAATCCCGCCTACGCACCCTTTACACCCAGTAAT
+
FFFFFFFFFFFFFF,FFFFFFFFFFFFFFFFFFFFFFFFFFFFFFFFFFFFFFFFFFFFFFFFFFFFFFFFFFFFFFFFFFFFFFF:FFFFFFFFFFFFF,,FFFFFFFFFFFFFFFFFFFFFFFFFFFFFFFFFFFFFFFFFFFFFFFFFFFFFFFFFFFFFFFFFFFFFFFFFFFFFFFFFFFFFFF:FFFFFFFF:FF:FFFF,FFFFFFF:FFFFFFFFFFFFFFFFFF:FFFFFFFFF:,FF
@A01224:195:H35LNDRXY:2:2101:20555:33489 2:N:0:CTTGTGAC+ACGTCCTG
GGACTACAAGGGTTTCTAATCCTGTTTGCTCCCCACACTTTCGCTCCTCAACGTCAGTTACAGCCCAGTAAGTCGCCTTCGCCACTGGTGTTCCTCCTAATATCTACGCATTTCACCGCTACACTAGGAATTCCACTTACCTCTTCTGCACTCTAGCTTAACAGTTTCAGATGCACGCTTAAGGTTGAGCCCTAAGTTTTCACATCTGACTTGCTATGCCGTCTACTCGCCCTTTACACCCAGTAAATC
+
FFFFFFFFFFFFFFFFFFFFFFFFFFFFFFFFFFFFFFFFFFFFFFFFFFFFFFFFFFFFFFFFFFFFFFFFFFFFFFFFFFFFFFFFFFFFFFFFFFFFFFFFFFFFFFFFFFFFFFFFFFFFF,FFF:FFFFFFFFFFFFFFF:FFFFF:FFFFFFFFFFFFFFFFFFFFFFFFFFFFFFFFFFFFFF:FFFF::FFFFFFFFFFFFFFFFFFFFFFFFFFFFFFFFFFFFFFFFFFFFFFFFFFFF
@A01224:195:H35LNDRXY:2:2101:1407:33583 2:N:0:CTTGTGAC+ACGTCCTG
GGACTACTAGGGTTTCTAATCCTGTTTGCTCCCCACGCTTTCGAGCCTCAACGTCAGTTACTGTCCAGCAAGCCGCCTTCGCCACTGGTGTTCCTCCTAATATCTACGCATTTCACCGCTACACTAGGAATTCCGCTTGCCTCTCCAGCACTCTAGTAAAACAGTTTCCAAAGCAGTTCCCAGGTTGAGCCCGGGTATTTCACTTCAGACTTGCTTCACCGTCTACGCTCCCTTTACACCCAGTAA
+
FFFFFFFFFFFFFFFFFFFFFFFFFFFFFFFFFFFFFFFFFFF,FFFFFFFFFFFFFFFFFFFFFFFFFFFFFFFF:FFFFFFFFFFFFFFFF:FFFFFFFFFFFFFFFFFFFFFFFFFFFFFFFF:FFFFF:FF:FFFF:FFFFFFFFFFFFFFFFFF:,F,FFFFF:FF:FFFFFF:FFFFFFFFFFF:FFFFFFFFFF:FFF:FFFFFFFFFFFFFFFFFF:FF:FFFFFFF:F:F,FFFFFF
@A01224:195:H35LNDRXY:2:2101:12084:33599 2:N:0:CTTGTGAC+ACGTCCTG
GGACTACTAGGGTATCTAATCCTGTTTGATACCCGCGCCTTCGAGCATGAGCGTCGTTGGCGGGCCGGAAGGCTGCCTTCGCAATCGGAGTTCTTCGTGATATCTATGCATTTCACCGCTACACCACGAGTTCCGCCTTCCTCTCCCGCAACCAAGGGATGCAGTTCGCGCCGCTGGACGGGGTTGAGCCCCGCGATTTCACGGCACGCTTGCATCTCCGCCTGCGCTCCCTTTAAACCCAATAA
+
FFFFFFFFF:FFFFFFFFFFFFFFFFFFFFFFFFFFFFFFFFFFFFFFFFFFFFFFFFFFFFFFFFFFFFFFFFFFFFFF:FF:FFFFFFFFFFFFFFFFFFFFFFFFFFFFFFFFF:FFFFFFFFFF:F:FFFFF:FFFFFFFF:F:FFFFFFFFFFFFFFFF:FFFFFFFFFFFFFFFFFFFFFFFF:FFFFFF:F:F:FFFFF:,:FFFFFFFFF:,FFFFFFFFFFFFFF,:FFFFFFF,F
@A01224:195:H35LNDRXY:2:2101:21350:33646 2:N:0:CTTGTGAC+ACGTCCTG
GGACTACCGGGGTTTCTAATCCCTTTCGCTACCCTAGCCTTCGTACCTCAGCGTCAGTAAATGTCCAGGAACTCGCCTTCGCCACGAGTCTTCTTCTTGATATCTACGCATTTCACTGCTACACCAAGAATTCCAGTTCCCTCTCCATTACTCTAGCAAAGCAGTATCACGCGCACTCCAGAGGTTGAGCCCCTGCCTTTCACGCACGACTTACTTCGCAGCCTACGTACCCTTTACGCCCAGTGAT
+
FFFFFFFFFFFFFFFFFFFFFFFFFFFFFFFFFFFFFFFFFFFFFFFFFFFFFFFFFFFFFFFFFFFFFFFFFFFFFFFFFFFFFFFFFFFFFFFF,FFFFFFFFFFFFFFFFFFFFFFFFFFFFFFFFFFFFFFFFFFFFFFFFFF:FFFFFFFFFFF:FFFFFFFFFFFFFFFFFFFFFFFFFFFFFFFFFFFFFFFFFFFFFFFFFFFF,FFFFFFFFFFFFFFFFFFFFFFFFFFFF,F:FFF
@A01224:195:H35LNDRXY:2:2101:3197:33771 2:N:0:CTTGTGAC+ACGTCCTG
GGACTACTAGGGTATCTAATCCTATTTGCTCCCCACGCTTTCGTCCATGAACGTCAGTAATAGCCCAGCAAGTCGCCTTCGCCACTGGTGTTCCTTCTAATATCTACGCATTCTACCGCTACACTAGAAATTCCACTTGCCTCTACTATACTCAAGCCTGCCAGTTTCTAGAACGAACCGAAGTTAAGCTCCGGGCTTTGATTCTAGACTTAACAAGCCGTCTGCGGACGCTTTACGCCCAATAAA
+
FFFFFF:FFFFFFFFFFFFF:FFFFFFFFF:F:FFFFFFF:FFFFFFF:FFFFFFF:FFFFF:FFFFFFFFFFF:FF:F:FFFFFFFFF:FFFFF:F:FFFFFFFFFFFFFFF:FFFFF:F:FFFFFFFFFFFFFF:F,F:FFFF:FFFFFFFFFF,FFF,:F:FFFFFFFFFFFFFFF:FFF:,F:FFFFFF,:F:FF:FFFFFF:FFFFFFFFF:FFF:FFFFFFFFFFFFFFFFF:FFF,F:F
@A01224:195:H35LNDRXY:2:2101:31946:33802 2:N:0:CTTGTGAC+ACGTCCTG
GGACTACCGGGGTTTCTAATCCTGTTTGATACCCGCACTTTCGAGCTTCAGCGTCAGTTGCGGCCCAGTGAACTGCCTTCGCAATCGGAGTTCTTCGTGATATCTAAGCATTTCACCGCTACACCACGAATTCCATCCACCTCATCCGCACTCAAGGTTACCAGTATCAATCGCGGGCTGTGGTTGAGCCACAGGCTTTGACGACTGACTTAATATCCCGCCTACGCTCCCTTTAAACCCAATAAAT
+
FFFFFFFFFFFFFFFFFFFFFFFFFFFFFFFFFFFFFFFFFFFFFFFFFFFFFFFFFFFFFFFFFFFFFFFFFFFFFFFFFFFFFFFFFFFFFFFFFFFFFFFFFF:FFFFFFFFFFFFFFFFFFFFFFFFFFFFFFFFFFFFFFFFFFFFFFFFFFFFFFFFFF:FFFFFFFFFFFFFFFFFFFFFFFFFFFFFFFFFFFFFFFFFFFFFFFFFFFFFFFFFFFFFFFFFFFFFFFFFFFFFFFFF
@A01224:195:H35LNDRXY:2:2101:7780:33912 2:N:0:CTTGTGAC+ACGTCCTG
GGACTACTGGGGTATCTAATCCTGTTTGCTCCCCACGCTTTCGCGCCTCAGCGTCAGTTGTCGTCCAGCAAGCCGCCTTCGCCACTGGTGTTCCTCCTAATATCTACGCATTTCACCGCTACACTAGGAATTCCGCTTGCCTCTCCGATACTCAAGGGATGCAGTTTTGAAAGCAGTTCCGGGGTTGAGCCCCGGGATTTCACTCCCAACTTGCATCTCCGCCTACACGCCCTTTACACCCAGTAAATC
+
FFFFFFFFFFFFF:FFFFFFFFFFFFFFFFFFFFFFFFFFFFFFFFFFFFFFFFFFFFFFFFFFFFFFFF:FFFFFFFFFFFFFFFFFFFFFFFFFFFFFFFFFFFFFFFFFFFFFFFFFFFF:F,FFFFFFFFFFFFFFFFFFFFFFFFFFFFFFFFFFFFFFFFFFFFFFFFFFFFFFFFFF,FFFFFFFFFFFF,FFFFFFFFFFFFFFFFFFFFFFFFFFFFFFFFFFF,F,:FFFFF:FFFFF,
@A01224:195:H35LNDRXY:2:2101:4083:33927 2:N:0:CTTGTGAC+ACGTCCTG
GGACTACTAGGGTTTCTAATCCTGTTTGCTCCCCATGCTTTCGCGCCTCAGCGTCAGTTGCAGACCAGAAAGTCGCCTTCGCCACTGGTGTTCCTCCAAATCTCTACGCATTTCACCGCTACACTTGGAATTCCACTTTCCTCTTCTGCACTCAAGTCTCCCAGTTTCCAATGACCCTCCACGGTTAAGCCGTGGGCTTTCACATCAGACTTAAGAAACCACCTGCGCGCGCTTTACGCCCAATAAT
+
FFFFFFFFFFFFFFFFFFFFFFFFFFFFFFFFFFFFFFFFFFFFFFFFFFFFFFFFFFFFFFFFFFFFFFFFFFFFFFFFFFFFFFFFFFFFFFFFFFFFFFFFFFFFFFFFFFFFFFFFFFFFFFFFFFFFFFFFF,FFFFFFFFFFFFFFFF:FFFFFFFFFFFFFFFFFFFFFF,FFFFFFFFFF:FFFFFFFFFFFFFFFF:FFFFFFFF:FFFFFFFFFFFFFFFFFFFFFFFFFFF:F,F:
@A01224:195:H35LNDRXY:2:2101:18864:34037 2:N:0:CTTGTGAC+ACGTCCTG
GGACTACTAGGGTTTCTAATCCTGTTTGATACCCGCACTTTCGAGCTTCAGCGTCAGTTGCGGCCCAGTGAACTGCCTTCGCAATCGGAGTTCTTCGTGATATCTAAGCATTTCACCGCTACACCACGAATTCCATCCACCTCATCCGCACTCAAGGTTACCAGTATCAATCGCGGGCTGTGGTTGAGCCACAGGCTTTGACGACTGACTTAATATCCCGCCTACGCTCCCTTTAAACCCAATAA
+
FFFFFFFFFFFFFFFFFFFFFFFFFFFFFFFFFFFFFFFFFFFFFFFFFFFFFFFFFFFFFFFFFFFFFFFFFFFFFFFFFFF:FFFFFFFFFFFFFFFFFFFFFFFFFFFFFFFFFFFFFFFFFFFFFFFFFF:FFFFFFFFFFFFFFFFFFFFFFFFFFFFFF,FFFFFFFFFFFFFFFFF,FFFFFFFFFFFFFFFF:FFFFFFFFF:FFFFFF:FFFFFFFFFFFFFF,FFFFFFFF,FFF
@A01224:195:H35LNDRXY:2:2101:12834:34115 2:N:0:CTTGTGAC+ACGTCCTG
GGACTACCAGGGTTTCTAATCCTGTTTGATCCCCACGCTTTCGTGCCTCAGCGTCAATACAGGCCCGGCAAGCTGCCTTCGCTATCGGAGTTCTGTGACATATCTATGCATTTCACCGCTACACATCACATTCCGCCTGCCTTGACCGTATTCAAGACCTTCAGTATCAACGGCACTGACCCGGTTGAGCCGGGAACTTTCACCGCTGACTTAAAGGCCCGCCTACGCACCCTTTAAACCCAATAAATC
+
FFFFFFFFFFFFFFFFFFFFFFFFFFFFFFFFFFFFFFFFFFFFFFFFFFFFFFFFFFFFFFFFFFFFFFFFFFFFFFFFFFFFFFFFFFFFFFFFFFFFFFFFFFFFFFFFFFFFFFFFFFFFFFFFFFFFFFFFFFFFFFFFFFFFFFFFF:FFFFF,FFFFFFFFFFFFFFFFFFFFFFFFFFFFFFFFFFF,FFFFFFFFFFFFFFFFFFFFFFFFFFFFFFFFFFFFFFFFFFFFFFFFFFFFF
@A01224:195:H35LNDRXY:2:2101:20302:34240 2:N:0:CTTGTGAC+ACGTCCTG
GGACTACAGGGGTATCTAATCCTGTTTGCTCCCCACACTTTCGTGCCTCAACGTCAGTTTCTGTCCAGAAAGTCGCCTTCGCCACTGGTGTTCCTCCTAATATCTACGCATTTCACCGCTACACTAGGAATTCCACTTTCCTCTCCAGTACTCAAGAAAATCAGTTTTAGTTGCAGTTCCTCAGTTGAGCCGAGGGATTTCACAACTAACTTAATTTCCCGTCTACGCACCCTTTACACCCAATAAA
+
FFFFFFFFFFFFFFFFFFFFFFFFFFFFFFFFFFFFF:F:FFFFFFFFFFFFFFFFFFFFFFFFFF,FFF:FFFFFFFFFFFFFFFFFFFFFFFFFFFFFFFFFFFFFFFFFFFFFFFFFFFF:FFFFFFFFFFFFFFFFFF:FFFFFFF:FFF,F,F:FFFFFFFFFFFFFFFFF:FFFFFFFFFF:FFFF:FFFFFF::FFFFFFF:FFFFFFFFF:FF:FFFFFFFFFFFF:,:F,FF:,:F::
@A01224:195:H35LNDRXY:2:2101:32841:34381 2:N:0:CTTGTGAC+ACGTCCTG
GGACTACTAGGGTATCTAATCCTGTTTGCTCCCCACGCTTTCGAGCCTCAGTGTCAGTTACAGTCCAGAAAGGCGCCTTCGCCACTGGTATTCTTCCTAATCTCTACGCATTTCACCGCTACACTAGGAATTCTCCTTTCCTCTCCTGCACTCTAGATATCCAGTTTGGAATGCAGCACCCAGGTTAAGCCCGAGTATTTCACATCCCACTTAAATATCCACCTACGCTCCCTTTACGCCCAGTAAAT
+
FFFFFFFFFFFFFFFFFFFFFFFFFFFFFFFFFFFFFFFFFFFFFFFFFFFFFFFFFFFFFFFFFFFFFFFFFFFFFFFFFFFFFFFFFFFFFFFFFFFFFFFFFFFFFFFFFFFFFFFFFFFFFFFFFFFFFFFFFFFFFFFFFFFFFFFFFFFFFFFFFFFFFFFFFFFFFFFFFFFFFFFFFFFFFFFFFFFFFFFFFFFFFFFFFFFFFFFFFFFF:FFFFFFFFFFFFFFFFFFFF:FFFFFF
@A01224:195:H35LNDRXY:2:2101:21504:34507 2:N:0:CTTGTGAC+ACGTCCTG
GGACTACTCGGGTTTCTAATCCTGTTTGCTCCCCATGCTTTCGTGCCTCAGCGTCAGTTAGAGCCCAGCAAGCCGCCTTCGCCACTGGTGTTCCTCCGAATATCTACGCATTTCACCGCTACACTCGGAATTCCGCTTGCCTCTACTCCACTCAAGAACTACAGTTTTGGATGCAGCCCCGAGGTTGAGCCTCGGTATTTCACATCCAACTTGCAGTCCCGCCTGCGCACCCTTTACACCCAGTAAA
+
FFFFFFFFFFFFFFFFFFFFFFFF:FFFFFFFFFFFFFFFFFFFFFFFFFFFFFFFFFFFFFFFFFFFFFFFFFFFFFFFFFFFFFFFFF:FFFFFFFFFFFFFFFFFFFFFFFFFFFFFFFFFFFFFFFFFFFFFFFFFFFFFFFFFFFFFF,F:F,FFFFFFFFFFFFFFFF:::FFFFFFF,FFFFFFFFFFF:FFFFFF:FFFFFFFFFFFFFFFFFFFFFFFFFFFFFFFFFFFFFFFFFFF
@A01224:195:H35LNDRXY:2:2101:17987:34804 2:N:0:CTTGTGAC+ACGTCCTG
GGACTACTCGGGTTTCTAATCCTATTTGCTCCCCACGCTTTCGTCCATGAACGTCAGTAATAGCCCAGCAAGTCGCCTTCGCCACTGGTGTTCCTTCTAATATCTACGCATTCTACCGCTACACTAGAAATTCCACTTGCCTCTACTATACTCAAGCCTGCCAGTTTCTAGAACGAACCGAAGTTAAGCTCCGGGCTTTGATTCTAGACTTAACAAGCCGTCTGCGGACGCTTTACGCCCAATAAA
+
FFFFFFFFFFFFFFFFFFFFFFF:FFFFFFFFFFFFFFF:FFFFFFFFFFFFFFFFFFFFFFFFFFFFFFFFFFFFFFFFFFFFFFFFFFFFFFFFFFFFFFFFFFFFFFFFFFFFFFFFFFFFFFFFFFFFFFFFFFFFFFFFFFFFFFFF:FFFFFFFFFFFFFFFFFFFFFFFFFFFFFFFFFFFFFFFFFFFFFFFFFFFFF:FFFFF:FFF:FFFFFFFFFFFFFFFFFFFFFFFFFF:FF
@A01224:195:H35LNDRXY:2:2101:10420:34882 2:N:0:CTTGTGAC+ACGTCCTG
GGACTACAAGGGTTTCTAATCCTGTTCGCTACCCATGCTTTCGAGCCTCAGCGTCAGTTGCAGACCAGACAGCCGCCTTCGCCACTGGTGTTCTTCCATATATCTACGCATTCCACCGCTACACATGGAGTTCCACTGTCCTCTTCTGCACTCAAGTCGCCCGGTTTCCGATGCACTTCTTCGGTTAAGCCGAAGGCTTTCACATCAGACCTAAGCAACCGCCTGCGCTCGCTTTACGCCCAATAA
+
FFFFFFFFFFFFFFFFFFFFFFFFFFFFFFFFFFFFFFFFFFFFFFFFFFFFFFFFFFFFFFFFFFFFFFFFFFFFFFFFFFFFFFFFFFFFFFFFFFFFFFFFFFFFFFFFFFFFFFFF:FFFFFFFFFFFFFFFFFFFFFFFFFFFFFFFFFFFFFFFFFFFFFFFFFF:FFFFFFFFFFFFFFFFFFFFFFFFFF:FFFFFFFFFFFFFFFFFFFFFFFFFFFFFFFFFFFFFFFFFF:FFFF
@A01224:195:H35LNDRXY:2:2101:12807:34882 2:N:0:CTTGTGAC+ACGTCCTG
GGACTACAGGGGTTTCTAATCCTGTTTGCTCCCCACACTTTCGTGCCTCAGCGTCAGTTATCGTCCAGTAATCCGCCTTCGCCACTGGTGTTCCTCCCAATCTCTACGCATTTCACCGCTACACTGGGAATTCCAATTACCTCTCCGATACTCAAGAAAAGCAGTTTCAAATGCAGTTCAGGGGTTGAGCCCCTGCATTTCACATCTGACTTGCCTTCCCGCCTACTCACCCTTTACACCCAGTAA
+
FFFFFFFFFFFFFFFFFFFFFFFFFFFFFFFFFFFFFFFFFFFFFFFFFFFFFFFFFFFFFFFFFF,FFFFFFFFFFFFFFFFFFFFFFFFFFFFFFFFFFFFFFFFFFFFFFFFFFFFFFFFFFFFFFFFFFFFFFFFFFFFFFFFFFFFFFFFFFFFFFFFFFFFF:FFFFFFFFFFFFFFFFFFFFFFFFFFFFFFFFFFFFFFFFFFFFFFFFFFFFFF:FFFFFFFFF:FFFFFFFF:FFF
@A01224:195:H35LNDRXY:2:2101:15194:35102 2:N:0:CTTGTGAC+ACGTCCTG
GGACTACACGGGTTTCTAATCCTGTTTGCTCCCCACGCTTTCGTGCCTCAGCGTCAGTTACAGTCCAGAGAGCCGCCTTCGCTACTGGTGTTCCTCCTAATATCTACGCATTTCACCGCTACACTAGGAATTCCACTCTCCTCTCCTGCACTCAAGTCTTACAGTTCCAAAAGCTTACTACGGTTGAGCCGTAGCCTTTCACTTCTGGCTTGAAAGACCGCCTACGCACCCTTTACGCCCAGTAA
+
FFFFFFFFFFFF:FFFFFFFFFFFFFFFFFFFFFFFFFFFFFFFFFFFFFFFFFFFFFFFFFFFFFFFFFFFFFFFFFFFFFFFFFFFFFFFFFFFFF:FFFFFFFF,FF:FFF:F:FFFFFFF:FF:F,FFFFFFFFFFFFFFFFF:,FFFFFFFFFF:FFFFFF,FF:FFFFFFFFFF:,FFFFFFFFFFFF,FFFFFFFFFFFFFFF,::FF::FFFFFFFFFF:FF:FFFFFFFFFFFF,F
@A01224:195:H35LNDRXY:2:2101:19090:35274 2:N:0:CTTGTGAC+ACGTCCTG
GGACTACCGGGGTTTCTAATCCTGTTTGCTCCCCACACCTTCGCACCTCAGCGTCAGTCATCTGCTGGTAGGCTGCCTTCGCCATTGGTATTCTTCCAGATATCTACAGATTTCACCCCTACACCTGGAATTCTGCCTGCCCCTCAGTGACTCTAGTTATGCAGTTCTCAACGCAGTCCAGGAGTTAAGCTCCTGCCTTTCACACCAAGCTTGCATAACCGCCTACATGCCCTTTACGCCCAATAAT
+
FFFFFFFFFFFFFFFFFFFFFFFFFFFFFFFFFFFFFFFFFFFFFFFFFFFFFFFFFFFFFFFFFFFFFFFFFFFFFFFFFFFFFFFFF:FFFFFFFF:FFFFFFFFFFFFFFFFFFFFFFFFFFFFFFFFFFFFFFFFFFFFFFFFFFFFFFFFFFF,FFFFFFFF,FFFFFFFFFF:FFFFFFFFFFFFFFFFFFFFFFFFFFF:FFFFFFFF:FFFFFFFFFFF:FFFFFFFFFFFFFFFFFFF
@A01224:195:H35LNDRXY:2:2101:26901:35806 2:N:0:CTTGTGAC+ACGTCCTG
GGACTACTAGGGTTTCTAATCCTGTTTGATACCCGCACTTTCGAGCTTCAGCGTCAGTTGCGGCCCAGTGAACTGCCTTCGCAATCGGAGTTCTTCGTGATATCTAAGCATTTCACCGCTACACCACGAATTCCATCCACCTCATCCGCACTCAAGGTTACCAGTATCAATCGCGGGCTGGGGTTGAGCCACAGGCTTTGACTACTGACTTAATATCCCGCCTACGCTCCCTTTAAACCCAATAAATCAG
+
FFF:FFFFFFFFFFFFFFFFFFF:FFF,F:FFFFFFFFFFFFFF:F:F:,FF:FFF:FF:FFFF:FF,F,FFF:FFFFFFFFFFFFFF:FFFF:FFFFFFFFF,FFFFFFFFFFF,F:FFFFF:FFFFFFFFFFFFF::FF:FFFFFFFF:F:,F:F:FFFFFFFF:FFFFF,FFFFFFF,FFF:,FF:FFFF:FFF::F:F,FFFFFF,,FFFFFFFF,FFFFFFFFFFF:,FF,FF:F,:,FFFFF,:
@A01224:195:H35LNDRXY:2:2101:4490:36010 2:N:0:CTTGTGAC+ACGTCCTG
GGACTACCCGGGTTTCTAATCCTGTTTGCTCCCCACGCTTTCGTACCTCAGCGTCAGTTCCGTTCCAGTGACTCGCCTTCGCCTCCGGTGTTCCATATGATATCAAAGCATTTCACCGCTACACCATATGTTCCAGTCACCCATCCCGGACTCTAGAATTGCAGTTTCGAATGCACGTCTGGGGGTGAGCCCCAGGATTTCACATTCGACACACAAAACCGCCTACGCACGCTTTACGCCCAGTAA
+
FFFFFFFFFFFFFFFFFFFFFFFFFFFFFFFFFFFFFFFFFFFFFFFFFFFFFFFFFFFFFFFFFFFFFFFFFFFFFFFFFFFFFFFFFFFFFFFFFFF:,FFFF:FFFFFFFFFFFFFF,FFFFFFFFFFFFFFFFFFFFFFFF:FFFFFFFF:FFFFF:FFFFFFFFF,F:FFFFFFFFF:FFFFFFFFFFFFFF:FFFFFFFFFFFFFF:FF,FFFFFFFFFFFFF:FFFFFFFFFFF:FF,F
@A01224:195:H35LNDRXY:2:2101:30825:36088 2:N:0:CTTGTGAC+ACGTCCTG
GGACTACAAGGGTATCTAATCCTGTTTGCTCCCCATGCTTTCGCGCCTCAGCGTCAGTTGCAGACCAGAAAGTCGCCTTCGCCACTGGTGTTCCTCCAAATCTCTACGCATTTCACCGCTACACTTGGAATTCCACTTTCCTCTTCTGCACTCAAGTCTCCCAGTTTCCAATGACCCTCCACGGTTAAGCCGTGGGCTTTCACATCAGACTTAAGAAACCGCCTGCGCGCGCTTTACGCCCAATAATT
+
FFFFFFFFFFFFFFFFFFFFFFFFFFFFFFFFFFFFFFFFFFFFFFFFFFFFFFFFFFFFFFFFFFFFFFFFFFFFFFFFFFFFFFFFFFFFFFFFFFF:FFFFFFFFFFFFFFFFFFFFFFFFFFFFFFFFFFFFFFFFFFFFFFFF:FFFFFFFFFFFFFFFFFFFFFFFFFFFFFFFFFFF:FFFFFFFFFFFFFFFFFFFFFFFFFFFFFFFFFFFFFFFFFFFFFFFFFFFFFFFFFFFF:FF
@A01224:195:H35LNDRXY:2:2101:5303:36104 2:N:0:CTTGTGAC+ACGTCCTG
GGACTACCGGGGTTTCTAATCCTGTTTGCTCCCCACGCTTTCGCGCCTCAGCGTCAGTTGTCGTCCAGCAAGCCGCCTTCGCCACTGGTGTTCCTCCTAATATCTACGCATTTCACCGCTACACTAGGAATTCCGCTTGCCTCTCCGATACTCAAGGGATGCAGTTTTGAAAGCAGTTCCGGGGTTGAGCCCCGGGATTTCACTCCCAACTTGCATCTCCGCCTACACGCCCTTTACACCCAGTA
+
FFFFFFFFFFFFF:FF:FFFFFFFF,FFFFFFFFFFFFFFFFFFFFFFFFFFFFFFFFFFFFFFFFFFFFFFFFFFF,FFFFFFFFFFFFFFFFFFFFFFFFFFFFFFFFFFFFFFFFFFFFFF,FFFFFFFFFFFFFFFFFFFFFFF:FFFFF:FFFFFFFFFFFFFFFFFFFFFFFFFFFFFFFFFFFFFFFFFFF:FFFFFFFFF:F,FFFFFFFFFFFFFFF:FFFFFFF:FFFFFFFFFF
@A01224:195:H35LNDRXY:2:2101:5222:36151 2:N:0:CTTGTGAC+ACGTCCTG
GGACTACCGGGGTTTCTAATCCTGTTTGCTCCCCACGCTTTCGCGCCTCAGCGTCAGTTGTCGTCCAGCAAGCCGCCTTCGCCACTGGTGTTCCTCCTAATATCTACGCATTTCACCGCTACACTAGGAATTCCGCTTGCCTCTCCGATACTCAAGGGATGCAGTTTTGAAAGCAGTTCCGGGGTTGAGCCCCGGGATTTCACTCCCAACTTGCATCTCCGCCTACACGCCCTTTACACCCAGTA
+
FFFFFFFFFFFFFFFFFFFF:FFFF,FFFFFFFFFFFFF:FFFFFFFFF:FFFFF:FFFFFFFFFFFFFFFFFFFFFFFFFFFFFFFFFFFFFFFFFFFFFFFFF:FFFFFFFFFFFFFF,F:FFFFFFFFFFFFFFFFFFFFFFFFFFFFFFF,FFFFFFFFF:FFFFFFFFFFFFFFFFFFFFFFFFFFFFFFFFFFFFFFFFFFFFFFFFFFFFFFFFFFFF:FFFFFFFFFFFF:FFFFFF
@A01224:195:H35LNDRXY:2:2101:4291:36166 2:N:0:CTTGTGAC+ACGTCCTG
GGACTACTGGGGTTTCTAATCCTGTTTGCTCCCCACGCTTTCGTGTCTCAGCGTCAGTTGTGGTCCAGTAAACCGCCTTCGCCACTGGTGTTCCTCCCAATATCTACGCATTTCACCGCTACACTGGGAATTCCATTTACCTCTCCCACACTCAAGGAGATCAGTTTCAAATGCAGGCTGTGGGTTGAGCCCACAGTTTTCACATCTGACTTGATCTTCCGCCTACACACCCTTTACACCCAGTAAATCC
+
:FFFFFFFFFFFFFFFFFFFFFFFFFFFFFFFFFFFFFFFFFFFFFFFFFFFFFFFFFFFFFFFFFFFFFFFFFFFFFFFFFFFFFFFFFFFFFFFFFFFFFFFFFFFF:FFFFFFFFFF,FFF,FFF:FFFFFFFFFFFFFFFFFFFFFFFFFFFFFFFFFFFFFFFFFFFFFFFFFFFFFFFFFFFFFFFFFFFFFFFFFFFFFFFFFFF:FFFFFFFFFFFFFFFFFFFFF:FFFF:FFFF,FFFFF
@A01224:195:H35LNDRXY:2:2101:24117:36276 2:N:0:CTTGTGAC+ACGTCCTG
GGACTACTGGGGTATCTAATCCTGTTTGCTCCCCACGCTTTCGAGCCTCAGTGTCAGTTACAGTCCAGAAAGGCGCCTTCGCCACTGGTATTCTTCCTAATCTCTACGCATTTCACCGCTACACTAGGAATTCTCCTTTCCTCTCCTGCACTCTAGATATCCAGTTTGGAATGCAGCACCCAGGTTAAGCCCGGGTATTTCACATCCCACTTAAATATCCACCTACGCTCCCTTTACGCCCAGTAAAT
+
FFFFFFFFFFFFFFFFFFFFFFFFFFFFFFFFFFFFFFFFFFFFFFFFFFFFFFFFFFFFFFFFFFFFFF,FFFFFFFFFFFFFFFFFFFFFFFFFFFFFFFFFFFF:FFFFFFFFFFFFFFFFFFFFFF:FFFFF:FFFFFFFFFFFF:FFFFFFFFFFFFFFFFFFFFFFF:FFFFFFFFFFFFFFFFFFFFFFFFFFFF:,FF,FFFFFFFFFFFFFFFFFFF:FFF:FF,F:FFFFFFFFFFFF
@A01224:195:H35LNDRXY:2:2101:31729:36276 2:N:0:CTTGTGAC+ACGTCCTG
GGACTACCGGGGTTTCTAATCCTGTTTGCTCCCCACACTTTCGTGCCTCAGCGTCAGTAAAAGCCCAGTAAGCCGCCTTCGCCACTGGTGTTCCTCCTAATATCTACGCATTTCACCGCTACACTAGGAATTCCGCTTACCTCTACTTCACTCAAGACCATAAGTTTCAAGCGCAGTTCAGGAGTTAAGCTCCTGCATTTCACGCCTGACTTTACAGCCCGCCTACGCACCCTTTACACCCAATAATT
+
FFFFFFFFFFFFFFFFFFFFFFFF:FFFFFFFFFFFFFFFFFFFFFFFFFFFFFFFF:FFF:FFFFFFFFFFFFFFFFFFFFFFFFFFFFFFFFFFFFFFFFFFFFFFFFFFFFFFFFFFFFFFF:FFFFFFFFFFFFFFFFFF:FFFFFFFFF,:FFFFFFFFFFFFFFFFFFFFFFFFFFFFFFFFFFFFFFFFFFFFF:FFFFFFFFFFF,FFF,FFFFFF:FFFFFFF,FFFFFFFF:FFFFFF
@A01224:195:H35LNDRXY:2:2101:31819:36307 2:N:0:CTTGTGAC+ACGTCCTG
GGACTACTGGGGTATCTAATCCTGTTTGCTCCCCACGCTTTCGCGCCTCAGCGTCAGTTGTCGTCCAGCAAGCCGCCTTCGCCACTGGTGTTCCTCCTAATATCTACGCATTTCACCGCTACACTAGGAATTCCGCTTGCCTCTCCGATACTCAAGGGATGCAGTTTTGAAAGCAGTTCCGGGGTTGAGCCCCGGGATTTCACTCCCAACTTGCATCTCCGCCTACACGCCCTTTACACCCAGTAA
+
FFFFFFFFFFFFFFFFFFFFFFF:FFFFFFFFFFFFFFFFFFFFFFFFFFFFFFFFFFFFFFFFFFFFFFFFFFFFFFFFFFFFFFFFFFFFFFFFFFFFFFFFFFFFFF::FFFFFFFFFF:F:FFFFFFFFFFFF:FFFFFFFFFF:FFFFFFFFFFFFFFF:FFFFF,FFFFFFFFFFFFFFFFFFFFFFFFFFFFFFFFFFFFFFFFFFFFFFFFFFF:F::FFFFFFFFF:FFFFFFFF:F
@A01224:195:H35LNDRXY:2:2101:6180:36495 2:N:0:CTTGTGAC+ACGTCCTG
GGACTACTGGGGTTTCTAATCCTGTTTGCTCCCCACGCTTTCGAGCCTCAGTGTCAGTTACAGTCCAGAAAGGCGCCTTCGCCACTGGTATTCTTCCTAATCTCTACGCATTTCACCGCTACACTAGGAATTCCGCTTTCCTCTCCTGTCCTCAAGAAATCCAGTATCAAATGCAGTCCCCAAGTTGAGCCCGGGTCTTTCACATCTGACTTAAATTCCCGCCTACACGCCCTTTACGCCCAGTAAT
+
FFFFFFFFFFFFFFFFFFFFFFFFFFFFFFFFFFFFFFFFFFFFFFFFFFFFFFFFFF:FFFFFFFFFFFFFFFFFFFFFFFFFFFFFFFFFFF:FFFF:FFFFFFFFFFFFFFFFFFFFFFFFF:FFFFFFFFFFFFFFFFFFFFFFFFFFFFFFFF,FFFFFFFFFF,FFFFFFFFFFFFFFFF:FFFF:FFFFFFFFFFFFFFFFFFFF:FFFFFFFFFFFFFFFFFF:FFFFFFFFFFF:F,F
@A01224:195:H35LNDRXY:2:2101:28709:36526 2:N:0:CTTGTGAC+ACGTCCTG
GGACTACAAGGGTTTCTAATCCTGTTTGCTCCCCACACTTTCGTGTCTCAGCGTCAGTAATCGTCCAGTAGACCGCCTTCGCCACTGGTGTTCCTCCGTATATCTACGCATTTCACCGCTACACACGGAATTCCATCTACCTCTCCGACACTCAAGAACGACAGTTTCAAATGCAGGCTATGAGTTGAGCCCATAGTTTTCACATCTGACTTGCCATCCCGCCTACACACCCTTTACACCCAGTAAAT
+
FFFFFFFFFFFFFFFFFFFFFFFFFFFFFFFFFFFFFFFFFFFFFFFFFFFFFFFFFFFFFFFFFFFFFFFFFFFFFFFFFFFFFFFFFFFFFFFFFFFFFFFFFFFFFFFFFFFFFFFFFFFFFFFFFFFFFFFFFFFFFFFFFFFFFFFFFFFFFFFFFFFFFFFFFF:FFFFFFFFFFFFFFFFFFFFFFFFFFFFFFFFFFFFFFFFFF:FFFFFFFFFFF:FFFF,FFFFFFFFFFFFFF,:F
@A01224:195:H35LNDRXY:2:2101:8323:36636 2:N:0:CTTGTGAC+ACGTCCTG
GGACTACAAGGGTTTCTAATCCTGTTTGCTCCCCACGCTTTCGAGCCTCAGTGTCAGTTACAGTCCAGAAAGGCGCCTTCGCCACTGGTATTCTTCCTAATCTCTACGCATTTCACCGCTACACTAGGAATTCTCCTTTCCTCTCCTGCACTCTAGATATCCAGTTTGGAATGCAGCACCCAGGTTAAGCCCGAGTATTTCACATCCCACTTAAATATCCACCTACGCTCCCTTTACGCCCAGTAAA
+
FFFFFFFFFFFFFFFFFFFFFFFFFFFFFFFFFFFFFFFFFFFFFFFFFFFFFFFFFFFFFFFFFFFFFFFFFFFFFFFFFFF:FFFFF:FFFFFFFFFFFFFFFFFFFFFFFFFFFFFFFFFFFFFFFFFFFFFFFFFFFFFFFFFFFFFFFFFFFFFFFFFF:FFFFFFFFFFFFFFFFFFFFFFF:FFFFFFFFFFFFFFFFFFF:FFFFFFFFFFFFFFFFFFFFFFFFFFFFFFFFFFF:,F
@A01224:195:H35LNDRXY:2:2101:14561:36918 2:N:0:CTTGTGAC+ACGTCCTG
GGACTACTGGGGTTTCTAATCCTGTTTGATACCCGCACTTTCGAGCTTCAGCGTCAGTTGCGGCCCAGTGAACTGCCTTCGCAATCGGAGTTCTTCGTGATATCTAAGCATTTCACCGCTACACCACGAATTCCACATACCTCAACCGCACTCAAGGAAACCAGTATCAACTGCAGTGCTGCGGTTGAGCCGCAGCCTTTCACAACTGACTTAATCTCCCGTCTACGCTCCCTTTAAACCCAATAA
+
FFFFFFFFFFFFF:FFFFFFFFFFFFFFFFFFFFFFFFFFFFFFFFFFFFFFFFFFFFFFFFFFFFFFFFFFFFFFFFFFFFFFFFFFFFFFFFFFFFFF,FFFFFFFFF:FFFFFFFFFFFFFFFFFFF:FFFFFFFFFFFFF:FFFFFFFFFFFFFFF:FFFFF,FFFF,FFFFFFFFFFFFF:FFFFFFFFFFFFFFF:FFFFFFFFFFF:FFFF,FFFFFF:FFFFFFF:FFF,FFF,FF:F
@A01224:195:H35LNDRXY:2:2101:7003:36949 2:N:0:CTTGTGAC+ACGTCCTG
GGACTACACGGGTTTCTAATCCTGTTTGCTCCCCACGCTTTCGCGCCTCAGCGTCAGTTATCGTCCAGAAAGCCGCCTTCGCCACTGGTGTTCCTCCTAATATCTACGCATTTCACCGCTACACTAGGAATTCCGCTTCCCTCTCCGACACTCAAGATCTCCAGTTTCAAGTGCAGTTCCTCGGTTGAGCCGAGGGATTTCACACCTGACTTAAAAACCCGCCTACGCGCCCTTTACACCCAGTAA
+
FFFFFFFFFFFFFFFFFFFFFFFF:FFFFFFFFFFFFFFFFFFFFFFFFFFFFFFFFFFFFFFFFFFFFF:FFFFFFFFFFFFFFFFFFFFFFF:FFFFFFFFFFFFFFFFFFFFFFFFFFFFFFFFFFF:FFFFFFFFFFFFFFFFFFFFFFFFFFFFFFFFFFFFFFFFFFFFFFFFFFFFFFFFFFFFFFFFFFFFFFFFF:FFFFF:F:FFFFFFFFFFFFFFFFFFFFFFFFFFFF:FFFF
@A01224:195:H35LNDRXY:2:2101:19967:36949 2:N:0:CTTGTGAC+ACGTCCTG
GGACTACCCGGGTTTCTAATCCTGTTTGCTCCCCACGCTTTCGAGCCTCAGCGTCAGTATCGTCCCAGTATACCGCCTTCGCCTCCGGTCTTCCTACTAATATCTACGCATTCCACCGCTACACTAGTAATTCCGTATACCTCTTCCGTACTCCAGTTACACAGTATCCAATGCAATTCTATGGTTAAGCCACAGACTTTCACATTAGACTTACATAACCGCCTACGCTCCCTTTACGCCCAGTTATT
+
FFFFFFFFFFFFFFFFFFFFFFFFFFFFFFFFFFFFFFFFFFFFFFFFFFFFFFFFFFFFFFFFFFFFFFFFFFFFFFFFFFFFFFFF:FFFFFFFFFFFFFFFFFFFFFFFFFFFFFFFFFFFFFFFFFFFFFFFFFFFFFFFFFFFF:FFFFFFFFFFFFFFFFFFFFFFFFF,FFFFFFFFFFFFF:FFFFFFFFFFFFFFFF,FFFFFFFFFFFFFFFFFFFFFFFFFFFFFFFFFFFFFFFFF
@A01224:195:H35LNDRXY:2:2102:25536:1125 2:N:0:CTTGTGAC+ACGTCCTG
GGACTACCAGGGTTTCTAATCCTGTTTGCTCCCCATGCTTTCGCGCCTCAGCGTCAGTTGCAGACCAGAAAGTCGCCTTCGCCACTGGTGTTCCTCCAAATCTCTACGCATTTCACCGCTACACTTGGAATTCCACTTTCCTCTTCTGCACTCAAGTCTCCCAGTTTCCAATGACCCTCCACGGTTAAGCCGTGGGCTTTCACATCAGACTTAAGAAACCACCTGCGCGCGCTTTACGCCCAATAATT
+
FFFFFFFFFFFFFFFFFFFFFFFFFFFFFFFFFFFFFFFFFFFFFFFFFFFFFFFFFFFFFFFFFFFFFFFFFFFFFFFFFFFFFFFFFFFFFFFFFF:FFFFFFFFFFFFFFFFFFFFFFFFFFFFFFFFFFFFFFFFFFFFFFFFFFFFFFFFFFFFFFFFFFFFFFFFFFFFFFFFFFFFFFFFFFFFFFFFFFFFFFFFFFFFFFFF,FFFF,FFFFFFFFFFFFFFFFFFFF,FFFFFFFFFF
@A01224:195:H35LNDRXY:2:2102:11930:1141 2:N:0:CTTGTGAC+ACGTCCTG
GGACTACAGGGGTTTCTAATCCTGTTTGATCCCCACACTTTCGTGCATCAGCGTCAATTAAGGATTTGTCAGCTGCCTTCGCAATCGGTGTTCTGTGTAATATCTATGCATTTCACCGCTACACTACACATTCCGCTGACAGCATCCCCATTCTAGCTCTGCAGTATCTATGGCACTTTTAATGTTAAGCATCAAAATTTCACCACTGACTTACAGTAACCGCCTACGCACCCTTTAAACCCAATA
+
FFFFFFFFFFFFFFFFFFFFFFFFFFFFFFFFFFFFFFFFFFFFFFFFFFFFFFFFFFFFFFFFFFFFFFFFFFFFFFFFFFFFFFFFFFFFFFFFFFFFFFFFFFFFFFFFFFFFFFFFFFFFFFFFFFFFFFFFFFFFFFFFFFFFFFFFFFFFFFFFFFFFFFFFFFFFFFFFFFFFFFFFFFFFFFFFFFFFFFFFFFFFFFFFFFFFFFFFFFFFFFFFFFFFFFFFFFFFFFFFFFFFFF
@A01224:195:H35LNDRXY:2:2102:16450:1172 2:N:0:CTTGTGAC+ACGTCCTG
GGACTACTAGGGTATCTAATCCTGTTTGCTCCCCACGCTTTCGAGCCTCAACGTCAGTTACCGTCCAGTAAGCCGCCTTCGCCACTGGTGTTCCTCCTAATATCTACGCATTTCACCGCTACACTAGGAATTCCGCTTACCTCTCCGGCACTCTAGCCCAATAGTTTCCAAAGCAGTCCCGGGGTTGAGCCCCGGGCTTTCACTTCAGACTTACTGAGCCGTCTACGCTCCCTTTACACCCAGTACA
+
FFFFFFFFFFFFFFFFFFFFFFFFFFFFFFFFFFFFFFFFFFFFFFF,FFFFFFFFFFFFFFFFFFFF:FFFFFFFFFFFFFFFFFFFF,FFFFFFFFFF:FFFFFFFFFFFFFFFFFFFFFFFFFFFFF:FFFFF,F:FFFFFF:FFFFF,FFFFFFFFFFF::FFFFFFFFFFFFFFFFFF:FFF:F:,,FFFFFFFF:::FFF::FFFF:FFFFFFFFFFFFFFFFFFFF::FF:FFFFFFF::
@A01224:195:H35LNDRXY:2:2102:3540:1235 2:N:0:CTTGTGAC+ACGTCCTG
GGACTACTCGGGTTTCTAATCCTGTTTGCTCCCCACGCTTTCGAGCCTCAGCGTCAGTTACAGTCCAGAGAGTCGCCTTCGCCACTGGTGTTCTTCCTAATCTCTACGCATTTCACCGCTACACTAGGAATTCCACTCTCCTCTCCTGCACTCTAGACTTCCAGTTTGAAATGCAGCACCCAAGTTGAGCCCGGGTATTTCACATCTCACTTAAAAATCCGCCTACGCTCCCTTTACGCCCAGTAA
+
FFFFFFFFFFFFF:FFFFFFFFFFFFFFFFFFFFFFFFFFFFFFFF:FFFFFFFFFFFFFFFFFFFFFFFFFFFFFFFFFFFF:FFFF:FFFFFFFFFF:FFFFFFFFFFFFFFFFFFFFFFFFFFFFFFFFFFF:FFFFFFFFFFFFFFFFFFFFFF,FFFFFF:FFFFFFFFFFF:FFFFFFFFFFFFFFFFFFFFFFFFFFFFFFFFFFFFFFFFF:FFFF:FFFFFFF:FFFFFFFFFFFFF
@A01224:195:H35LNDRXY:2:2102:32606:1282 2:N:0:CTTGTGAC+ACGTCCTG
GGACTACTCGGGTTTCTAATCCTGTTTGCTCCCCACGCTTTCGTGCCTCAGCGTCCGAAAAGAGTTTGTGAGCTGCCTTCGCAATCGGTGTTCTGTGTAATCTCTAAGCATTTCACCGCTACACTACACATTCCGCCCACAGCACTCTCTCGCTAGAAGAGCAGTATCAGAGGCACTTACGTCGTTGAGCGACGGGATTTCACCTCTAACTTACACTACCGCCTACGCACCCTTTACACCCAGTAAA
+
FFFFFFFFFFFFFFFFFFFFFFFFFFFFFFFFFFFFFFFFFFFFFFFFFFFFFFFFFFFFFFFFFFFFFFFFFFFFFFFFFFFFFFFFFFFFFFFFFFF:FFFFFFFFFFFFFFFFFFFFFFFFFFFFFFFFFFFFFFFFFFFFFFFFFFFFFFFFF:FFFFFFFFFFFFFF:FFFFFFFFFFFFFFFFFFFFFFFFFFFFFFFFFF:FFFFFFFFF,FFFFFFFFFFFFFFFFFFFFFFFFFFFFF
@A01224:195:H35LNDRXY:2:2102:12382:1297 2:N:0:CTTGTGAC+ACGTCCTG
GGACTACTCGGGTTTCTAATCCTGTTCGATACCCGCACTTTCGAGCCTCAGCGTCAATCGCACCCCAGGAGACTGCCTTCGCAATCGGAGTTCTTCGTCATATCTAAGCATTTCACCGCTACACGACGAATTCCATCTCCCTTGTGTGTATTCAAGACCGCCAGTTTCAACGGCATGCCAAGGTTGGGCCATGACATTTAACCGCTGACTTAACAGCCCGCCTACGCTCCCTTTAAACCCAATAAATC
+
FFFFFFFFFFFFFFFFFFFFFFFFFFFFFFFFFFFFFFFFFFFF:FFFFFFFFFFFFFF:FFFFFFFFFFFFFFFFFFFFFFFFFFFFFF:FFFFFFFFFFFFFFFFFFFFFFF:FFFFFFFFFFFFFFFFFFFFFFFFFFFFFFFFFFFFF:,FFFF,FFFFFFFFFFFFFFFFFFFFFFFFFFFFFFFFFF::FFFFFFFFFFFFFFFFFFFF,FFFFFFFFFFFFFFFFFFF,FFFFFFF:FFFF
@A01224:195:H35LNDRXY:2:2102:14362:1313 2:N:0:CTTGTGAC+ACGTCCTG
GGACTACCGGGGTATCTAATCCTGTTTGCTCCCCATGCTTTCGCGCCTCAGCGTCAGTTGCAGACCAGAAAGTCGCCTTCGCCACTGGTGTTCCTCCAAATCTCTACGCATTTCACCGCTACACTTGGAATTCCACTTTCCTCTTCTGCACTCAAGTCTCCCAGTTTCCAATGACCCTCCACGGTTAAGCCGTGGGCTTTCACATCAGACTTAAGAAACCACCTGCGCGCGCTTTACGCCCAATAAT
+
FFFFFFFFFFFFFFFFFFFFFFFFFFFFFFFFFFFFFFFFFFFFFFFFFFFFFFFFFFFFFFF:FFFFFFFFFFFFFFFFFFFFFFFFFFFFFFFFFFFFFFFFFFFFF:FFFFFFFFFFFFFFFFFFFFFFFFF:FFFFFFFFFFFFF:FFFFFFFFF:FFFFFFFFFFFFFFFFFFFFFFFFFFFFFFFFFFFFFFFFFFFFFFFFFFFFFF::FF:FFFF:FFFFFFFFFFFFFFFFF:,F,FF
@A01224:195:H35LNDRXY:2:2102:4535:1391 2:N:0:CTTGTGAC+ACGTCCTG
GGACTACTGGGGTTTCTAATCCTGTTCGATCCCCACGCTTTCGTGCCTCAGCGTCAACTATAGCTTAGTAAGCTGCCTTCGCGATCGGTGTTCTGAATCATATCTATGCATGTCACCGCTACATGATTCATTCCGCCTACTCCATCTATGTTCTAGCTCTACAGTATCAACGGCTCGCCTGAGTTAAGCTCAAGTCTTTCACCATTGACTTATAACGCCGCCTACGCACCCTTTAAACCCAATAAA
+
FFFFFFFF:FFFFFFFFFFFFFFFFFFFFFFFFFFFFFFFFFFFFFFFFFFFFFFFFF:FFFFF:FFFF:FFFFFFFFFFFFFFFFFFFFFFFFFF,FF:FFFFFF:FFFF,FFFFFFFFFFFFFF:FFFFFFFFFFFFFFFFFFFFFF,FFFFF:FF:FFFFFFFFFFF:FFFFFFFFFFFFFFFF:FFF:FFFFFFFFFFFFFF:FFFFFFFFFF,,FFFFFFFFF:FFFFFFFFFFFF:FFFF
@A01224:195:H35LNDRXY:2:2102:26928:1407 2:N:0:CTTGTGAC+ACGTCCTG
GGACTACAAGGGTATCTAATCCTATTTGCTCCCCACGCTTTCGTGCCTCAGCGTCAGTTACTGGCTAGAAAGCCGCCTTCGCCACTGGTGTTCCTCCATATATCTACGCATTTTACCGCTACACATGGAATTCCACTTTCCTCTCCAGTACTCTAGCCTGCCAGTATCTAAGGCTGTATGGGGTTAAGCCCCACGCTTTCACCTTAAACTTAACAGGCCGCCTGCGCACCCTTTACGCCCAATAA
+
FFFFFFFFFFFFFFFFFFFFFFFFFFFFFFFFFFFFFFFFFFFFFFFFFFFFFFFFFFFFFFFFFFFFFFFFFFFFFFFFFFFFFFFFFFFFFFFFFFFFFFFFFFFFFFFFFFFFFFFF,F,FFFFFFFFFFFFFFFFFFFFFFFFFFFFFFFFFFFFFFFFFFFFFF:FFFFFFFFFFFF:FFFFFFFFFFFFFFF:F:FFFFFFFFFFFFFFFFFFFFFFFFFFFFFFFFFFFFFFFFF:FF
@A01224:195:H35LNDRXY:2:2102:24885:1470 2:N:0:CTTGTGAC+ACGTCCTG
GGACTACCGGGGTTTCTAATCCTGTTTGCTCCCCATGCTTTCGCGCCTCAGCGTCAGTTGCAGACCAGAAAGTCGCCTTCGCCACTGGTGTTCCTCCAAATCTCTACGCATTTCACCGCTACACTTGGAATTCCACTTTCCTCTTCTGCACTCAAGTCTCCCAGTTTCCAATGACCCTCCACGGTTAAGCCGTGGGCTTTCACATCAGACTTAAGAAACCACCTGCGCGCGCTTTACGCCCAATAATTC
+
FFFFFFFFFFFFFFFFFFFFFFFFFFFFFFFFFFFFFFFFFFFFFFFFFFFFFFFFFFFFFFFFFFFFFFFFFFFFFFFFFF:FFFFFFFFFFFFFFFFFFFFFFFFFF:FFFFFFFFFFFFFFFFFFF,FFFFFFFFFFFFFFFFFFFFFFFFFFFFFFFFFFFFFFFFFFFFFFFFFFFFFFFFFF:FFFFFFFFFFFFFFFFFFFFFFFFFFFF:FFFFF:FFFFFFFFFFFFFFFFFFFFFFFFF
@A01224:195:H35LNDRXY:2:2102:27335:1705 2:N:0:CTTGTGAC+ACGTCCTG
GGACTACTAGGGTTTCTAATCCTGTTTGATCCCCACGCTTTCGTGCATCAGCGTCAATTGCGGATTCGTGAGATGCCTTCGCAATCGGTGTTCTGTGTGATATCTATGCATTTCACCGCTACACCACACATTCCTCCCACGGCATCCGCATTCTAGCATCCCAGTATCAACGGCACGGTAGAGGTTGAGCCCCTAAATTTCACCGCTGACTTAAGACGCCGCCTACGCACCCTTTAAACCCAATAAA
+
FFFFFFFFFFFFFFFFFFFFFFFFFFFFFFFFFFFFFFFFFFFFFFFFFFFFFFFFFFFFFFFFFFFFFFFFFFFFFFFFFFFFFFFFFFFFFFFFFFFFFFFFFFFFFFFFFFFFFFFFFFFFFFFFFFFFFFFFFFFFFFFFFFFFFFFFFFFFFFFFFFFFF:FFFFFFFFFFFFFFFFFFFFFFFFFFFFFFFFFFFFFFFFFFFFFFFFFFFFFFFFFFFFFFFFFFF:FFFFF:FFFFF:F
@A01224:195:H35LNDRXY:2:2102:24144:1720 2:N:0:CTTGTGAC+ACGTCCTG
GGACTACTGGGGTATCTAATCCTGTTTGCTCCCCACGCTTTCGAGCCTCAGCGTCAGTTACAGACCAGAGAGCCGCTTTCGCCACCGGTGTTCCTCCATATATCTACGCATTTCACCGCTACACATGGAATTCCGCTTGCCTCTACTCCACTCAAGAACTACAGTTTTGGATGCAGCCCCGAAGTTAAGCTTCGGTATTTCACATCCAACTTGCAGTCCCGCCTGCGCACCCTTTACACCCAGTA
+
FFFFFFFFFFFFFFFFFFFFFFFFFFFFFFFFFFFFFFFFFFFFFFFFFFFFFFFFFFFFFFFFFF,FFFFFFFFFF:FFFFFFFFFFFFFFFFFFFFFFFFFFFFFFFFFFFFFFFFFFF:FF,FFF:FFFFFFFFFFFFFFFFFFFFFFFFFFFF,FFFFFFFFFFFFFFFFFF:FFFFFFFFFFFFFFFFFFFFFFF,FFFFFFFFFFFFFFFFFFFFFFFFFFFFFFFFFFF:FFFFFFFF
@A01224:195:H35LNDRXY:2:2102:23384:1752 2:N:0:CTTGTGAC+ACGTCCTG
GGACTACTAGGGTATCTAATCCTGTTTGATCCCCACGCTTTCGTGCATCAGCGTCAATTGCGGATTCGTGAGATGCCTTCGCAATCGGTGTTCTGTGTGATATCTATGCATTTCACCGCTACACCACACATTCCTCCCACGGCATCCGCATTCTAGCATCCCAGTATCAACGGCACGGTAGAGGTTGAGCCCCTAAATTTCACCGCTGACTTAAGACGCCGCCTACGCACCCTTTAAACCCAATA
+
FFFFFFF:FFFFFFFFFFFFFFFFFFFFFFFFFFFFFFF:FFFFFFFFFFFFFFFFFFFFFFFFFFFF:FFFFFFFFFFFFFF::FFFFF,FFFFFFFFFFFFFF:FFFFFFFFFFFFFFFFFFFFFFFFFFFFFFFFFFFFFFFFFFFFFFFF,FFFFFFFFFFFFFFFFFFFFFFFF::FFF:FFFFFFFFFFFFFFFFFFFFFFFFFFFFFFFFFFFFFFFFFFFFFFFFFFFFFFF:FFFF
@A01224:195:H35LNDRXY:2:2102:23421:1752 2:N:0:CTTGTGAC+ACGTCCTG
GGACTACTAGGGTATCTAATCCTGTTTGATCCCCACGCTTTCGTGCATCAGCGTCAATTGCGGATTCGTGAGATGCCTTCGCAATCGGTGTTCTGTGTGATATCTATGCATTTCACCGCTACACCACACATTCCTCCCACGGCATCCGCATTCTAGCATCCCAGTATCAACGGCACGGTAGAGGTTGAGCCCCTAAATTTCACCGCTGACTTAAGACGCCGCCTACGCACCCTTTAAACCCAATA
+
FFFFFFFFFFFFFFFFFFFFFFFFFFFFFFFFFFFFFFFFFFFFFFFFFFFFFFFFFFFFFFFFFFFFFFFFFFFFFFFFFFFFFFFFFFFFFFFFFFFFFFFFFFFFF:FFFFFFFFFFFFFFFFFFFFFFFFFFFFFFFFFFFFFFFFFFFFFFFFFFFFFFFFFFFFFFFFFFFFFFFFFFFFFFFFFFFFFFFFFFFFFFFFFFFFFFFFFFFFFFFFFF:FFFFFFFFFFFFFFFFFFFF
@A01224:195:H35LNDRXY:2:2102:28330:1767 2:N:0:CTTGTGAC+ACGTCCTG
GGACTACTAGGGTATCTAATCCTGTTTGCTCCCCACGCTTTCGCGCCTCAGCGTCAGTTGTCGTCCAGCAAGCCGCCTTCGCCACTGGTGTTCCTCCTAATATCTACGCATTTCACCGCTACACTAGGAATTCCGCTTGCCTCTCCGATACTCAAGGGCTACAGTTTCAAATGCAGTTCCGGGGTTGAGCCCCGGGATTTCACATCTGACTTGCAGCTCCGCCTACACGCCCTTTACACCCAGTA
+
FFFFFFFFFFFFFFFFFFFFFFFFFFFFFFFFFFFFFFFFFFFFFFFFFFFFFFFFFFFFFFFFFFFFFFFFFFFFFFFFFFFFFFFFFFFFFFFFFFFFFFFFFFFFFFFFFFFFFFFFFFFFF:FFFFFFFFFFFFFFFFFFFFFFFFFFFFFFFFFFFFFFFFFFFFFFF:FFFFFFFFF:FFFFFFFFFFFFFFFFFFFFFFFFFFFFFFFFFFFFFFFFFFFFFFFFFF::FFFFFFFFF
@A01224:195:H35LNDRXY:2:2102:3351:1877 2:N:0:CTTGTGAC+ACGTCCTG
GGACTACACGGGTTTCTAATCCTGTTTGCTCCCCACGCTTTCGCGCCTCAGCGTCAGTTGTCGTCCAGCAGGCCGCCTTCGCCACTGGTGTTCCTCCTAATATCTACGCATTTCACCGCTACACTAGGAATTCCGCCTGCCTCTCCGATACTCAAGGGCGACAGTTTCAAAAGCAGTTTCTGGGTTGAGCCCAGAGATTTCACTTCTGACTTGCCGCTCCGCCTACACGCCCTTTACACCCAGTA
+
FFFFFFFFFFFFFFFFFFFFFFFFFFFFFFFFFFFFFFFFFFFFFFFFFFFFFFFFFFFFFFFFFFFFFFFFFFFFFFFFFFFFFFFFFFFFFFFFFFFFFFFFFFFFFFFFFFFFFFFFFFFFFFFFFFFFFFFFFFFFFFFFFFFFFFFFFFFFFFFFFFFFFFFFFFFFFFFFFFFFFFFFFFF,FF:FFFFFFFFF:FFFFFFFFFFFF,FF:FFFFFFFFFFFFFFFF:FFFFFFFFFFF
@A01224:195:H35LNDRXY:2:2102:20428:1955 2:N:0:CTTGTGAC+ACGTCCTG
GGACTACTAGGGTTTCTAATCCTGTTTGATCCCCACGCTTTCGTGCCTCAGCGTCAATAGCGGATTCGTGAGATGCCTTCGCAATCGGTGTTCTGTGTGATATCTATGCATTTCACCGCTACACCACACATTCCTCCCACGGCATCCGCATTCCAGCCTGCCAGTATCAACGGCACGGTAGAGGTTGAGCCCCTAAATTTCACCGCTGACTTAACAGACCGCCTACGCACCCTTTAAACCCAATAAA
+
FFFFFFFFFFFFFFFFFFFFFF,FFFFFFFFFFFFFFFFFFFFFFFFFFFFFFF:FFF:FFFFF:FFFFFFFFFFFF:FFFFFFFFFFFFFFFFFFFFFFFFFFFFFFF,FFFFFFFFFFFFFFFFFFFFFFFFFFFFFFFFFFFFFFFFFFFFFFFFFFFFFFFFFFFFFFFF:FFF:FFFFFFFFFFFFFFFFFFFFFFFF:FFFFFFFFFFFFFFFF:FFFFFFFFFFFFFFFFFFFFF:FF:F
@A01224:195:H35LNDRXY:2:2102:10366:2065 2:N:0:CTTGTGAC+ACGTCCTG
GGACTACTAGGGTTTCTAATCCTGTTCGATACCCACGCTTTCGTGCTTCAGCGTCAGTTGGAAGCCGGTATGCTGCCTTCGCAATCGGAGTTCTGCGTGATATCTATGCATTTCACCGCTACACCACGCATTCCGCATACTTCTCTTCCACTCAAGAAAACCAGTTTCAATGGCTGGATGAGGTTGAGCCTCACGATTTAACCACTGACTTAATCTTCCGCCTACGCACCCTTTAAACCCAATAAA
+
FFFFFFFFFFFFFFFFFFFFFFFFFFFFFFFFFFFFFFFFFFFFFFFFF:FFFFFFFFFFFFFFFFFFFFFFFFFFFFFFFFFFFFFFFFFFFFFFFFFFFF:FF,FFF::FFFFFFFFFFFFFFFFFFFFFFFFFFFFFFFFFFFFFFFFFFFFFFF:FFFFFFFF:FFFFFFFFFFFFFFFFFFFFFFFFFFFF:FFFFFFFFFFFFFF:FFFFFFFFFFFFFFFFFFFFFFFFF:FFFFFFFF
@A01224:195:H35LNDRXY:2:2102:29568:2221 2:N:0:CTTGTGAC+ACGTCCTG
GGACTACTAGGGTTTCTAATCCTGTTTGCTCCCCACGCTTTCGCGCCTCAGCGTCAGTTGTCGTCCAGCAAGCCGCCTTCGCCACTGGTGTTCCTCCTAATATCTACGCATTTCACCGCTACACTAGGAATTCCGCTTGCCTCTCCGATACTCAAGGGATGCAGTTTTGAAAGCAGTTCCGGGGTTGAGCCCCGGGATTTCACTCCCAACTTGCATCTCCGCCTACACGCCCTTTACACCCAGTAATT
+
FFFFFFFFFFFFFFFFFFFFFFFFFFFFFFFFFFFFFFFFFFFFFFFFFFFFFFFFFFFFFFFFFFFFFFFFFFFFFFFFFFFFFFFFFFFFFFFFFFFFFFFFFFFFFFFFF:FFFFFFFFFFFFFFFFFFFFFFFFFFFFFFFFFFFFFFFFFFFFFFFFFFFFFFFFFFFFFFFFFFFFFFFFFFFFFFFFFFFFFFFFFFFFFFFFFFFFFFFFFFFFFFFFFFFFFFFFFFFFF:FFFFFF:F
@A01224:195:H35LNDRXY:2:2102:17770:2331 2:N:0:CTTGTGAC+ACGTCCTG
GGACTACTGGGGTATCTAATCCTGTTTGCTCCCCATGCTTTCGCGCCTCAGCGTCAGTTGCAGACCAGAACGTCGCCTTCGCCACTGGTGTTCCTCCAAATCTCTACGCATTTCACCGCTACACTTGGAATTCCACTTTCCTCTTCTGCACTCAAGTCTCCCAGTTTCCAATGACCCTCCACGGTTAAGCCGTGGGCTTTCACATCAGACTTAAGAAACCGCCTGCGCGCGCTTTACGCCCAATA
+
FFF:FFFFFFFFFFFFFFF:FFFFFFFFFFFFFFFFFFFFFFFFFFFFFFFFFFFF:FFF:FFFF:FFFF,FFFFFFFFFFFFFFFFF:FFFFFFFFFFFFFFFFFFFF,FFFFFFFFFFFFFFFFFFFFFFFF,FF:FFFFFFFFFFFF:FFFFFFFFFFF:FFFFFFFFFFFFFFFFF,FFFFFFFFFFFFFFFF::FF::FF:,F:FFFFFFFFFF:FFF::FFFFFFF,:F:,FFFFFFFF
@A01224:195:H35LNDRXY:2:2102:8693:2394 2:N:0:CTTGTGAC+ACGTCCTG
GGACTACCAGGGTATCTAATCCTGTTCGATACCCGCACCTTCGAGCTTCAGCGTCAGTTACGGACTAGCAAGCTGCCTTCGCAATCGGAGTTCTTCGTCATATCTAAGCATTTCACCGCTACACGACGAATTCCGCCTGCCTCTTACGCACTCAAGGTCGCCAGTTTCAATTGCAGTGCAGACGTTGAGCGACTACATTTCACAACTGACTTGACAACCCGCCTACGCTCCCTTTAAACCCAATA
+
FFFFFFFFFFFFFFFFFFFFFFFFFFFFFFFFFFFFFFFFFFFFFFFFFFFFFFFFFFFFFFFFFFFFFFFFFFFFFFFFFFFFFFFFFFFFF:FFFFFFF:FFFFFFFFFFFFFFFFFFFFFFFFFFFFFFFFFFFFFFFFFFFFFFFFFFFFFFFFFFFFFFFFFFFFFFFFFFFFFFFFFFFFFFFFFFFFFFFFFFFFFFFFFFFFFFFFFFFFFFFFFFFFFFFFFF:FFFFFFFFFF,F
@A01224:195:H35LNDRXY:2:2102:16848:2425 2:N:0:CTTGTGAC+ACGTCCTG
GGACTACTGGGGTATCTAATCCTGTTTGCTCCCCACGCTTTCGAGCCTCAGTGTCAGTTACAGTCCAGTAAGCCGCCTTCGCCACTGGTGTTCCTCCTAATATCTACGCATTTCACCGCTACACTAGGAATTCCACTTACCTCTCCTGCACTCTAGCAACACAGTTTCCAATGCAGTCCCGGGGTTGAGCCCCGGGTTTTCACATCAGACTTGCATCGCCACCTACGCTCCCTTTACACCCAGTAA
+
FFFFFFFFFFFFFFFFFFFFFFFFFFFFFFFFFFFFFFFFFFFFFFFFFFFFFFFFFFFFFFFFFF,FFFFFFFFFFFFFFFFFFFFFFFFFFFFFFFFFFFFFFFFFFFFFFFFFFFF:FF,FF,FFFFFFF:FFFF:FFFFFFFFFFFFFFFFFF:FFFFFFFFFFFFFFF:FFFFFFFFFF:FFFFFFFFFFF:FFFFFFFFFFFFFF:FFFFFFFFFFFF:FFFFFFFFFF:FFFFF::FF:
@A01224:195:H35LNDRXY:2:2102:3152:2440 2:N:0:CTTGTGAC+ACGTCCTG
GGACTACCCGGGTATCTAATCCTGTTTGCTACCCACACTTTCGTGCCTCAGCGTCAGTTAGAGCCCAGTAAGCCGCCTTCGCCACTGGTGTTCCTCCGAATATCTACGCATTTCACCGCTACACTCGGAATTCCGCTTACCTCTGCTCCACTCAAGAACCACAGTTTTGGATGCAGTTCCGAGGTTGAGCCTCGGATTTTCACATCCAACTTGCAGTCCCGCCTGCGCACCCTTTACACCCAGTA
+
FFFFF:FFFFFFFFFFFFFFFFFFFFFFFFFFFFFFFFFFFFFFFFFFFFFFFFFFFFFFFFFFF:FFFFFFFFFFFFFFFFFFFFFFFFFFFFFFFFFFFFFFFFFFFFFFFFFFFFFFFFFFFFFFFFFFFFFFFFFF:FFFFFFFFFFFFFFF:FFFFFFF:FFFFFFFFFFFFFFFFFFFFFF:FFFFFFFF:FFF:FFFFFFFFFFFF,FFFFFFFFFFFFFF:FFFF:FF,F:FFFFFF
@A01224:195:H35LNDRXY:2:2102:4101:2519 2:N:0:CTTGTGAC+ACGTCCTG
GGACTACTGGGGTTTCTAATCCTGTTTGCTACCCACGCTTTCGCGCCTCAGCGTCAGTTATGGTCCAGAAAGCCGCCTTCGCCACCGGTGTTCCTCTCAATATCTACGCATTTCACCGCTACACTGAGAATTCCGCTTTCCTCTCCCACACTCTAGATTACCAGTTTTGGTTGCAGTTCCGAAGTTGAGCCTCGGGATTTCACATCCAACTTAGTATTCCGCCTACGCGCCCTTTACACCCAGTAA
+
FFFFFFFFFF:FFFFFFFFFFFFFFFFFFFFFFFFFFFFFFFFFFFFFFFFFFFFFFF:FFFFFFFFFF:FFFFFFFFFFFFFFFFFFFFFFFFFFFFFFF:FFFFFFF,FFFFFFFFFFFFFFFFFFFFFFFFF:FFFFFFFFFFF,FFFFFFFFFFFFFFFFFFFFF:FFFFFFFFFFFFFFFFF,:FFFFFFFFFFFFFFFFFFFFFFFFF,FFFFFFFFFFFFFFFFFF:FFFFFFFFFFFF
@A01224:195:H35LNDRXY:2:2102:24985:2644 2:N:0:CTTGTGAC+ACGTCCTG
GGACTACAGGGGTATCTAATCCTGTTTGCTCCCCACGCTTTCGTGCCTCAGTGTCAGTTACAGTCCAGAGAGCCGCCTTCGCAACTGGTATTCCTCCTAATATCTACGCATTTCACCGCTACACTAGGAATTCTACTCTCCTCTCCTGCACTCAAGTTTCTCAGTTTCAAAGGCTTACTACGGTTGAGCCGTAGCCTTTCACCTCTGACTTAAGAAACCACCTACGCACCCTTTACGCCCAGTAA
+
FFFFFFFFFFFFFFFFFFFFFFFFFFFFFFFFFFFFFFFFFFFFFFFFFFFFFFFFFFFFFFFFFF:FFFFFFFFFFFFFFF:FFFFFF:FFFFFFFFFFFFFFFFFFFFFFFFFFFFFFFFFFFFFFFFFFFFFFFFFFFFFFFFFFFFFFFFFF:FFFFFFFFFFFFFFFFFFFFFFFFFFFFFFFFFFFFFFFF:FFFFFFFFFFFFFFF:F,F:FFFFFFFFFFFFF:FFFFFFFFFFFFF
@A01224:195:H35LNDRXY:2:2102:8847:2660 2:N:0:CTTGTGAC+ACGTCCTG
GGACTACAAGGGTTTCTAATCCTGTTTGCTCCCCACACTTTCGCGCCTCAGCGTCAGTTGTCGTCCAGAAAGCCGCCTTCGCCACTGGTGTTCCTCCTAATATCTACGCATTTCACCGCTACACTAGGAATTCCGCTTTCCTCTCCGATACTCAAGAATAACAGTTTCAATCGCAGCCCCGAGGTTGAGCCTCGGTATTTCACGACTGACTTGCTATCCCGCCTACGCGCCCTTTACACCCAGTAAAT
+
FFFFFFFFFFFFFFFFFFFFFFFFFFFFFFFFFFFFFF,FFFFFFFFFFFFFFFFFFFFFFFFFFFFFFFFFFFFFFFFFFFFFFFFFFFFFFFFFFFFFFFFFFFFFFFFFFFFFFFFFFFFFFFFFFFFFFFFFFFFFFFFFFFFFF:FFFFFFFFFFFFFFFFFFFFFFFFFFFFFFFFFF:FFFFFFFFFFFFFFFFFFFFFFFFFFFFFFFFFFFFFFFFFFFFFFFFFFFFFFFFFFFFFFF
@A01224:195:H35LNDRXY:2:2102:14163:2785 2:N:0:CTTGTGAC+ACGTCCTG
GGACTACTGGGGTTTCTAATCCTGTTTGATCCCCACACTTTCGTGCCTCAGCGTCAATCAAGGATTCGTCTGCTGCCTTCGCAATCGGTGTTCTGTGTGATATCTATGCATTTCACCGCTACACCACGCATTCCGCATACGTCCATTCCACTCAAGAAAACCAGTTTCAATGGCTGGATGAGGTTGAGCCTCACGATTTGACCACTGACTTAACTTTCCGCCTACGCACCCTTTAAACCCAATAA
+
FFFFFFFFFFFFFFFFFFFFFFFFFFFFFFFFFFFFFFFFFFFFFFFFFFFFFFFFFFFFFFFFFFFFFFFFFFFFFFFFFF:FFFFFFFFFFFFFFFFFFFFFF:FFFFFFFFFFFFFFFFFFFFFFFFFFFFFFFFFFFFFFFFFFFFFFFF,FFFFFFFFFFFF:FFFFFFFFFFFFFFFFFFFFFFFFFFFFFFFFFFFFFFFFFFFFFFFFFFFFFFFFFFFFFFFFFFF:FFFFFFFFF
@A01224:195:H35LNDRXY:2:2102:8929:2801 2:N:0:CTTGTGAC+ACGTCCTG
GGACTACAAGGGTTTCTAATCCTGTTTGCTCCCCACACTTTCGCGCCTCAGCGTCAGTTGTCGTCCAGAAAGCCGCCTTCGCCACTGGTGTTCCTCCTAATATCTACGCATTTCACCGCTACACTAGGAATTCCGCTTTCCTCTCCGATACTCAAGAATAACAGTTTCAATCGCAGCCCCGAGGTTGAGCCTCGGTATTTCACGACTGACTTGCTATCCCGCCTACGCGCCCTTTACACCCAGTAAAT
+
FFFFFFFFFFFFFFFFFFFFFFFFFFFFFFFFFFFFFFFFFFFFFFFFFFFFFFFFFFFF:FFFFFFFFFFFFFFFFFFFFFFFFFFFFFFFFFFFFF:FF:FFFFFFFF:FFFFFFFFFFFFFFFFFFFFFFFFFFFFFFFFFFFFFFFFFFFFFFFFFFFFFFFFFFFFFFFFFFFFFFFFFF:FFFFFFFFFF:FFFFFF:F:FFFFFFFFFFFFFFFFF:FFFFFFFFFFFFFFFFFFFFFF,F
@A01224:195:H35LNDRXY:2:2102:17734:2801 2:N:0:CTTGTGAC+ACGTCCTG
GGACTACACGGGTTTCTAATCCTGTTTGCTCCCCACGCTTTCGTGTCTCAGCGTCAGTTGTCGTCCAGTAATCCGCCTTCGCCACTGATGTTCCTCCCGATATCTACGCATTTCACCGCTACACCGGGAATTCCGATTACCTCTCCGACTCTCAAGATCCACAGTTTCAAATGCAGGCTTGAAGTTAAGCTCCAAGTTTTCACATCTGACTTGCAGACCCGCCTACTCACCCTTTACACCCAGTAAAT
+
FFFFFFFFFFFFFFFFFFFFFFFFFFFFFFFFFFFFFFFFFFFFFFFFFFFFFFFFFFFFFFFFFFFFFFFFFFFFFFFFFFFFFFFFFFFFFFFFFFFFFFFFFFFFFFF:FFFFFFFF:FFFFFFFFFF:FFFFFFFFFFFFFFFFFFFFFFFFFFFF:FFFFFFF:FF,FFFFFFFFFFFFFFFFFFFFFFFFFFFFFFFFFFFFFFFFFFFFFFFFFFFF:FFFFFFFFFFFFFF:FFFFFFFF
@A01224:195:H35LNDRXY:2:2102:20907:2910 2:N:0:CTTGTGAC+ACGTCCTG
GGATACCAGGGTTTCTAATCCTGTTTGCTCCCCACGCTTTCGAGCCTCAGCGTCAGTTAAAGCCCAGCAGGCCGCCTTCGCCACTGGTGTTCCTCCTAATATCTACGCATTTCACCGCTACACTAGGAATTCCGCCTGCCTCTACTTCACTCAAGAACTACAGTTTCCGCCGCAGCTACCGGTTGAGCCGATAGATTTAACAACGGACTTGCAATCCCGCCTACTCTCCCTTTACACCCAGTAAT
+
FFFFFFFFFFFFFFFFFFFFFFFFFFFFFFFFFFFFFFFFFF:FFFFFFFFFFFFFFFFFFFFFFFFFFFFFFFFFFFFFFFFFFFFFF::FFFFFFFFFFFFFFFFFFFFFFFFFFFFFFFF::FFFFFFFFFFFFFFFFFFFFFFFFFFFFFFFFFF:FFFFFFFFFFFFF:FFFFFFFFFFF:FFFFFFF:FFFFFFFFFFFFFFFFFFF:FFFFFFFFFFFFFFFFFFFF:FF:FFFFFFF
@A01224:195:H35LNDRXY:2:2102:9209:2973 2:N:0:CTTGTGAC+ACGTCCTG
GGACTACACGGGTTTCTAATCCTGTTTGCTCCCCACGCTTTCGCGCCTCAGCGTCAGTTATCGTCCAGCAAGCCGCCTTCGCCACTGGTGTTCCTCCTAATATCTACGCATTTCACCGCTACACTAGGAATTCCGCTTGCCTCTCCGACACTCAAGGGATACAGTTTCAAAAGCAGTTCCGGGGTTGAGCCCCGGGATTTCACTCCTGACTTGCATCTCCGCCTACACGCCCTTTACACCCAGTAA
+
FFFFFFFFFFFFFFFFFFFFFFFFFFFFFFFFFFFFFFFFFFFFFFFFFF:FF,FFF,FFFFFFFFFFFFFFFFFFFFFFFFFFFFFFFFFFFFFFFF,FFFFFFFFFFFFFFFFFFFFFFFFFF:FFFFFFFFFFFFFFFFFFFFFFFFFFFFFFFFF::FFF:FFFFFFFFF:FFFFFFFFFFFFFFFFFFFFFFFFFF,F,FFFFFFFFFFFFFFFFFFFFFF:FFFFFFF:FFFFFFFFFFF
@A01224:195:H35LNDRXY:2:2102:15465:3067 2:N:0:CTTGTGAC+ACGTCCTG
GGACTACTGGGGTTTCTAATCCTGTTTGCTCCCCACGCTTTCGCGCCTCAGCGTCAGTTGTCGTCCAGCAAGCCGCCTTCGCCACTGGTGTTCCTCCTAATATCTACGCATTTCACCGCTACACTAGGAATTCCGCTTGCCTCTCCGATACTCCAGGGATGCAGTTTTGAAAGCAGTTCCGGGGTTGAGCCCCGGGATTTCACTCCCAACTTGCATCTCCGCCTACACGCCCTTTACACCCAGTAAAT
+
FFFFFFFFFFFF:FFFFFFFFFFFFFFFFFFFFFFFFFFFFFFFFFFFFFFFF:FFFFFFFFFFFF:FFFFFFFFFFFFFFFFFFFFF:FFFFFFFFF,FFFFFFFFFFFFFF:FFFFFFFFFF,FFFFFFFFF:FFFFFFFFFF,FFFFFFF,FF,FFFFFFF:,FFFFFFFFFF::FFFFFFFFFFF,FFFFFF,FFFF::FFFFFFFFFFFFFFFFF:FF:FFFFFFFFFFFFFFFFF:F,FFFF
@A01224:195:H35LNDRXY:2:2102:26874:3067 2:N:0:CTTGTGAC+ACGTCCTG
GGACTACTGGGGTATCTAATCCTGTTTGCTCCCCACGCTTTCGCGCCTCAGCGTCAGTTGTCGTCCAGCAAGCCGCCTTCGCCACTGGTGTTCCTCCTAATATCTACGCATTTCACCGCTACACTAGGAATTCCGCTTGCCTCTCCGATACTCAAGGGCTACAGTTTCAAATGCAGTTCCGGGGTTGAGCCCCGGGATTTCACATCTGACTTGCAGCTCCGCCTACACGCCCTTTACACCCAGTAA
+
FFFFFFFFFFFFFFFFFFFFFFFFFFFFFFFFFFFFFFFFFFFFFFFFFFFFFFFFFFFFFFFFFFFFFFFFFFFFFFFFFFFFFFFFFFFFFFFFFFFFFFFFFFFFFFFFFFFFFFFF:FFFFFFFFFFFFFFFFFFFFFFFFFFFFFFFFFFFFFFFFFFFFFFFFFFFFFFFFFFFFFFFFFFFFFFFF:FFFFFFFFFFFF:FFFFFFFFFFFFFFFFFFFFFFFFFFFFFFFFFFFFF,F
@A01224:195:H35LNDRXY:2:2102:21350:3082 2:N:0:CTTGTGAC+ACGTCCTG
GGACTACTCGGGTTTCTAATCCTGTTCGATACCCGCACTTTCGAGCATCAGTGTCAGTTGTACTGTAGAAAGCTGCCTACGCAATTGGAGTTCTTCGTGATATCTAAACATTTCACCGCTACACCACGAATTCCACTTTCCTCCCGTACACTCAAGTCTGACAGTTCCAACTGCACGGCTGCCGTTGAGCGGCAGTATTTCACAACTGGCTGATCAAACCACCTACGCTCCCTTTAAACCCAATA
+
FFFFFFFFFFFFFFFFFFFFFFFFFFFFFFFFFFFFFFFFFFFFFFFFFFFFFFFFFFFFFFFFFFFFFFFFFFFFF:FFFFFF:FFFFFFFFFFFFFFFFFFFFFFFFFFFFFFFFFFFFFFFFFFFFFFFFFFFFFFFFFFFFFFFFFFFFFFFFFFFFFFFFFFFFFFF:FFF:FFFFFFFF:F:FFFFFFFFFF:FFFFFFFFFFFF,FFFFFFF:FFFFFFFFFFFFFF:FFFF:F:FF:
@A01224:195:H35LNDRXY:2:2102:27498:3082 2:N:0:CTTGTGAC+ACGTCCTG
GGACTACAAGGGTATCTAATCCTGTTTGCTCCCCACGCTTTCGCGCCTCAGCGTCAGTTGTCGTCCAGCAAGCCGCCTTCGCCACTGGTGTTCCTCCTAATATCTACGCATTTCACCGCTACACTAGGAATTCCGCTTGCCTCTCCGATACTCAAGGGATGCAGTTTTGAAAGCAGTTCCGGGGTTGAGCCCCGGGATTTCACTCCCAACTTGCATCTCCGCCTACACGCCCTTTACACCCAGTAAA
+
FFFFFFFFFFFFFFFFFFFFFFFFFFFFFFFFFFFFFFFFFFFFFFFFFFFFFFFFFFFFFFFFFFFFFFFFFFFFFFFFFFFFFFFFFFFFFFFFFFFFFFFFFFFFFFFFFFFFFFFFFFFFFFFFFFFFFFFFFFFFFFFFFFFFFFFFFFFFFFFFFFFFFFFFFFFFFFFFFFFFFFFF:FFFFFFFFFFFFF:FFFFFFFFFFFFFFFFFFFFFFFFFFFFFFFFFFFFFFFFFFFFF,FF
@A01224:195:H35LNDRXY:2:2102:11514:3208 2:N:0:CTTGTGAC+ACGTCCTG
GGACTACTGGGGTATCTAATCCTGTTCGATCCCCACGCTTTCGTGCCTCAGCGTCAACTATAGCTTAGTAAGCTGCCTTCGCGATCGGTGTTCTGAATCATATCTATGCATGTCACCGCTACATGATTCATTCCGCCTACTCCATCTATGTTCTAGCTCTACAGTATCAACGGCTCGCCTGAGTTAAGCTCAAGTCTTTCACCATTGACTTATAACGCCGCCTACGCACCCTTTAAACCCAATAAAT
+
FFFFFFFF:,FFFFFFFFFFFFFF:FF,FFFFFFF:FF:FFFFF:FFF:FFFFFFFFFFFFFFFFFF:FFFF,FFFFFF:::FFFFFFFFFFF:FFF,FFFFFFFFF::F,:FFFFFFFFFF:F:FFFFFFFFF,F:FFFFF:F:FFFFF:FFF:,FFF,FF:FFFFFFFFFFF,F,FF:FFF,FFFF:FFFF,FFFF:FF:FF:FFFFFFFFF:FF:FFFFFFFFFFF:FF:FFF:F:FFFF,,FF
@A01224:195:H35LNDRXY:2:2102:27814:3223 2:N:0:CTTGTGAC+ACGTCCTG
GGACTACTCGGGTTTCTAATCCTATTTGCTCCCCACGCTTTCGTGTCTCAGCGTCAGTAACAGCCCAGCAAGCCGCCTTCGCCACTGGTGTTCCTTCTAATATCTACGCATTTAACCGCTACACTAGAAATTCCACTTGCCTCTACTGCACTCAAGTCTACCAGTTTCTAAGACGAACCGAGGTTGAGCCTCGGGCTTTAATCTTAGACTTAATAAACCGCCTACACACGCTTTACGCCCAATAAA
+
FFFFFFFFFFFFFFFFFFFFFFF,FFFFFFFFFFFFFFFFFFFFFFFFFF:FFFFFFFFFFFFFFFFFFFFFFFFFFFFFFFFFFFFFFFFFFFF:FFFFFFFFFFFFFFFFFFFFFFFF,FFFFFFF:FFFFFFFFFFFFFFFFFFFFFFFFFFF:FFFFF,F,FFFFFFFFFFFFFFFFFFFFFFFF:FFFFFFF,FFFFFFFF,FFFFFFFFFFF:FFFFFFFFFFFFFFFFFFFFFF,FF,F
@A01224:195:H35LNDRXY:2:2102:24532:3302 2:N:0:CTTGTGAC+ACGTCCTG
GGACTACTGGGGTATCTAATCCTGTTTGCTCCCCACGCTTTCGAGCCTCAGCGTCAGTTACAGACCAGAGAGCCGCTTTCGCCACCGGTGTTCCTCCATATATCTACGCATTTCACCGCTACACATGGAATTCCGCTTGCCTCTACTCCACTCAAGAACTACAGTTTTGGATGCAGCCCCGAAGTTAAGCTTCGGTATTTCACATCCAACTTGCAGTCCCGCCTGCGCACCCTTTACACCCAGTA
+
FFFFFFFFFFFFFFFFFFFFFFFFFFFFFFFFFFFFFFFFFFFFFFFFFFFFFFFFFFFFFFFFFFFFFFFFFFFFFFFFFFFFFFFFFFFFFFFFFFFFFFFFFFFFFFFFF:FFFFFFFFFF:FFFFFFFFFFFFFFFFFFFFFFFFFFFFFFFFFFFFFFF:FFFFFFFFFFFFFFFFFFFFFFFFFFFFFFFFFFF:FFFFFFFFFFFFFFFFFFFFFFFFFFFFFFFFFFFFFFFFFFFF
@A01224:195:H35LNDRXY:2:2102:9435:3333 2:N:0:CTTGTGAC+ACGTCCTG
GGACTACTAGGGTTTCTAATCCTGTTTGCTCCCCACACTTTCGTGTCTCAGCGTCAGTTGTCGTCCAGTAAGCCGCCTTCGCCACCGGTGTTCCTCCCGATATCTACGCATTTCACCGCTACACCGGGAATTCCACTTACCTCTCCGACACTCAAGAAAAGCAGTTTCAGACGCAGTCTATGGGTTGAGCCCATAGATTTCACATCTGACTTACCTTCCCGCCTACACACCCTTTACACCCAGTA
+
FFFFFFFFFFFFFFFFFFFFFFFFFFFFFFFFFFFF:FFFFFFFFFFFFFFFFFFFFFFFFFFFFFFFFFFFFFFFFFFFFFFFFFFFFFFFFFFFFFFFFFFFFF:FFFFFFFFFFFF:FFFFFFFFFFFFFF:FFFFFFFFFFFFFFFFFFFFFFFFF:FFFFFFFFFFFFFFFFFFFFFFFFFF:FFF,,FFFF,FFFFFFFFFF:FFFFFF:FFFFFFFFFFFFFFFF,:FFFFFFF:::F
@A01224:195:H35LNDRXY:2:2102:27145:3380 2:N:0:CTTGTGAC+ACGTCCTG
GGACTACTAGGGTTTCTAATCCTATTTGCTCCCCACGCTTTCGTGTCTCAGCGTCAGTAATGGCCCAGCAAATCGCCTTCGCCACTGGTGTTCCTTCTAATATCTACGCATTTCACCGCTACACTAGAAATTCCATTTGCCTCTACCATACTCAAGTTTACCAGTTTTTAAGACGAACCGGAGTTGAGCTCCGGGCTTTAATCTTAAACTTAATAAACCGCCTACACACGCTTTACACCCAATAAATCC
+
FFFFFFFFFFFFFFFFFFFFFFFFFFFFFFFFFFFFFFFFFFFFFFFFFFFFFFFFFFFFFFFFFFFFFFFFFFFFFFFFFFFFFFFFFFFFFFFFFFFFFFFFFFFFFFFFFFFFFFFFFFFFFFFFFFFFFFFFFFFFFFFFFFFFFFFFFFFFFFFFFFFFFFFFFFFFFFFFFFFFFFFFFFFFFFFFFFFFFFFFFFFFFFFFFFFFFFFFFF:FFFFFFFFFFFFFFFFFFF,FFFFFFF:F:
@A01224:195:H35LNDRXY:2:2102:18096:3396 2:N:0:CTTGTGAC+ACGTCCTG
GGACTACCAGGGTTTCTAATCCTGTTCGCTCCCCACGCTTTCGCGCCTCAGCGTCAGTTACGGCCCAGTAAGTCGCCTTCGCCACTGGTGTTCCTCCCAATCTCTACGCATTTCACCGCTACACTGGGAATTCCACTTACCTCTTCCGCACTCAAGCTCTCCAGTCTCCAAAGCAATTCCCACCTTGAAAGCAGGACTTTCACTTCAGACTTAAAGAGCCGCCTACACGCCCTTTACGCCCAGTCATT
+
FFFFFFFFFFFFFFFFFFFFFFFFFFFFFFFFFFFFFFFFFFFFFFFFFFFFFFFFFFFFFFFFFFFFFFFFFFFFFFFFFFFFFFFFFFFFFFFFFFFFFFFFFFFFFFFFFFFFFFFFFFFFFFFFFFFFFFFFFFFFFFFFFFFFFFFFFFFFFFFFFFFFFFFFFFFFFFFF,FFFFFFFFFFFFFFFF:FFFFFFFFFFFFFFFFFFFFFFFFFFFFFFFF:FFFFFFFFFFFFFFFFFFFFF
@A01224:195:H35LNDRXY:2:2102:29152:3411 2:N:0:CTTGTGAC+ACGTCCTG
GGACTACCAGGGTTTCTAATCCTGTTTGCTCCCCACGCTTTCGAGCCTCAGCGTCAGTTACAGTCCAGAGAAGCGCCTTCGCCACTGGTGTTCTTCCTAATCTCTACGCATTTCACCGCTACACTAGGAATTCCCTTCTCCACTCCTGCACTCTAGACTTTCAGTTTGAAATGCAGCACCCAAGTTAAGCCCGGGTATTTCACATCTCACTTAAAAATCCGCCTACGCTCCCTTTACGCCCAGTAAATC
+
FFFFFFFFFFFFFFFFFFFFFFFFFFFFFFFFFFFFFFFFFFFFFFFFFFFFFFFFFFFFFFFFFFFFFFFFFFFFFF:FFFFFFFFFFFFFFFFFFFFFFFFFFFFFFFFFFFFFFFFFFFFFFFFFF:FFFFFFFFFFF,FFFFFFFFFFFFFFFFFFFFFFFFFF,FFFFFFFFFFFF:FFFFFFFFFFFFFFFFFF:FFFFFFFFFFFFFFFFFFFFFFFF,FFFFFF,FFFFFFFFFFFFFFF:
@A01224:195:H35LNDRXY:2:2102:9462:3443 2:N:0:CTTGTGAC+ACGTCCTG
GGACTACTAGGGTTTCTAATCCTGTTTGCTCCCCACACTTTCGTGTCTCAGCGTCAGTTGTCGTCCAGTAAGCCGCCTTCGCCACCGGTGTTCCTCCCGATATCTACGCATTTCACCGCTACACCGGGAATTCCACTTACCTCTCCGACACTCAAGAAAAGCAGTTTCAGACGCAGTCTATGGGTTGAGCCCATAGATTTCACATCTGACTTACCTTCCCGCCTACACACCCTTTACACCCAGTA
+
FFFFFFFFFFFFFFFFFFFFFFFFFFFFFFFFFFFFFFFFFFFFFFFFFFFFFFFFFFFFFFFFFFFFFFFFFFFFFFFFFFFFFFFFFFFFFFFFFFFFFFFFFFFFFFFFFFFFFFFFFFFFFFFFF,FFFFFFFFFFFFFFFFFFFFFFFFFFFFFFFFFF:FFFFFFFFFFFFFFFFFFFF:FFFF:FFFFFFFFFFFFFFFFFFFFFFFFFFFFFFFF:FFFFFFFFF:FFFFFFFFFFF
@A01224:195:H35LNDRXY:2:2102:16595:3490 2:N:0:CTTGTGAC+ACGTCCTG
GGACTACTAGGGTATCTAATCCTGTTTGATCCCCACGCTTTCGTGCCTCAGCGTCAGTTGTATCCCAGTAAGCTGCCTTCGCAATTGGAGTTCTGTGTCATATCTATGCATTTCACCGCTACACCACGCATTCCGCATACTTCTCTTCCACTCAAGAAAACCAGTTTCAATGGCTGGATGAGGTTGAGCCTCACGATTTGACCACTGACTTAATCTTCCGCCTACGCACCCTTTAAACCCAATAAA
+
FFFFFFFFFFFFFFFFFFFFFFFFFFFFFFFFFFFFFFFFFFFFFFFFFFFFFFFFFFFFFFFFFFFFFFFFFFFFFFFFFFFFFFFFFFFFFFFFFFFFFFFFFFFFFFFFFFFFFFFFFFFFFFFFFFFFFFFFFFFFFFFFFFFFFFFFFFFFF,FFFFFFFFF:FFFFFFFFFFFFFFFFFFFFFFFF:FFFFFFFFFFFFFFF:FFFFFFFFFFFFFF,FFFFFFFFFFF::FFFFF,FFF
@A01224:195:H35LNDRXY:2:2102:7889:3505 2:N:0:CTTGTGAC+ACGTCCTG
GGACTACTGGGGTATCTAATCCTGTTTGCTCCCCACGCTTTCGCGCCTCAGCGTCAGTTTCAGTCCAGAAAGCCGCCTTCGCCACTGGTGTTCCTACCGATCTCTACGCATTTCACCGCTACACCGGTAATTCCGCTTTCCTCTCCTGCACTCGAGCCCATCAGTATCCAAAGCAATTCCCACCTTGAAAGCGGGACTTTCACTCCAGACTTAACGGGCCGCCTACGCGCCCTTTACGCCCAATC
+
FFFFFFFFFFFF:F:FFFFFFFFF:FFFFFFFFFFFFFFFFFFFFFFFFFFFFFFFFFFFFFFFFFFFFFFFFFFFFFFFFFFFFFFFFFFFFFFFFFFFFFFFFFFFFFFFFFF:FFFFFFFFFFF:F:FFFFFFFFFFFFFFFFFFFF:FFFFFFFFFFFFFFFFFFF:FFFF,FFFFFFFFF:FFFFFFFFF,:FFFFFFFFFFFFFFFFFFF:FFFFFFF,FFFFFFF:FFFFFFFFF,FF
@A01224:195:H35LNDRXY:2:2102:32443:3693 2:N:0:CTTGTGAC+ACGTCCTG
GGACTACCGGGGTTTCTAATCCTGTTCGATACCCACGCTTTCGTGCTTCAGCGTCAGTTGGAAAATCGTATGCTGCCTTCGCAATCGGAGTTCTGCGTGATATCTATGCATTTCACCGCTACACCACGCATTCCGCATACGTCCATTCCACTCAAGAAAACCAGTTTCAATGGCTGGATGAGGTTGAGCCTCACGATTTGACCACTGACTTAACTTTCCGCCTACGCACCCTTTAAACCCAATAAAT
+
FFFFFFFFFFFFFFFFFFFFFFFFFFFFFFFFFFFFFFFFFFFFFFFFFFFFFFFFFFFFFFFFFFFFFFFFFFFFFFFFFFFFFFFFFFFFFFFFFFFF:FFFFFFFFFFFFFFFFFFFFFFFFFFFFFFFFFFFFFFFFFFFFFFFFFFFFFFFF,FFFFFFFFFFFFFFFFFFFFFFFFFFFFFFFFFFFFF:FFFFFFF:FFFFFFFFFF:FFFFF:FFFFFFFFFFFFF,FFFFFFFFFFFF
@A01224:195:H35LNDRXY:2:2102:3495:3944 2:N:0:CTTGTGAC+ACGTCCTG
GGACTACTAGGGTTTCTAATCCTGTTTGATCCCCACGCTTTCGTGCCTCAGCGTCAATAGCGGATTCGTGAGATGCCTTCGCAATCGGTGTTCTGTGTGATATCTATGCATTTCACCGCTACACCACACATTCCTCCCACGGCATCCGCATTCCAGCATCCCAGTATCAACGGCACGGTAGAGGTTGAGCCCCTAAATTTCACCGCTGACTTAAGACGCCGCCTACGCACCCTTTAAACCCAATAA
+
FFFFFFFFFFFFFFFFFFFFFFFFFFFFFFFFFFFFFFFFFFFFFFFFFFFFFF:FFFFFFFFFFFFFFFFFFFFFFFFFFFFF:FFFFFFFFFFFFFFFFFFFFFFFFFFFFFFFFFFFFFFFFFFFFFFFFFFFFFFFFFFFFFFFFF:FFFFFFFFFFFFFFFFFFFFFFFFFFFF:FF:FFFFFFFFFFFFF:FFFFFFFFFFFFFFFFFFFFFFFFFFF:FFFFFFFFFFFFFFFFF,F:F
@A01224:195:H35LNDRXY:2:2102:14479:4022 2:N:0:CTTGTGAC+ACGTCCTG
GGACTACAGGGGTTTCTAATCCTGTTTGCTCCCCACGCTTTCGCGCCTCAGCGTCAGTTGTCGTCCAGCAAGCCGCCTTCGCCACTGGTGTTCCTCCTAATATCTACGCATTTCACCGCTACACTAGGAATTCCGCTTCCCTCTCCGACACTCAAGATCTCCAGTTTCAAGTGCAGTTCCTCGGTTGAGCCGAGGGATTTCACACCTGACTTAAAAACCCGCCTACGCGCCCTTTACACCCAGTACATC
+
FFFFFFFFFFFFFFFFFFFFFFFFFFFFFFFFFFFFFFFFFFFFFFFFFFFFFFFFFFFFFFFFFFFFFFFFFFFFFFFFFFFFFFFFFFFFFFFFF:FFFFFFFFFFFFFFF:FFFFFFFFFFF,FFFFFFFFFFFFFFFFFFFFFFFFFFFFFFFFFFFFFFFFFFFFF:FFFFFFFFFFFFFFFFFFFFFFFFFFFFFF,FFFFFFFFFFF,:FFFFFFF:FFFFFFFFFFF,FFFFFFFFF:FF:
@A01224:195:H35LNDRXY:2:2102:26567:4038 2:N:0:CTTGTGAC+ACGTCCTG
GGACTACTAGGGTATCTAATCCTGTTTGCTCCCCACGCTTTCGTGCCTCAGCGTCAGTTACAGTCCAGTAAGCCGCCTTCGCCACTGGTGTTCCTCCTAATATCTACGCATTTCACCGCTACACTAGGAATTCCGCTTACCTCTCCTGCACTCAAGATATGCAGTTTCTTGTGCAGTTCCGGAGTTGAGCCCCGGTATTTCACACATGACTTGCATACCCGCCTACGCACCCTTTACACCCAGTAAT
+
FFFFFFFFFFFFFFFFFFFFFFFFFFFFFFFFFFFFFFFFFFFFFFFFFFFFFFFFFFFFFFFFFFFFFFFFFFFFFFFFFFF:FFFFFFFFFFFFFFFFFFFFFFFFFFFFFFFFFFF:FFFFF:FFFFFFFFFFFFF:FFFFFFFFFFFFFFFFFFFFFFFFFFF:FFFFFFFFFFFFFFFFFFF:FFFFFFFFFFFFFFFFFFFFFFFFFFFFFFFFFFFFFFFFFFFFFFFFFFFFFF:FFFF
@A01224:195:H35LNDRXY:2:2102:28049:4069 2:N:0:CTTGTGAC+ACGTCCTG
GGACTACACGGGTATCTAATCCTGTTTGCTCCCCACGCTTTCGCGCCTCAGCGTCAGTTGTCGTCCAGCAAGCCGCCTTCGCCACTGGTGTTCCTCCTAATATCTACGCATTTCACCGCTACACTAGGAATTCCGCTTGCCTCTCCGATACTCAAGGGATGCAGTTTTGAAAGCAGTTCCGGGGTTGAGCCCCGGGATTTCACTCCCAACTTGCATCTCCGCCTACACGCCCTTTACACCCAGTAA
+
FFFFFFFFFFFFFFFFFFFFFFFFFFFFFFFFFFFFFFFFFFFFFFFFFFFFFFFFFFFFFFFFFFFFFFFFFFFFFFFFFFFFFFFFFFFFFF:FFFFFFFFFFFFFFFFFFFFFFFFFFFFFFFFFFFFFFFFFFFFFFFFFFFFFFFFFFF:FFFFFFFFFFFFFFFFFFFFFFFFFFFFFFFFFFFFFFFFFFFFFFFFFFFFFFFFFFF:FFFFFFFFFFFFFFFFFFFFFFFFFFFFFFF
@A01224:195:H35LNDRXY:2:2102:5782:4085 2:N:0:CTTGTGAC+ACGTCCTG
GGACTACCAGGGTTTCTAATCCTGTTTGCTACCCACACTTTCGTGCCTCAGCGTCAGTTAGAGCCCAGTAAGCCGCCTTCGCCACTGGTGTTCCTCCGAATATCTACGCATTTCACCGCTACACTCGGAATTCCGCTTACCTCTGCTCCACTCAAGAACCACAGTTTTGGATGCAGTTCCGAGGTTGAGCCTCGGATTTTCACATCCAACTTGCAGTCCCGCCTGCGCACCCTTTACACCCAGTA
+
FFFFFFF:FFFFFFFFFFFFF:FFFFF:FFFF:FFFFF:FFFFFFFFFFFFFFFFFF:FFFFFFFFFFFFF:F,F:FFFFFFFFFFFFFF:F,F:FFFFFFFFFFFFFFFFFFFFFFFFF:FFF:FFFFFFFF,FFFFFFFF:FFFFF:FFFF:F,FFFFFFFFFFFFFFFFFFFFFF:,FFFFFFF::FFFFFFFFFFFFF:F,:FF:F:F:,,FFFFFFFFFF,F:FFFFFFF:FFF,FFFFF
@A01224:195:H35LNDRXY:2:2102:27317:4085 2:N:0:CTTGTGAC+ACGTCCTG
GGACTACTCGGGTATCTAATCCTGTTTGCTCCCCACACTTTCGTGCCTCAACGTCAGTTTCTGTCCAGAAAGTCGCCTTCGCCACTGGTGTTCCTCCTAATATCTACGCATTTCACCGCTACACTAGGAATTCCACTTTCCTCTCCAGTACTCAAGAAAAATAGTTTTGGTTGCAGTTCCTCAGTTAAGCCGAGGGATTTCACAACCAACTTGTTTTCCCGTCTACGCACCCTTTACACCCAATACA
+
FF:FFFFF:FFFFFFFFFFF:FFF,FFFFFFFFFFFFFFFFFFFFFFFFFFF:FFF:,FFF:FFFFFF:FFFFFFFFFFF:FF:FFFF:FFFFFFFFFFFFFFFFFF,FFF:FFFFFFFFFFFFFFFFFFFF,FFFFFFF,FFFFFFFF::FF:FFFFFF:FFF,:F:F:FFF,FFFFFFFFFFFFFF,F:FFF:::FF::::FFFFF:FF::FFFFF,FF:FFFF:FFFFF,,FF:F:F:FFFF,F
@A01224:195:H35LNDRXY:2:2102:22444:4163 2:N:0:CTTGTGAC+ACGTCCTG
GGACTACTCGGGTTTCTAATCCTGTTTGCTCCCCACGCTTTCGTGTCTCAGCGTCAGTTGTGGTCCAGTAAATCGCCTTCGCCACCGGTATTCCTCCCGATATCTACGCATTTCACCGCTACACCGGGAATTCTATTTACCTCTCCCACTCTCAAGACCCACAGTTTCAAATGCAGGCTATGGGTTAAGCCCATAGTTTTCACATCTGACTTGCAGGCCCGCCTACACACCCTTTACACCCAGTA
+
FFFFFFFFFFFFFFFFFFFFFFFFFFFFFFFFFFFFFFFFFFFFFFFFFFFFFFFFFFFFFFFFFFFFFFFFFFFFFFFFFFFFFFFFFFFFFFFFFFFFFFFFFFFFFFFFFFFFFFF,FFFFFFFFFF:FFFFFFFFF:FFFFFFFFFFFFFFFFFFFFFFF::FFFFFFFF:FFFF:FFFFFFFFFFFFFFFFFFFFFFFFFFFF,FFFFFFFFFF:FF:FF:FFFFFFFFFFFFFFF:F:F
@A01224:195:H35LNDRXY:2:2102:12644:4288 2:N:0:CTTGTGAC+ACGTCCTG
GGACTACACGGGTATCTAATCCTATTTGCTCCCCACGCTTTCGTCCCTGACCGTCAGTGATGGCCCAGCAAATCGCCTTCGCCACTGGTGTTCCTTCTAATATCTACGCATTTTACCGCTACACTAGAAATTCCATTTGCCTCTACCACACTCGAGCCTGCCAGTTTCTAGAACGAACCGAAGTTGAGCTTCGGGCTTTAATTCTAGACTTAACAAGCCGGCTGCGGACGCTTTACGCCCAATAA
+
FFFFFFFFFFFFFFFFFFFFFFFFFFFFFFFFFFFFFFFFFFFFFFFFFFFFFFFFFFFFFFFFFFFFFFFFFFFFFFFFFFFFFFFFFFFFFFFFFFFFFFFFFFFFFFFFFFFFFFFFFFFFFFFFFFFFFFFFFFF:FFFFFFFFFFFFFFFFFFFFFFF,:FFFFFFFFFFFFFFFFFFFFFFFFFFFFFFFFFFFFFFFFFFFFFFFF:FFFFFFFFF:FFFFFFFFFF::FFFFFF:FF
@A01224:195:H35LNDRXY:2:2102:26937:4304 2:N:0:CTTGTGAC+ACGTCCTG
GGACTACTGGGGTTTCTAATCCTGTTTGCTCCCCATGCTTTCGCGCCTCAGCGTCAGTTACCGTCCAGAAAGCCGCCTTCGCCACTGGTGTTCCTCCTAATATCTACGCATTTCACCGCTACACTAGGAATTCCGCTTTCCTCTCCGGCACTCAAGATAAACAGTTTCAAATGCAGCCCCGGAGTTGAGCCCCGGTATTTCACATCTGACTTGTTCACCCGCCTACACGCCCTTTACACCCAGTAAA
+
FFFFFFFFFFFFFFFFFFFFFFFFFFFFFFFFFFFFFFFFFFFFFFFFFFFFFFFFFFFFFFFFFFFFFFFFFFFFFFFFFFFFFFFFFFFFFFFFFFFFFFFFFFFFFFFFFFFFFFFFFFFFFFFFFFFFFFFFFFFFFFFFFFFFFFFFFFFFFFFFFFFFF:FFFFFFFFFFFFFFFFFFFFFFFF:FFFFF,FFFFFFFFFFFFFFFFFFFFFFFFFFFFFFFFFFFFFFFFFFFFFFFFFF
@A01224:195:H35LNDRXY:2:2102:4209:4335 2:N:0:CTTGTGAC+ACGTCCTG
GGACTACTAGGGTTTCTAATCCTGTTTGCTCCCCATGCTTTCGCGCCTCAGCGTCAGTTGCAGACCAGAAAGTCGCCTTCGCCACTGGTGTTCCTCCAAATCTCTACGCATTTCACCGCTACACTTGGAATTCCACTTTCCTCTTCTGCACTCAAGTCTCCCAGTTTCCAATGACCCTCCACGGTTAAGCCGTGGGCTTTCACATCAGACTTAAGAAACCACCTGCGCGCGCTTTACGCCCAATAATTCC
+
FFFFFFFFFFFFFFFFFFFFFFFFFFFFFFFFFFFFFFFFFFFFFFFFFFFFFFFFFFFFFFFFFFFFFFFFFFFFFFFFFFFFFFFFFFFFFFFFFFFFFFFFFFFFFFFFFFFFFFFF:FFFFFFFFFFFFFFFFFFFFFFFFFFFFFFFFFFFFFFFFFFFFFFFFF:FF:FFFFFFFFFFFFFFFFFFFFFFFFFFFFFFFFFFFFFFFFFFF:FFFFFFFFFFFFFFFFF:FFFFFFFFFFFFFF
@A01224:195:H35LNDRXY:2:2102:7039:4382 2:N:0:CTTGTGAC+ACGTCCTG
GGACTACTAGGGTTTCTAATCCTGTTTGCTCCCCATGCTTTCGCGCCTCAGCGTCAGTTGCAGACCAGAAAGTCGCCTTCGCCACTGGTGTTCCTCCAAATCTCTACGCATTTCACCGCTACACTTGGAATTCCACTTTCCTCTTCTGCACTCAAGTCTCCCAGTTTCCAATGACCCTCCACGGTTAAGCCGTGGGCTTTCACATCAGACTTAAGAAACCACCTGCGCGCGCTTTACGCCCAATA
+
FFFFFFFFFFFFFFFFFFFFFFFFFFFFFFFFFFFFFFFFFFFFFFFFFFFFFFFFFFFFFFFFFFFFFFFFFFFFFFFFFFFFFFFFFFFFFFFFFFFFFFFFFFFFFFFFFFFFFFFFFFFFFFFFF,,FFFFFF:FFFFFFFFFFFFFFFFFFFFFFFFFFFFFFF:FFF:FFFFFFFFFFFF:FFFFFFFFFFFFFFFFFFFF:FFFFFFFFFFFFFFFFF:FFFFFFFFFFFFFFFFFFF
@A01224:195:H35LNDRXY:2:2102:26811:4429 2:N:0:CTTGTGAC+ACGTCCTG
GGACTACTGGGGTTTCTAATCCTGTTTGCTCCCCATGCTTTCGCGCCTCAGCGTCAGTTACCGTCCAGAAAGCCGCCTTCGCCACTGGTGTTCCTCCTAATATCTACGCATTTCACCGCTACACTAGGAATTCCGCTTTCCTCTCCGGCACTCAAGATAAACAGTTTCAAATGCAGCCCCGGAGTTGAGCCCCGGTATTTCACATCTGACTTGTTCACCCGCCTACACGCCCTTTACACCCAGTAAA
+
FFFFFFFFFFFFFFFFFFFFFFFFFFFFFFFFFFFFFFFFFFFFFFFFFFF:FFFFFFF:FFFFFFFFFFFFFFFFFFFFFFFFFFFFFFFFFFFFFFFFFFFFFFFFFFFFFFFFFFFFFFFFF:FFFFFFFFFFFFFFFFFFFFFFFFFFFFFFFFFF:FFFFFFFFFFFFFFFFFFFFFFFFFFFFFFFFFFFFFFFFFFFFFFFFFFFFFFFFFFFFFFFFFFFFFFFFFFFFFFFFFFF:FF
@A01224:195:H35LNDRXY:2:2102:9634:4554 2:N:0:CTTGTGAC+ACGTCCTG
GGACTACTAGGGTTTCTAATCCTGTTTGATCCCCACGCTTTCGTGCATCAGCGTCAATTGCGGATTCGTGAGATGCCTTCGCAATCGGTGTTCTGTGTGATATCTATGCATTTCACCGCTACACCACACATTCCTCCCACGGCATCCGCATTCTAGCATCCCAGTATCAACGGCACGGTAGAGGTTGAGCCCCTAAATTTCACCGCTGACTTAAGACGCCGCCTACGCACCCTTTAAACCCAATAAA
+
FFFFFFFFFFFFFFFFFFFFFFFFFFFFFFFFFFFFFFFFFFFFFFFFFFFFFFFFFFFFFFFFFFFFFFFFFFFFFFFFFFFFFFFFFFFFFFFFFFFFFFFFFFFFFFFFFFFFFFFFFFFFFFFFFFFFFFFFFFFFFFFFFFFFFFFFFFFFFFFFFFFFFFFFFFFFFFFFFFF:FFFFFFFFFF:FFFFFFFFFFFFFFFF:,FFFFFFFFFFFFFFFFFFF,FFFFFFFF,FFFFFFFFF
@A01224:195:H35LNDRXY:2:2102:29324:4554 2:N:0:CTTGTGAC+ACGTCCTG
GGACTACTCGGGTTTCTAATCCTGTTTGCTCCCCACGCTTTCGTGCCTCAGCGTCAGTGTCAGTCCAGAAAGCCGCCTTCGCCACCGGTGTTCCTCCTAATATCTACGCATTTCACCGCTACACTAGGAATTCCGCTTCCCTCTCCTGTACTCTAGTTCGCCAGTTTTGAATGCACTTCCCAAGTTAAGCCCGGGTATTTCACATCCAACTTAGCAAACCGCCTACGCACCCTTTACGCCCAGTAATTCC
+
FFFFFFFFFFFFFFFFFFFFFFFFFFFFFFFFFFFFFFFFFFFFFFFFFFFFFFFFFFFFFFFFFFFFFFFFFFFFFFFFFFFFFFFFFFFFFFFFFFFFFFFFFFFFFFFFFFFFFFFFFFFFF:FFF,FFFFFFFFFFFFFFFFFFFFFFFF:FFFFFFFFFFFFFFFFFFFFFFFFFFFFFFF,FFFFFFFFF:FFFFFFFFFFFFFFFF:FF:FFFFFFFFFFF:FFFFFFFF:FFFFFF:FFFFF
@A01224:195:H35LNDRXY:2:2102:26702:4711 2:N:0:CTTGTGAC+ACGTCCTG
GGACTACTAGGGTATCTAATCCTGTTCGATACCCGCACTTTCGAGCCTCAGCGTCAATCGCACCCCAGGAGACTGCCTTCGCAATCGGAGTTCTTCGTCATATCTAAGCATTTCACCGCTACACGACGAATTCCATCTCCCTTGTGTGTATTCAAGACCGCCAGTTTCAACGGCATGCCAAGGTTGGGCCATGACATTTAACCGCTGACTTAACAGCCCGCCTACGCTCCCTTTAAACCCAATAAAT
+
FFFFFFFFFFFFFFFFFFFFFFFFFFFFFFFFFFFFFFFFFFFFFFFFFFFFFFFFFFFFFFFFFFFFFFFFFFFFFFFFFFFFFFFFFFFFFFFFFFFFFFFFFFFFFFFFFFFFFFFFFFFFFFFFFFFFFFFFFFFFFFFFFFFFF:FFFFFFFFFFFFFFFFFFFFFFFFFFFFFFFFFFFFFFFFFFFFFFFFFFFFFFFFFFFFFFF:FFFFFFFFFFFFFFFFFFFFFFFFFFFFF:FFF
@A01224:195:H35LNDRXY:2:2102:13792:5087 2:N:0:CTTGTGAC+ACGTCCTG
GGACTACTAGGGTATCTAATCCTGTTCGATCCCCACGCTTTCGTGCCTCAGCGTCAGATAAATGCCGGCATGCTGCCTTCGCAATCGGAGTTCTGCGTGATATCTAAGCATTTCACCGCTACACCACGCATTCCGCATACTTCTCATTCTCTCTAGTACAACAGTTTCAACGGCAGGCCGAGGTTGAGCCCCGACATTTAACCGCTGACTTGTCATACCGCCTACGCACCCTTTAAACCCAATAA
+
FFFFFFF:FFFFFFFFFFFFFFFFFFFFFFFFFFFFFFFFFFFFFFFFFFFFFFFFFFF:FFFFFFFFFFFFFFFFFFFFFFF:FFFFFFFFFFFFFFFF:FFFFFFFFFFFFFFFFFFFFFFFFFFFFFF:FFFFFFFFFFFFFF,FFFFFFFFFFFFFFFFFFFFFFFFFFFFFFFFFFFFFFFFFFFFFFFFFFFFF:F,FFFFFFF:FFFFFF:FF:FF:FFFFFFFF:FFFFF::FF,FF
@A01224:195:H35LNDRXY:2:2102:12355:5165 2:N:0:CTTGTGAC+ACGTCCTG
GGACTACTAGGGTATCTAATCCTGTTTGCTCCCCACGCTTTCGCGCCTCAGCGTCAGTTGTCGTCCAGCAAGCCGCCTTCGCCACTGGTGTTCCTCCTAATATCTACGCATTTCACCGCTACACTAGGAATTCCGCTTGCCTCTCCGATACTCAAGGGCTACAGTTTCAAATGCAGTTCCGGGGTTGAGCCCCGGGATTTCACATCTGACTTGCAGCTCCGCCTACACGCCCTTTACACCCAGTAA
+
FFFFFFFFFFFFFFFFF:FFFFFFFFFFFFFFFFFFFFFFFFFFFFFFFFFFFFFFFFFFFFFFFFFFFFFFFFFFFFFFFFFFFFFFFFFFFFFFFFFFFFFFFFFFFFFFFFFFFFFFFFFFF:FFFFFFFFFFFFFFFFFFFFFFFFFFFFFFFFF,FFFFFFFFFFFFFFFFFFFFFFFFFFFFFFFFFFFFFFFFFFFFFFFFFFF:FFFFFFFFFFFF:FF:FFFFFFFFFFFFFFFFFF
@A01224:195:H35LNDRXY:2:2102:14398:5165 2:N:0:CTTGTGAC+ACGTCCTG
GGACTACTAGGGTATCTAATCCTGTTCGATCCCCACGCTTTCGTGCCTCAGCGTCAGATAAATGCCGGCATGCTGCCTTCGCAATCGGAGTTCTGCGTGATATCTAAGCATTTCACCGCTACACCACGCATTCCGCATACTTCTCATTCTCTCTAGTACAACAGTTTCAACGGCAGGCCGAGGTTGAGCCCCGACATTTAACCGCTGACTTGTCATACCGCCTACGCACCCTTTAAACCCAATAA
+
FFFFFFFFFFFFFFFFFFFFFFFFFFFFFFFFFFFFFFFFFFFFFFFFFFFFFFFFFFFFFFFFFFFFFFFFFFFFFFFFFFFFFF:FFFFFFFFFFFFFF:FF:FFFFF::FFFFFFFFFFFFFFFFFFFFFFFFFFFFFFFFFF:FFFFFFFFFFFFFFFFFFFFFFFFFFFFFFFFF:FFFFF:FFFFFFFFFFFFFFFFFFF:FFFFFFFFFFFFFFFF,FFFFFFFFFFF:FFFFFFFFF
@A01224:195:H35LNDRXY:2:2102:3875:5259 2:N:0:CTTGTGAC+ACGTCCTG
GGACTACCGGGGTTTCTAATCCTGTTTGCTCCCCACGCTTTCGCGCCTCAGCGTCAGTTGTCGTCCAGCAAGCCGCCTTCGCCACTGGTGTTCCTCCTAATATCTACGCATTTCACCGCTACACGAGGAATTCCGCTTGCCTCTCCGATACTCAAGGGATGCAGTTTTGAAAGCAGTTCCGGGGTTGAGCCCCGGGATTTCACTCCCAACTTGCATCTCCGCCTACACGCCCTTTACACCCAGTAA
+
FFFFFFFFFFFFFFFFFF:FFFFFFFFFFFFFFFFFFFFFFFFFFFFFFFFFFFFFF:FFFFFFFFFFFFFFFFFFFFFFFFFFFFFFFF:FFFFFFFFFFFFFFFFFFFFFFFFFFFFFFF:F,FFFFFFFFFF:FFFFFFFFF:F:FFF:FFFFFFFFFFFFFFFFF,FFFFFFFFFFFFFFFFF,FFF:FF:FFFFFFF,FFFF:FF:FFFFFFFFFFFFFFF:,FFFFF:FFFFFFFFFF,F
@A01224:195:H35LNDRXY:2:2102:29559:5274 2:N:0:CTTGTGAC+ACGTCCTG
GGACTACTCGGGTTTCTAATCCTGTTTGCTCCCCACGCTTTCGCGCCTCAGCGTCAGTTGTCGTCCAGCAAGCCGCCTTCGCCACTGGTGTTCCTCCTAATATCTACGCATTTCACCGCTACACTAGGAATTCCGCTTGCCTCTCCGATACTCAAGGGATACAGTTTTGAGAGCAGTTCCGGGGTTGAGCCCCGGGATTTCACTCCCAACTTGCATCTCCGCCTACACGCCCTTTACACCCAGTAAATC
+
FFFFFFFFFFFFFFFFFFFFFFFFFFFFFFFFFFFFFFFFFFFFFFFFFFFFFFFFFFFFFFFFFFFFFFFFFFFFFFFFFFFFFFFFFFFFFFFFFFFFFFFFFFFFFFFFFFFFFFFF:F:FF,FFFFFFFFFFFFFFFFF:FFFFF:FFFFFFFFFFFFFFFFFFFFF:FFFFFFFFFFFFFFFFFF:FFFFFFFFFFF:F:FFFFFFFFFF:FFFFFFFFFFFFFFFFFFFFF,FFFFFFFF:FF
@A01224:195:H35LNDRXY:2:2102:26359:5368 2:N:0:CTTGTGAC+ACGTCCTG
GGACTACTGGGGTATCTAATCCTATTTGCTCCCCACGCTTTCGTCCATGAACGTCAGTAATAGCCCAGCAAGTCGCCTTCGCCACTGGTGTTCCTTCTAATATCTACGCATTCTACCGCTACACTAGAAATTCCACTTGCCTCTACTATACTCAAGTCTGCCAGTTTCTAGAACTAACCGAAGTTAAGCTTCGGGCTTTGATTCTAGACTTAACAAACCGTCTGCGGACGCTTTACGCCCAATAA
+
FFFFFFFFFFFFFFFFFFFFFFFFFFFFFFFFFFF:FFF:FFFFFFFFFFFFFFFFFFFFFFFFFFFFFF,FFFFFFFFFFFFFFFFFFFFFFFFFFFFFFFFFFFFFFFFFFFFFFFFFFFFFFFFF:FFFFFFFFFFFFFFFFFF:FFFFFFFFFFFFFFFFFFFFF,FFFFFFFFFFFFFFFFFFF:FFFFFF:FFFFFFFFFFFFFFFFFFF:FFFFFFFFFFFFFFFFFFFFFFFFF:F:
@A01224:195:H35LNDRXY:2:2102:29722:5368 2:N:0:CTTGTGAC+ACGTCCTG
GGACTACTCGGGTTTCTAATCCTGTTTGCTCCCCACGCTTTCGCGCCTCAGCGTCAGTTGTCGTCCAGCAAGCCGCCTTCGCCACTGGTGTTCCTCCTAATATCTACGCATTTCACCGCTACACTAGGAATTCCGCTTGCCTCTCCGATACTCAAGGGATACAGTTTTGAGAGCAGTTCCGGGGTTGAGCCCCGGGATTTCACTCCCAACTTGCATCTCCGCCTACACGCCCTTTACACCCAGTAAATC
+
FFFFFFFFFFFFFFFFFFFFFFFFFFFFFFFFFF:FFFFFFFFFFFFFFFFFFFFFF,FFFFFFFFFFFF:FFFFFFFFFFFF,F:FFFFFFFFFFFFFFFFFFFFFFFFFFFFFFFF::FFFFF:FF,FFFFFF:FFFFFFFFFFFF:FFFFFFFFFFFFFFFF:FFFF:FFFFF:F:FFFFF:FF:FFFFFF:FF,FFFFFFFFFF:F:FFFFFF::FFFFFFFFFFFFF,FFFFFFFFFFFFFFF:
@A01224:195:H35LNDRXY:2:2102:21974:5415 2:N:0:CTTGTGAC+ACGTCCTG
GGACTACAGGGGTTTCTAATCCTGTTTGCTCCCCACGCTTTCGTGTCTCAGCGTCAGTTGTGGTCCAGTAAACCGCCTTCGCCACAGATGTTCCTCCCGATCTCTACGCATTTCACCGCTACACCGGGAATTCCGTTTACCTCTCCCACTCTCAAGAACGACAGTTTCAGACGCAGGTTACGAGTTAAGCCCGTAATTTTCACATCTGACTTGCCGTCCCGCCTACACACCCTTTACACCCAGTAAA
+
FFFFFFFFFFFFFFFFFFFFFFFFFFFFFFFFFFFFFFFFFFFFFFFFFFFFFFFFFFFFFFFFFFFFFFFFFFFFFFFFFFFFFFFFFFFFFFFFFFFFFFFFFFFFFFFFFFFFFFFF,FFFFFFFFFFFFFFFFFFFFFFFFFFFFFFFFFFFFFFFFFFFFFFFFFFFFFFFFFF:FFFFFFFFFFFFFFFFFFFFFFFFFF:FFFFFFFFFFFFFFFFFFFFFFFFFFFFFFFFFFFFF,FF
@A01224:195:H35LNDRXY:2:2102:21540:5509 2:N:0:CTTGTGAC+ACGTCCTG
GGACTACTAGGGTATCTAATCCTGTTTGCTCCCCACGCTTTCGAGCCTCAGCGTCAGTTACAGTCCAGAGAGTCGCCTTCGCCACTGGTGTTCTTCCTAATCTCTACGCATTTCACCGCTACACTAGGAATTCCACTCTCCTCTCCTGCACTCTAGACTTCCAGTTTGAAATGCAGCACCCAAGTTGGGCCCGGGTATTTCACATCTCACTTAAAAATCCGCCTACGCTCCCTTTACGCCCAGTA
+
FFFFFFFFFFFFFFFFFFFFFFFFFFFFFFFFFFFFFFFFFFFFFFFFFFFFFFFFFFFFFFFFFFFFFFFFFFFFFFFFFFFFFFFFFFFFFFFFFFFFFFFFFFFFFFFFFFFFFFFFFFFF:F:FF:FFFFFFFFFFFFFFFFFFFFFFFFF:F:FFFFFFFFFFFFFFFFFFFFFFF:FFFFF,FFFFFFF:FFFF:FFFFFF:FFFF:FFFFFF:FFFFFFFFFFFF:FFFFFFFFFFFF
@A01224:195:H35LNDRXY:2:2102:9986:5541 2:N:0:CTTGTGAC+ACGTCCTG
GGACTACAAGGGTTTCTAATCCTGTTTGCTCCCCACGCTTTCGTCCCTGACCGTCAGTGATGGCCCAGCAAATCGCCTTCGCCACTGGTGTTCCTTCTAATATCTACGCATTTTACCGCTACACTAGAAATTCCATTTGCCTCTACCACACTCGAGTCTTACAGTTTCTAGAACGAACCGGGGTTGAGCCCCGGGCTTTTATTCTAGACTTATAAAACCGGCTGCGGACGCTTTACGCCCAATAAA
+
FFFFFFFFFFFFFFFFFFFFFFFFFFFFFFFFFFFFFFFFFFFFFFFFFFFFFFFFFFFFFFFFFFFFFFFFFFFFFFFFFFFFFFFFFFFFFFFFFFFFFFFF,FFFFFFFFFFFFFFFFFFF:FFFFFFFFFFFFFFFFFFFFFFFF:FFFFFFFFFFFFFFFFFFFFFFFFFF:FFFFFFFFFFFFFFFFFFFFF:FFFFFFFFFFFFFF:FFFFFFFF:FFFFFFFF:FFFFFFFFF,F::,
@A01224:195:H35LNDRXY:2:2102:6280:5572 2:N:0:CTTGTGAC+ACGTCCTG
GGACTACTAGGGTATCTAATCCTGTTTGCTCCCCACACTTTCGTGCCTCAGCGTCAGTTATCGTCCAGTAATCCGCCTTCGCCACTGGTGTTCCTCCCAATCTCTACGCATTTCACCGCTACACTGGGAATTCCAATTACCTCTCCGATACTCAAGAAAAGCAGTTTCAAATGCAGTTCAGGGGTTGAGCCCCTGCATTTCACATCTGACTTGCCTTCCCGCCTACTCACCCTTTACACCCAGTAA
+
FFFFFFFFFFFFFFFFFFFFFFFFFFFFFFFFFFFFFFFFFFFFFFFFFFFFFFFFFFFFFFFFFFFFFF,FFFFFFFFFFFFFFFFFFFFFFFFFFF:FFFFFFFFFFFFFFFFFFFFF:FFFFFFFF:FFFFFFFFFFFFFFFFFFFFFFFFFFFFFFFFFFFFFFFFFFFFFFFFFFFFFFFFF::FFFFFFFFFFFFFFFFFFFFFFFF:FFFFFFFFFFFFFFFF:FFFFFFFFFFFF:FF
@A01224:195:H35LNDRXY:2:2102:7464:5588 2:N:0:CTTGTGAC+ACGTCCTG
GGACTACACGGGTTTCTAATCCTGTTTGCTCCCCACACTTTCGTGCCTCAACGTCAGTTATTGTCCAGAAAGCCGCCTTCGCCACTGGTGTTCCTCCTAATATCTACGCATTTCACCGCTACACTAGGAATTCCGCTTTCCTCTCCAACACTCAAGAAAACCAGTTTTAGTTGCAGTTCCTCAGTTGAGCCGAGGGATTTCACAACTAACTTAATTTCCCGTCTACGCACCCTTTACACCCAATAAATC
+
FFFFFFFFFFFFFFFFFFFFFFFFFFFFFFFFFFFFFFFFFFFFFFFFFFFFFFFFF,FFFFFFFFFFFFFFFFFFFFFFFFFFFFFFFFFFFFFFFFFFFFFFFFFFFFFFFFFFFFFF,F:FFFFFFFFFFFFFFFFFFFFFFFFFFFFFFFFFFFFFFFFF:FFFFFFFFFFFFFFFFFFFFFFFFFFFFFFFF:FFFFFFFFFFFFFFF:FFFFFFFFFFFFFFFFFFFFFFFFFFFFF:FF:FF
@A01224:195:H35LNDRXY:2:2102:8558:5603 2:N:0:CTTGTGAC+ACGTCCTG
GGACTACAGGGGTTTCTAATCCTGTTTGCTCCCCACGCTTTCGAGCCTCAGCGTCAGTATCGTCCCAGTATACCGCCTTCGCCTCCGGTCTTCCTACTAATATCTACGCATTCCACCGCTACACTAGTAATTCCGTATACCTCTTCCGTACTCCAGTCATACAGTATCCAATGCACTTTTATGGTTGAGCCACAAACTTTCACATTAGACTTACATAACCGCCTACGCTCCCTTTACACCCAGTTA
+
FFFFFFFFFFFFFFFFFFFFFFFFFFFFFFFFFFFFFFFFFFFFFFFFFFFFFFFFFFFFFFFFFFFFFFFFFFFFFFFFFFFFFFFF:FFFFFFFFFFFFFFFFFFFFFFFFFFFFFFFFFFFFFFFFF:FFFFFFFFFFFFFFFFFFFFFFF:FFFFFFFFFFFFFFFFFFFFFFFFFFFFFFFFFFFFFFFFFFFFFFFFFFF,FF:FFFFFF:FFFFFFFFFFFFFFFFFFFFFFFF,FFFF
@A01224:195:H35LNDRXY:2:2102:7536:5807 2:N:0:CTTGTGAC+ACGTCCTG
GGACTACTGGGGTATCTAATCCTGTTTGATCCCCACACTTTCGTGCCTCAGCGTCAATTGAGGATTTGTCAGCTGCCTTCGCAATCGGTGTTCTGTGTGATATCTATGCATTTCACCGCTACACCACACATTCCGCCAACAGCATCCCCATTCTAGCCCAACAGTATCAACGGCAGGGTATTGGTTAAGCCACTAAATTTCACCGCTGACTTATCAGACCGCCTACGCACCCTTTAAACCCAATAAAT
+
FFFFFFFFFFFFFFFFF:FFFFFFFFFFFFFFFFFFFFFFFFFFF:FFFFFFF:FF:F:FFFF:FFFFFFFFFFF:FFFFFF::,FFFFFFFF:FFFFFF,FFFF,FFFFF:FFF:FFF:FFFFFFFFFFFFFFFFFFFFFFF,FFFFFFFFFFFFFFFFFFFFFFFFFFFF:FFFFFFFFF:FFFFFFFFF,:FFFFFFFFFFFFFFFFFFFFFFFFFFFFFFFF:FFFFFF:FFFFFFFFFFFFFF
@A01224:195:H35LNDRXY:2:2102:17083:6026 2:N:0:CTTGTGAC+ACGTCCTG
GGACTACAGGGGTTTCTAATCCTGTTTGCTCCCCACACTTTCGTGTTTCAGTGTCAGTAATGTTCCAGTAAGTCGCCTTCGCCTCTGATGTTCTTCCTAATATCTACGCATTCCACCGCTACACTAGGAGTTCCACTTACCTCTCCCACACTCAAGCCATCCAGTTTTGAAAGCAGTTCCGGAGTTGAGCCCCGGGCTTTCACTTCCAACTTAAAAAGCCACCTACACACCCTTTACACCCAGTCA
+
FFFFFFFFFFFFFFFFFFFFFFFFFFFFFFFFFFFFFFFFFFF:FFFFFFFFFFFFFFFFFFFFFFF:FFFFFFFF:FFFFFFFFFFFFFFFFFFFFFFFFFFFFFFFFFFFFFFFFFFFFFFFFFFFFFFFFFFFFFFFFFFFFFFFFFFFFFFFFF:FFFFFFFFFFFFFFFFFFFFFFFFFFFFFFFFFFFFFFFFFFFFFFFFFFFFF,FFFFFFFFFFFFFFFFFFFF:FFFFFF:FFFF,
@A01224:195:H35LNDRXY:2:2102:27389:6026 2:N:0:CTTGTGAC+ACGTCCTG
GGACTACTGGGGTATCTAATCCTGTTTGCTCCCCACGCTTTCGAGCCTCAGTGTCAGTTACAGTCCAGAAAGGCGCCTTCGCCACTGGTATCCTTCCTAATCTCTACGCATTTCACCGCTACACTAGGAATTCTCCTTTCCTCTCCTGCACTCTAGATATCCAGTTTGGAATGCAGCACCCAGGTTAAGCCCGGGTATTTCACATCCCACTTAAATATCCACCTACGCTCCCTTTACGCCCAGTAAA
+
FFFFFFFFFFFFFFFFFFFFFFFFFFFFFFFFFFFFFFFFFFFFFFFFFFFFFFFFFFFFFFFFFFFFFFFFFFFFFFFFFFFFFFFFFFF,FFFFFFFFFFFFFFFFFFFFFFFFFFFFFFFFFFFFFFFFFFFFFFFFFFFFFFFFFFFFFFFFFFFFFFFFF:FFFFFFFFFFFFFFFFFFFF:FFFFFFFFF,FFFFFFFFFFFFFF:FFFFFFFFFFFFFFFFFFFFFFF,FFFFFFF,:FF
@A01224:195:H35LNDRXY:2:2102:7021:6261 2:N:0:CTTGTGAC+ACGTCCTG
GGACTACTAGGGTTTCTAATCCTGTTTGCTCCCCATGCTTTCGCGCCTCAGCGTCAGTTGCAGACCAGAAAGTCGCCTTCGCCACTGGTGTTCCTCCAAATCTCTACGCATTTCACCGCTACACTTGGAATTCCACTTTCCTCTTCTGCACTCAAGTCTCCCAGTTTCCAATGACCCTCCACGGTTAAGCCGTGGGCTTTCACATCAGACTTAAGAAACCGCCTGCGCGCGCTTTACGCCCAATAATTC
+
FFFFFFFFFFFFFFFFFFFFFFFFFFFFFFFFFFFFFFFFFFFFFFFFFFFFFFFFFFFFFFFFFFFFFFFFFFFFFFFFFFFFFFFFFFFFFFFFFFFFFFFFFFFFFFFFFFFFFFFF:FFFFFFFFFFFFFFFFFFFFFFFFFFFFFFFFF,FFFFFFFFFFFFFF:FFFFFFFFFFFFFFFFFFFFFFFFFFF:FFFFFF:FFFFFFF:FFFFFFFFFFFFFFFFFFFFFFFFFFFFFFF,FF:F
@A01224:195:H35LNDRXY:2:2102:3197:6277 2:N:0:CTTGTGAC+ACGTCCTG
GGACTACACGGGTTTCTAATCCTGTTTGCTCCCCATGCTTTCGCGCCTCAGCGTCAGTTGCAGACCAGAAAGTCGCCTTCGCCACTGGTGTTCCTCCAAATCTCTACGCATTTCACCGCTACACTTGGAATTCCACTTTCCTCTTCTGCACTCAAGTCTCCCAGTTTCCAATGACCCTCCACGGTTAAGCCGTGGGCTTTCACATCAGACTTAAGAAACCGCCTGCGCGCGCTTTACGCCCAATAA
+
FFFFFFFFFFFFFFFFFFFFFFFFFFFFFFFFFFFFFFFFFFFFFFFFFFFFFFFFFFFFFFFFFFFFFFFFFFFFFFFFFFFFFFFFFFFFFFFFFFFFFFFFFFFFFFFFFFFFFFFF,FFFFFFFFFFFFFFFF:FFFFFFFFFFFFFFFFFFFFFFFFFFFFFFFFFFFFFFFFFFFFFFFFFFFFFFFFFFFFFFFFFFFFFFFFFFFFFFFFF:FFFFFFFFFFFFFFFFFFFFF:FFFF
@A01224:195:H35LNDRXY:2:2102:13187:6292 2:N:0:CTTGTGAC+ACGTCCTG
GGACTACTAGGGTATCTAATCCTGTTTGCTCCCCACGCTTTCGCGCCTCAGCGTCAGTTTCTGTCCAGTTGACCGCCTTCGCCACTGGTGTTCCTCCTAATATCTACGCATTTCACCGCTACACTAGGAATTCCGTCAACCTCTCCAGTACTCAAGAACGACAGTTTCAAATGCAGTTTCAGGGTTGAGCCCTGAGATTTCACATCTGACTTGCCATCCCGCCTACGCGCCCTTTACACCCAGTAA
+
FFFFFFFFFFFFF:FFFFFFFFFFFFFFFFFFFFFFFFFFFFFFFFFFFFFFFFFF:FFFFFFFFFFFFFFFFFFFFFFFFFFFFFFFFFFFFFFFFFF:FFFFFFFFFFFFFFFFFFFFFFFFFFFFFFFFFFFFF:FFFFFFFFF:FFFFFFFFFFFFFFFFF:FFFFFFFFF::FFFFFFFFFFFFFFFFFFFF:FFFFFFFFFFFFFFFFFFFFFFFFFFFFFFFFFFFFFF,FFF:FF,FF
@A01224:195:H35LNDRXY:2:2102:6388:6324 2:N:0:CTTGTGAC+ACGTCCTG
GGACTACCGGGGTTTCTAATCCTGTTTGATCCCCACGCTTTCGTGCCTCAGCGTCAATTGCGGATTCGTGAGATGCCTTCGCAATCGGTGTTCTGTGTGATATCTATGCATTTCACCGCTACACCACACATTCCTCCCACGGCATCCGCATTCTAGTCCAGCAGTATCAACGGCACGGTAGAGGTTGAGCCCCTAAATTTCACCGCTGACTTACCAGACCGCCTACGCACCCTTTAAACCCAATAA
+
FFFFFFFFFFFFFFFFFFFFFFFFFFFFFFFFFFFFFFFFFFFFFFFFFFFFFFFFFFFFFFFFFFFFFFFFFFFFFFFFFFFFFFFFFFFFFFFFFFFFFFFFFFFFFFFFFFFFFFFFFFFFFFFFFFFFFFFFFFFFFFFFFFFFFFFFFFFFFFFFFFFFFFFFFFFFFFFFFFFFFFFFFFFFFFFFFFFFFFFFFFFFFFFFFFFFFFF:FFFFFFFFFFFFFFFFFFFFFFFFFFFFFF
@A01224:195:H35LNDRXY:2:2102:1380:6449 2:N:0:CTTGTGAC+ACGTCCTG
GGACTACTGGGGTTTCTAATCCTGTTTGCTCCCCACGCTTTCGCGCCTCAGCGTCAGTTGTCGTCCAGCAAGCCGCCTTCGCCACTGGTGTTCCTCCTAATATCTACGCATTTCACCGCTACACTAGGAATTCCGCTTGCCTCTCCGATACTCAAGGGATGCAGTTTTGAAAGCAGTTCCGGGGTTGAGCCCCGGGATTTCACTCCCAACTTGCATCTCCGCCTACACGCCCTTTACACCCAGTA
+
FFF:FFFFFFFFFFFFFFFFFFFFFFFFFFFFFF:FFFFFF:FFFFFFFFFFFFFFFFFFFFFFFFFFFFFFFFFF,FFFFFFFFFFFFFFFFFFFF:FF:FFFFFFFFFFFFFFFFFFFF,FFFFFFFFFFFFFFFFFFFFFFFFF,FFFFF,FFFFFFFFFFFFFF::FF::FFFF:FFFFFFFF,F:FFFFFFF:FFFFFFFFFFFFFFFFFFFF,:FFFFFFFFFF,FFFFF:F,:FFF:F
@A01224:195:H35LNDRXY:2:2102:8359:6480 2:N:0:CTTGTGAC+ACGTCCTG
GGACTACTGGGGTATCTAAACCTGTTTGCTCCCCGCACCTTCGTGCCTCAGCGTCAGTACATGGCCAGAGACCCGCCTTCGCCACCGGTGTTCTTCCAGATATCTACAGATTTCACCCCTACACCTGGAATTCCGGTCTCCCCTCCTGTACTCTAGCCCCGCAGTTTCCAGCGCAGCACGGTGTTGAGCCCCGAACTTTAACGCCAGACTTGCAGGGCCGCCTGCGCTCCCTTTACGCCCAATGAT
+
:FFFFFFFFFFFFFFFFF:FFFFF:FFFFFFFFFFFFFF:FFFFFFFFFFFFFFFFFFFFFFFFFFFFFF:FF:FFFFFFFFFFFF:FFFFFFFFFFFFFFFFFFFFFFFF:FFFFFFFFFF:,FFFFFFFFFFFF,FFFFFFFFFF:FFFF:FFFFFFFFFFFFFFFFFF:FF,,F:FFFF:FFF,FF,FFFFFFFFFFFFFFF:F:F,F:F:FFFFFF:::F:FF,FFF,FFFFF:FF,FFF:F
@A01224:195:H35LNDRXY:2:2102:10601:6511 2:N:0:CTTGTGAC+ACGTCCTG
GGACTACCAGGGTATCTAATCCTGTTTGCTCCCCACGCTTTCGCGCCTCAGCGTCAGTTACAGACCAGAAAGCCGCCTTCGCCACTGGTGTTCCTCCACATCTCTACGCATTTCACCGCTACACTAGGAATTCCGCCTGCCTCTACTTCACTCAAGATCTACAGTTTCAAGCGCAGCCCCGGAGTTAAGCTCCGGTATTTCACGCCTGACTTGCAAACCCGCCTACGCACCCTTTACACCCAGTAA
+
FFFFFFFFFFFFFFFFF:FFFFFFFFFFFFFFFFFFFFFFFFFFFFFFFFFFFFFFFFFFFFFFFFFFFFFFFFFFF,FFFFFFFFFFFFFFFFFFFFFFFFFFFFFFFFFFFFFFFFF,FFFFFFFFF,FFFFFFFFFFFFF:FFFFFFFFFFF:FFF:FFFFFFFFFFFFFFFFFFFFFFFFFFFFFFFFFFFF,F,F:FFFFFFF:FFFFFFFFFFFFFFF,FFFFFFFF,FFFFFFFF:FFF
@A01224:195:H35LNDRXY:2:2102:11641:6527 2:N:0:CTTGTGAC+ACGTCCTG
GGACTACTAGGGTTTCTAATCCTGTTTGCTCCCCACGCTTTCGTGTCTCAGCGTCAGTTGTCGTCCAGTAAGCCGCCTTCGCCACTGGTGTTCCTCCCAATATCTACGCATTTCACCGCTACACATGGAATTCCACTCTCCCCTTCTGCACTCAAGTCTAACAGTTTCCAAAGCGAACAATGGTTAAGCCACTGCCTTTAACTTCAGACTTATTAAACCGCCTGCGCTCGCTTTACGCCCAATAA
+
FFFFFFFFFFFFFFFFFFFFFFFFFFFFFFFFFFFFFFFFFFFFFFFFFFFFFFFFFFFFFFFFFFFFFFFFFFFFFFFFFFFFFFFFFF:FFFFFFFFFFFFFFFFFFFFFFFFFFFFFFFFFFFFFF:FFFFFFFFFFFFF,FFFFFFFFFFFFFF:FFFFFFFFFFFFFFFFFFFFF:FFFFFFFFFFFFFFFFFFFFFFFFFFF::,F:FFFFF:FFF:FFFFFFFFFFFFFFFFFFFFFF
@A01224:195:H35LNDRXY:2:2102:2944:6621 2:N:0:CTTGTGAC+ACGTCCTG
GGACTACCGGGGTTTCTAATCCTGTTTGCTCCCCACACTTTCGCGCCTCAACGTCAGTTAATGTCCAGTAAGCCGCCTTCGCCACTGGTGTTCCTCCTAATATCTACGCATTTCACCGCTACACTAGGAATTCCGCTTGCCTCTCCGATACTCAAGGGATGCAGTTTTGAAAGCAGTTCCGGGGTTGAGCCCCGGGATTTCACTCCCAACTTGCATCTCCGCCTACACGCCCTTTACACCCAGTAAAT
+
FFFFFFFFFFFFFFFFFFFFFFFFFFFFFFFFFFFFFFFFFFFFFFF:FFFFFFFFFFFFFFFFFFFFFFFFFFFFFFFFFFFFFFF:FFFFFFF:FFFFFFFFFFFFFFFFFFFFFFFFFFFF:,FFFFFFFFFFFFFFFFFFFFFFFFFFFFF:FFFFFFFFFFFFFFFFFFFFFFFFFFFFFFFFFFFFFFFFFFFFFF:FF:FFFF,FFFFFFFFFFFFFFFFFFFFFFFFFFFFFFFFFFFFF
@A01224:195:H35LNDRXY:2:2102:20238:6825 2:N:0:CTTGTGAC+ACGTCCTG
GGACTACTGGGGTATCTAATCCTGTTTGATACCCGCACTTTCGAGCTTCAGCGTCAGTTGCGGCCCAGTGAACTGCCTTCGCAATCGGAGTTCTTCGTGATATCTAAGCATTTCACCGCTACACCACGAATTCCATCCACCTCATCCGCACTCAAGGTTACCAGTATCAATCGCGGGCTGTGGTTGAGCCACAGGCTTTGACGACTGACTTAATATCCCGCCTACGCTCCCTTTAAACCCAATAAATCC
+
FFFFFFFFFFFFFF,FFFFFFFFFFFFFFFFFFFFFFFFFFFFFFFFFFFFFFFFFFFFFFFFFFFFFFFFFFFFFFFFFFFF,FF:FFFFFFFFFFFFF:FFFFFFFFFFFFFFFFFFFFFFFFFFFFFFFFFFFFFFFFFFF:FFFFFFFFFFFFFFFF::FFFFFFFFFF:FFFFFF:F:FFFFFFF:FFFF:FFFFFFFFFFFFFFF:FFFFFFFFF::FFFFFFFFF,FFF,FFFFFF:FFFFF
@A01224:195:H35LNDRXY:2:2102:30409:6872 2:N:0:CTTGTGAC+ACGTCCTG
GGACTACACGGGTATCTAATCCTGTTTGCTCCCCATGCTTTCGCGCCTCAGCGTCAGTTGCAGACCAGAAAGTCGCCTTCGCCACTGGTGTTCCTCCAAATCTCTACGCATTTCACCGCTACACTTGGACTTCCACTTTCCTCTTCTGCACTCAAGTCTCCCAGTTTCCAATGACCCTCCACGGTTAAGCCGAGGGCTTTCACATCAGACTTAAGAAACCACCTGCGCGCGCTTTACGCCCAATAAT
+
,FFFFFFFFFFF,FFFFF:FF:FFF,FFFFF:FF:FFF,FFFFFFFFFFFF:FFFFFFFFFFFFFFFFFFF,FFFFF:FFFFFFFFF:F::F:F:,FFF:FFFFFF,FFF:FFFFF:FFFFFFFF:FFF::F:FF:FFFFFFFF,,FFFFFF:FF,F::F,FFF:FFF:,:FF::FFFFF:F,::FF:F:FF,,FFF:FFFFFF:FFFFFFF,,FFFFFFFFFF:FFFF:FF,,FFFFF:FF:FF,:
@A01224:195:H35LNDRXY:2:2102:1344:7012 2:N:0:CTTGTGAC+ACGTCCTG
GGACTACTAGGGTATCTAATCCTGTTTGCTCCCCACACTTTCGCGCCTCAGCGTCAGTTACAGTCCAGTAAGTCGCCTTCGCCACTGGTGTTCCTCCCAATCTCTACGCATTTCACCGCTACACTGGGAATTCCACTTACCTCTCCTGCACTCAAGCCCGACAGTATCCAAAGCAATTCCCACCTTAAATGCAGGACTTTCACTCCAGACTTACCGGGCCGCCTACGCGCCCTTTACGCCCAATCA
+
FF:FF:FFFFFFFFF:FFFF:FFFFFFFFFF:FFFFFFFFFFFFFFFFFFFFFFFFFFFFFFFFF:FFFFFFFFFF:FFFFF:F:FFFFFFFFFFFFFFFFFFFFF:F,:FFF::FFFFF:FF::FFFFFFFFFF:FFF:FFFF::FFFFFFF:FF::FFFF:FFFFFFF:FFF:FFFFFFF::FF,FF,F:,FFF:FFFFF,F:,FFF:FF:F,FFF,:FF,FF,FFFF::FFF:FFF:FFFFFF
@A01224:195:H35LNDRXY:2:2102:13349:7200 2:N:0:CTTGTGAC+ACGTCCTG
GGACTACCGGGGTATCTAATCCTGTTTGCTCCCCACGCTTTCGCTCCTCAGCGTCAGTTAATGTCCAGCAGGCCGCCTTCGCCACTGGTGTTCCTCCCGATCTCTACGCATTCCACCGCTACACCGGGAATTCCGCCTGCCTCTCCATCACTCAAGTCCTACAGTTTCAAATGCAGCTCGGGGGTTGAGCCCCCGCCTTTCACATCTGACTTGCAGAACCGCCTACTCGCCCTTTACACCCAGTA
+
FFFFFFFFFFFFFFFFFFFFFFFFFFFFFFFFFFFFFFFFFFFFFFFFFFFFFFFFFFFFFFFFFFFFFFFFFFFFFFFFFFFFFFF:FFFFFFFFFFFFFFFFFFFFFFFFFFFFFFFFFFFFFFFFFFFFFFFFFFFFFFFFFFFFFFFFFFFFFFFFFFFFFFFFFF:FFFFFFFFFFFFFFFFFFFFFFFFFFFFFFFFFFFFFFFFFFFFFFFFFFFFFFFFFFFFFFF:FFFFFFFFF,
@A01224:195:H35LNDRXY:2:2102:2293:7310 2:N:0:CTTGTGAC+ACGTCCTG
GGACTACTGGGGTATCTAATCCTGTTTGCTCCCCACGCTTTCGTGCCTCAGCGTCAGTTACAGTCCAGAGAGCCGCCTTCGCTACTGGTGTTCCTCCTAATATCTACGCATTTCACCGCTACACTAGGAATTCCACTCTCCTCTCCTGCACTCAAGTCTTACAGTTCCAAAAGCTTACTACGGTTGAGCCGTAGCCTTTCACTTCTGGCTTGAAAGACCGCCTACGCACCCTTTACGCCCAGTAATTC
+
FFFFFFFFFFFFFFFFFFFFFFFFFFFFFFFFFFFFFFFFFFFFFFFFFFFFFFFFFFFFFFFFFFFFFFFFFFFFFFFFFFFFFFFFFFFFFFFFFFFFFFFFFFFFFFFFFFFFFFFFFFFFFFFFFFFFFFFFFFFFFFFFFFFFFFFFFFFFFFFFFFFFFFFFFFFFFFFFF:FF::FFFFFFFFFFFFFFFFFFFFFF:FFFFFFFFFFF,F:FF:FF:FFFFFFFFFFFFFFFFFFFF,FF
@A01224:195:H35LNDRXY:2:2102:7139:7341 2:N:0:CTTGTGAC+ACGTCCTG
GGACTACCAGGGTTTCTAATCCTGTTTGCTCCCCACGCTTTCGTACCTCAGCGTCAGTATTCGTCCAGAAAGCCGCCTTCGCCACTGGTGTTCCTCCTAATATCTACGCATTTCACCGCTACACTAGGAATTCCGCTTTCCTCTCCGATACTCAAGTCTCCCAGTTCACAGGGCGAACAATGGTTGAGCCATTGCCTTAAACCCTGCGCTTAAAAGACCGCCTACGTACTCTTTACGCCCAATAATT
+
FFFFFFFFFFFFFFFFFFFFFFFFFFFFFFFFFFFFFFFFFFFFFFFFFFFFFFFFFFFFFFFFFFFFFFFFFFFFFFFFFFFFFFFFFFFFFFFFFFFFFFFFFFFFFFFFFFFFFFFFFFFFF,FFFFFFFFFFFFFFFFFFFFFFFFFFFFFFFFFFFFFFFFFFFF:FFFFFFFFFFFFFFF:FFFFFFFFFFFFFFFFFFFFFFFFFFFFFFF:FFFFFFFFFFFFFFFF,FFFFFFFFFFF
@A01224:195:H35LNDRXY:2:2102:15555:7420 2:N:0:CTTGTGAC+ACGTCCTG
GGACTACCAGGGTTTCTAATCCTGTTTGCTCCCCACACTTTCGCGCCTCAGCGTCAGTTGCAGTCCAGTTACCCGCCTTCGCCACTGGTGTTCCTCCCGATCTCTACGCATTTCACCGCTACACCGGGAATTCCGATAACCTCTCCTGCACTCAAGCCCATCAGTATCCAAAGCAATTCCCATCTTAAAAACAGGACTTTCACTCCAGACTTAACAGGCCGCCTACGCGCCCTTTACGCCCAATCATT
+
FFFFFFFFFFFFFFFFFFFFFFFFFFFFFFFFFFFFFFFFFFFFFFFFFFFFFFFFFFFFFFFFFFFFFFFFFFFFFFFFFFFFFFFFFFFFFFFFFFFFFFFFFFFFFFF:FFFFFFFFFFFFFFFFFFFFFFFFFFFFFFFFFFFFFFFFFFFFFFFFFFFF:FFFFFFFFFFFFFFFF:FFFFFFFFFFFFFFFFFFFFFFFFFFFFFFFFFFFFFFFFFFFFFFFFFFFFFFFFF:FFFFFFFF
@A01224:195:H35LNDRXY:2:2102:2844:7576 2:N:0:CTTGTGAC+ACGTCCTG
GGACTACAAGGGTTTCTAATCCTGTTTGCTCCCCACGCTTTCGTGCCTCAGTGTCAGTTACAGTCCAGAGAGCCGCCTTCGCAACTGGTATTCCTCCTAATATCTACGCATTTCACCGCTACACTAGGAATTCTACTCTCCTCTCCTGCACTCAAGTTTCTCAGTTTCAAAGGCTTACTACGGTTGAGCCGTAGCCTTTCACCTCTGACTTAAGAAACCACCTACGCACCCTTTACGCCCAGTAATT
+
FFFFF:FFFFFFFFFFFFFFFFFFFFFFFFFFFFFFFFFFFFFFFFFFFFFFFFFFFFFFFFFFFFFFFFFFFFFFFFFFFFF,FFFFFFFFFFFFFFFFFFFFFFFFFFFFFFFFFFFFFFFFFFFFFFFFFFFFFFFFFFFFFFFFFFFFFFFFFFFFFFFFFFFFFFFFFFFFFFFFFFFFFFFFFFFFFFFFF:FFFFFFFFFFFF:F:FFFFFFFFFFFFFFFFFFF:FFFFFFFFF:FFFF
@A01224:195:H35LNDRXY:2:2102:24939:7576 2:N:0:CTTGTGAC+ACGTCCTG
GGACTACTGGGGTTTCTAATCCTGTTTGCTCCCCATGCTTTCGCGCCTCAGCGTCAGTTGCAGACCAGAAAGTCGCCTTCGCCACTGGTGTTCCTCCAAATCTCTACGCATTTCACCGCTACACTTGGAATTCCACTTTCCTCTTCTGCACTCAAGTCTCCCAGTTTCCAATGACCCTCCACGGTTAAGCCGTGGGCTTTCACATCAGACTTAAGAAACCGCCTGCGCGCGCTTTACGCCCAATAATT
+
FFFFFFFFFFFFFFFFFFFFFFFFFFFFFFFFFFFFFFF:FFFFFFFFFFFFFFFFFFFFFFFFFFFFFFFFFFFFF:FFFFFFFFFFFFFFFFFFFFFFFFFFFFFFFFFFFFFFFFFFFFFFFFFFFFFFFFFFFFFFFFFFFFFFFF:FFFFFFFFFFFFFF,FFFFFF:FFFFFFFFFFFFFFFFFFFFFFFFFFFFFFFFFFFFFF:FFFF:F:FFFFFFFFFFFFF:FFFFFFFFF:FFFFF
@A01224:195:H35LNDRXY:2:2102:3694:7701 2:N:0:CTTGTGAC+ACGTCCTG
GGACTACAGGGGTATCTAATCCTGTTTGCTCCCCACACTTTCGCGCCTCAGCGTCAGTTACAGTCCAGTAAGTCGCCTTCGCCACTGGTGTTCCTCCCAATCTCTACGCATTTCACCGCTACACTGGGAATTCCACTTACCTCTCCTGCACTCAAGCTCTACAGTATCCAAAGCAATTCCCACCTTGAAAGCAGGACTTTCACTTCAGACTTATAAAGCCGCCTACGCGCCCTTTACGCCCAATCATTCC
+
FFFFFFFFFFFFFFFFFFFFFFFFFFFFFFFFFFFFFFFFFFFFFFFFFFFFFFFFFFFFFFFFFFFFFFFFFFFFFFFFFFFFFFFFFFFFFFFFFFFFFF:FFFFFFFFFFFFFFFFFFFFFFFFFFFFFFFFFFFFFFFFFFFFF:FFFFFFFFFFFFFF:FFFFFFFFFFFFFFFFFFFFFF:FFFFFFF:FFFFFFFFFFFFFFFFFFFFFFFFFFFFF:FFFFFFFFFFFFFFFFFFFFFFFFF
@A01224:195:H35LNDRXY:2:2102:26802:7983 2:N:0:CTTGTGAC+ACGTCCTG
GGACTACTAGGGTATCTAATCCTGTTTGCTACCCACGCTTTCGAGCCTCAGTGTCAGTTAGAGCCCAGCAAGCCGCCTTCGCCACTGGTGTTCCTCCCGATATCTACGCATTTCACCGCTACACCGGGAATTCCATTTGCCTCTCCGATACTCAAGGGAATCAGTTTCAAATGCAGGCTGAGGGTTGAGCCCTCAGTTTTCACATCTGACTTGATTCTCCGCCTACACACCCTTTACACCCAGTAAAT
+
FFFFFFFFFFFFFFFFFFFFFFFFFFFFFFFFFFFFFFFFFFFFFFFFFFFFFFFFFFFFFFFFFFFFFFFFFFFFFFFFFFFFFFFFFFFFFFFFFFFFFFFFFFFFFFFFFFFFFFFFFFFFFFFFFFFFFFFFFFFFFFFFFFFFFFFFFFFFFFF:FFFFFFFFFFFFFFFFFFFFFFFFFFFFFFFFFFFFFFFFFFFFFFFFFFFFFFFFFFFFFFFFFFFFFFFFFFFFFFFFFFF::FFF
@A01224:195:H35LNDRXY:2:2102:9688:7999 2:N:0:CTTGTGAC+ACGTCCTG
GGACTACCGGGGTTTCTAATCCTGTTTGCTCCCCATGCTTTCGCGCCTCAGCGTCAGTTGCAGACCAGAAAGTCGCCTTCGCCACTGGTGTTCCTCCAAATCTCTACGCATTTCACCGCTACACTAGGAATTCCGCTTGCCTCTCCGATACTCAAGGGATACAGTTTCAAAAGCAGTTCCGGGGTTGAGCCCCGGGATTTCACTTCTGACTTGCATCTCCGCCTACACGCCCTTTACACCCAGTAAA
+
FFFFFFFFFFFFFFFFFFFFFFFFFFFFF:FFFFFFFFFFFFFFFFFFFFFFFFFFFFFFFFFFFFFFFFFFFFFFFFFFFFFFFFFFFFFFFFFFFFFFF:FFFFFFF:FFFFFFFFF:FFF::,FFFFFFFFFFFFFFFFFFFFFFFFFFFFFFFFF,FFFFFFFFFFFFFFFFFFFFFFFFFFFFFFFFFFFFF:FFFFFFFFFFFFFFFFFFFF:FFFFFFFFFFF:FFFF,FFFF:FF:F,F
@A01224:195:H35LNDRXY:2:2102:2862:8015 2:N:0:CTTGTGAC+ACGTCCTG
GGACTACTGGGGTATCTAATCCTGTTTGCTCCCCACGCTTTCGCGCCTCAGCGTCAGTTACTGTCCAGAAAGCCGCCTTCGCCACCGGTGTTCCTCCTAATATCTACGCATTTCACCGCTACACTAGGAATTCCGCTTTCCTCTCCAGCACTCAAGACTTGCAGTTTTGGATGCAGCCCCGGGGTTGAGCCCCGGTATTTCACACCCAACTTGCATGCCCGCCTACACGCCCTTTACACCCAGTCA
+
FFFFFFFFFFF:FFFFFFFFFFFFF:FFFFFFFFFFFFFFFFFFFFFFFFFFFFFFFFFFFFFFFFFFFFFFFFFFFFFFFFFFFFFFFFFFFFFFFFFFF:FFFFFFFFFFFFFFFFFF,FFFFFFFFFFFFFFFFFFFFFFFFFFFFFFFFFFFF,FFFFFFFFFFFFFFFFFFFFFFFFFF:FFFFFFFFFF::FFFFFFFFFFFFFFFFFFFFFFFFFFFFFFFFFFFFFFFFFFFFFFF,F
@A01224:195:H35LNDRXY:2:2102:15230:8077 2:N:0:CTTGTGAC+ACGTCCTG
GGACTACCAGGGTTTCTAATCCTGTTTGCTCCCCACGCTTTCGAGCCTCAGCGTCAGTTACAGTCCAGAGAGTCGCCTTCGCCACTGGTGTTCTTCCTAATCTCTACGCATTTCACCGCTACACTAGGAATTCCACTCTCCTCTCCTGCACTCTAGACTTCCAGTTTGAAATGCAGCACCCAAGTTGAGCCCGGGTATTTCACATCTCACTTAAAAATCCGCCTACGCTCCCTTTACGCCCAGTAAAT
+
FFFFFFFFFFFFFFFFFFFFFFFFFFFFFFFFFFFFFFFFFFFFFFFFFFFFFFFFFFFFFFFFFFFFFFFFFFFFFFFFFFFFFFFFFFFFFFFFFFFFFFFFFFFFFFFFFF:FFFFFFFFFFFFFFFFFFFFFFFFFFFFFFFFFFFFFFFFFFFFFFFFFFFFFFFFFFFFFFFFFFFFFFFFFFFFFFFFF:FFFFFFFFFFF:FFFF,FFFFFFFFFFFFFFFFFFFFFFFFFFFFFFFFFF
@A01224:195:H35LNDRXY:2:2102:11397:8140 2:N:0:CTTGTGAC+ACGTCCTG
GGACTACCCGGGTTTCTAATCCTGTTTGCTCCCCATGCTTTCGCGCCTCAGCGTCAGTTGCAGACCAGAAAGTCGCCTTCGCCACTGGTGTTCCTCCAAATCTCTACGCATTTCACCGCTACACTTGGAATTCCACTTTCCTCTTCTGCACTCAAGTCTCCCAGTTTCCAATGACCCTCCACGGTTAAGCCGTGGGCTTTCACATCAGACTTAAGAAACCACCTGCGCGCGCTTTACGCCCAATAA
+
FFFFFFFFFFFFFFFFFFFFFFFFFFFFFFFFFFFFFFFFFFFFFFFFFFFFFFFFFFFFFFFFFFFFFFFFFFFFFFFFFFFFFFFFFFFFFFFFFFFFFFFFFFFFFFFFFFFFFFFFFFFFFFFFFFFFFFFFFFFFFFFFFFFFFF:FF:FFFFFFFFFFFFFFFFFFFFFFF:FFFFFFFFFFFFFFFFFFFFFFFFFFFFFFFFFFFFF,FFFFFFFFFFFFFFFFFFFF:FFFFFFFFF
@A01224:195:H35LNDRXY:2:2102:15582:8218 2:N:0:CTTGTGAC+ACGTCCTG
GGACTACTAGGGTTTCTAATCCTGTTTGCTCCCCATGCTTTCGCGCCTCAGCGTCAGTTGCAGACCAGAAAGTCGCCTTCGCCACTGGTGTTCCTCCAAATCTCTACGCATTTCACCGCTACACTTGGAATTCCACTTTCCTCTTCTGCACTCAAGTCTCCCAGTTTCCAATGACCCTCCACGGTTAAGCCGTGGGCTTTCACATCAGACTTAAGAAACCACCTGCGCGCGCTTTACGCCCAATAAT
+
FFFFFFFFFFFFFFFFFFFFFFFFFFFFFFFFFFFFFFF:FFFFFFFFFFFFFFFFFFFFFFFFFF:FFFFFFFFFFFFFFFFFFFFFFF,:FFFFF:FF:FFFFFFFFFFFFFFFFFFFFFFFFFF:F:F,FFFFFFFFFFF:FFFFF:FFFFFFFFFFFF:F:FFFF:FFF,FFF::F:FFFFFFFFFFFFFFFFFFFF,F,:FFFFF,FFFFFF,,FFFF:FFFFFFFF,FFFFFFFF,,FFFF
@A01224:195:H35LNDRXY:2:2102:7419:8453 2:N:0:CTTGTGAC+ACGTCCTG
GGACTACAGGGGTATCTAATCCTGTTTGCTCCCCACGCTTTCGAGCCTCAACGTCAGTTACTGTCCAGCAAGCCGCCTTCGCCACTGGTGTTCCTCCTAATATCTACGCATTTCACCGCTACACTAGGAATTCCGCTTGCCTCTCCAGCACTCTAGTAAAACAGTTTCCAAAGCAGTTCCCGGGTTGAGCCCGGGTATTTCACTTCAGACTTGCTTCACCGTCTACGCTCCCTTTACACCCAGTAA
+
FFFFFFFFFFFFFFFFFFFFFFFFFFFFFFFFFFFF:FFFFFFFFFFFFFFFFFFFFFFFFFFFFFFFFFFFFFFFFFFFFFFFFFFFFF:FFFFFFFF:FFFFFFFFFFFFFFFFFFFFFFFFF,FFFF,FFFFFF:FFFFFFFFFFFFFFFF,FF:FFFFFFFFFFFFF:FFFFFFFFFFFF:FFFFFFFFFFFFF:FFFFFFFFFFFFFFF:F:FFFFFFFFFFFFFFFFFFFFFFFFFFFFF
@A01224:195:H35LNDRXY:2:2102:2555:8484 2:N:0:CTTGTGAC+ACGTCCTG
GGACTACTAGGGTTTCTAATCCTGTTTGCTCCCCACGCTTTCGTGCCTCAGCGTCAGTTGTAGTTTTGAGAGCTGCTTTCGCAATCGGTGTTCTGTGTGATATCTAAGCATTTCACCGCTACACCACACATTCCGCCCTCAGCATCTACACTCTAGTCCAACAGTATCAGAGGCACGTTAGTGGTTAAGCCACTAGTTTTCACCTCTAACTTATCAGACCGCCTACGCACCCTTTAAACCCAATAAA
+
FFFFFFFFFFFFFFFFFFFFFFFFFFFFFFFFFFFFFFFFFFFFFFFFFFFFFFFFFFFFFFFFFFFFFF,FFFFFFFFFFFFFFFFFFFFFFFFFFFFFFFFFFF:FFFFFFFFFFFFFFFFFFFFFF:FFFFFFFFFFFFFFFFFFFFFFFFFFFFFFFFFFFFFFFFFFFFFFFFF:FFFF:FFFFFFFFFFFFFFFFF:FFFFFFFFFFFFFFFFFF:FFFFFFFFFFFFFF,FFFFFFFFFF
@A01224:195:H35LNDRXY:2:2102:25165:8594 2:N:0:CTTGTGAC+ACGTCCTG
GGACTACAGGGGTTTCTAATCCTGTTTGATCCCCACACTTTCGTGCCTCAGCGTCAATCAAGGATTCGTCTGCTGCCTTCGCAATCGGTGTTCTGTGTGATATCTATGCATTTCACCGCTACACCACACATTCCGCAAACGGCATCCCCATTCCAGTCCGACAGTATCAATGGCACGTTCCAAGTTGAGCTCGGAGATTTCACCACTGACTTACCAGACCGCCTACGCACCCTTTAAACCCAATAAATC
+
FFFFFFFFFFFFFFFFFFFFFFFFFFFFFFFFFFFFFFFFFFFFFFFFFFFFFFFF:FFFFFFFFFFFFFFFFFFFFFFFFFFFFFFFFFFFFFFFFFFFFF:FF:FFFF:,FFFFFFFF,FFFFFFFFFFFFFFFFFFFFFFFFFFFFF,FF:FFFFFFFFFFFFFF:FFFFFFFFFFFF:FFFFFFFFFFF::FFFFFFFFFFFFFFFFFFFFFFF:FFFFFFFFFFFFFF,FFF,FFF:F:FF:FF
@A01224:195:H35LNDRXY:2:2102:5367:8656 2:N:0:CTTGTGAC+ACGTCCTG
GGACTACAGGGGTATCTAATCCTGTTTGATACCCGCGCCTTCGAGCATGAGCGTCGTTAACGGGCCGGAAGGCTGCCTTCGCGATCGGAGTTCTTCGTGATATCTATGCATTTCACCGCTACACCACGAGTTCCGCCTTCCTCTCCCGCAACCAAGGGATGCAGTTCGCGCCGCTGGACGGGGTTGAGCCCCGCGATTTCACGGCACGCTTGCATCTCCGCCTGCGCTCCCTTTAAACCCAATAAA
+
FFFFFFFFFFFFFFFFFFFFFF:FFFFFFFFFFFFFFFFFFFFFFFFFFFFFFFFFFFFFFFFFFFFFFFFFFFFFFFFFFFFFFFFFFFFFFFFFFFFFFFFFFFFFFFFFFFFFFFFFFFFFFFFFFFFFFFFFFFFFFFFFFFFFFFFFFFFFFFFFFFFFFFFFFFFFFFFFFFFFFFFFFFFFFF:FFFFFFFFFFFFFFFFFFFFFFFFFFFFFFFFFFFFFFFFFFFFFFFFFFFFFF,
@A01224:195:H35LNDRXY:2:2102:4716:8688 2:N:0:CTTGTGAC+ACGTCCTG
GGACTACTAGGGTTTCTAATCCTGTTTGCTCCCCACACTTTCGCGCCTCAGCGTCAGTTGCAGTCCAGTTACCCGCCTTCGCCACTGGTGTTCCTCCCGATCTCTACGCATTTCACCGCTACACCGGGAATTCCGATAACCTCTCCTGCACTCAAGCCCATCAGTATCCAAAGCAATTCCCACCTTAAAAGCAGGACTTTCACTCCAGACTTAACGGGCCGCCTACACGCCCTTTACGCCCAATCAT
+
FFFFFFFFFFFFFFFFFFFFFFFFFFFFFFFFFFFFFFFFFFFFFFFFFFFFFFFFFFFFFFFFFFFFFFFFFFFFFFFFFFFFFFFFFFFFFFFFFFFFFFFFFFFFFFFFFFFFFFFFFFFFFFFFFFFFFFFFF:FFFFFFFFFFFFFFFFFFFFFFFFFFFFFFFF:FFFFFFFFFFFFFFF,FFFFFFFFFFFFFFFF,FFFFFFFFFFFF,FFFFFFFFFFFFFFFFFFFFFFFFFF::FF
@A01224:195:H35LNDRXY:2:2102:18448:8797 2:N:0:CTTGTGAC+ACGTCCTG
GGACTACTGGGGTTTCTAATCCTGTTTGCTCCCCACGCTTTCGAGCCTCAGTGTCAGTTGCAGTCCAGTGAGCCGCCTTCGCCTCCGGTGTTCTTCCTAATATCTACGCATTCCACCGCTACACTAGGAATTCCGCTCACCCCTCCTGTACTCTAGCTATCCAGTATTAAATGCAGTTCCGTGGTTGAGCCACGGGCTTTCACATTTAACTTAAATTGCAACCTACGCTCCCTTTACGCCCAGTAATT
+
FFFFFFFFF:FFFFFFFFFFFFFF:FFFFFFFFFFFFFFFFFFFFF:FFFFFFFFFFFFFFFFFFFFFFFFFFFFFFFFFFF:FF:FFFFFFFFFFFFFFFFFFFFFFFF,FFFFFFFFFFFFFFFFFFFFFFF:FFFFFFFFFFFFFFFFFFFFFFFFFF:FFF:FFF:FFFFFF:FFFFFFFFFFFF,:FF:FFFFFFF:FFFFFF,F:F,F:FF:FF:FF:,FF,FF:FF:FFF:,FF,FFF:FF
@A01224:195:H35LNDRXY:2:2102:14163:8954 2:N:0:CTTGTGAC+ACGTCCTG
GGACTACAGGGGTTTCTAATCCTGTTTGATACCCGCGCCTTCGAGCATCAGCGTCAGTACGGCCCCAGCGCGCTGCCTTCGCAATCGGAGTTCCTCGTGATATCTATGCATTTCACCGCTACACCACGAATTCCACGCGCCTCTTGCCGACTCAAGGCCGCCAGTTCCACCCGCGGTACGGGGTTGAGCCCCGCAATTTGACGGCTGGCTTAACAGCCCGCCTACGCTCCCTTTAAACCCAATAA
+
FFFFFFFFFFFF:FFFFFFFFFFFFFFFFFFFFFFFFFFFFFFFFFFFFFFFFFFFFFFFFFFFFFFFFFFFFFFFFFFFFFF:FFFFFFFFFFFFFFFFFF:F:FFFFFF,FFFFFFFFFFFFF,FFFFFFFFFFFFFFFFFFFFFFFFFFFFFFFFFFFF:FFFFF,,FFFFFFF:FFFFFFFFFFFFFFFFF::FFF,FFFFFFFF:FFFF,FFFFFFF:FFFFFFFFFFFFFFFFFFF,::
@A01224:195:H35LNDRXY:2:2102:23113:9017 2:N:0:CTTGTGAC+ACGTCCTG
GGACTACAGGGTTTCTAATCCTGTTTGCTCCCCACGCTTTCGAGCCTCAGCGTCAGTTACAGTCCAGAGAGTCGCCTTCGCCACTGGTGTTCTTCCTAATCTCTACGCATTTCACCGCTACACTAGGAATTCCACTCTCCTCTCCTGCACTCTAGACTTCCAGTTTGAAATGCAGCACCCAAGTTGAGCCCGGGTATTTCACATCTCACTTAAAAATCCGCCTACGCTCCCTTTACGCCCAGTAAATC
+
FFFFFFFFFFFFFFFFFFFFFFFFFFFFFFFFFFFFFFFFFFFFFFFF:FFFFFFFFFFFFFFFFFFFFFFFFFFFFFFFFFFFFFFFFFFFFFFFFFFFFFFFFFFFFFFF:FFFFFFFFFFF:FFFFFFFFFFFFFFFFFFFFFFFFFFFFFFFFFFF:F:FFFF:FFFFF:FFFFFFFFFFFF::FFFFFFFFFFF:FFFFFFFFFFFFFFFFFF:FFFFFFFFFFFFFFFFFFFFFFFFFFFFF
@A01224:195:H35LNDRXY:2:2102:28194:9111 2:N:0:CTTGTGAC+ACGTCCTG
GGACTACCAGGGTTTCTAATCCTGTTTGCTCCCCATGCTTTCGCGCCTCAGCGTCAGTTGCAGACCAGAAAGTCGCCTTCGCCACTGGTGTTCCTCCAAATCTCTACGCATTTCACCGCTACACTAGGAATTCCGCTTTCCTCTCCGATACTCAAGATAATCAGTTTCAATCGCAGCCCCGGAGTTGAGCCCCGGTATTTCACGACTGACTTGATTACCCGCCTACGCGCCCTTTACACCCAGTAAAT
+
FFFFFFFFFFFFFFFFF:FFFFFFFFFFFFFFFFFFFFFFFF:FFFFFFFFFFFFFFFFFFFFFFFFFFFFFFFFFFFFFFFFFFFFFFFFFFFFFFFF,FFFFFFFFFFFFFFFFFFFFFFFFF,FF:,FFFFFFFFFFFFFFFFFFFFFFFFFFFFFFFFFFFFFFFFFFFFFFFFF:FFFFFFF:FFFFFFFFFF:FFFFFFFFF,F:F:FFFFFFFFFFFF:FFFFFFFFFF:FF,FFFFFFFF
@A01224:195:H35LNDRXY:2:2102:24089:9142 2:N:0:CTTGTGAC+ACGTCCTG
GGACTACTCGGGTTTCTAATCCTGTTTGATCCCCACACTTTCGTGCCTCAGCGTCAATCAAGGATTCGTCTGCTGCCTTCGCAATCGGTGTTCTGTGTGATATCTATGCATTTCACCGCTACACCACACATTCCGCAAACGGCATCCCCATTCCAGTACGACAGTATCAATGGCACGTTCCAAGTTAAGCTCGGAGATTTCACCACTGACTTACCATACCGCCTACGCACCCTTTAAACCCAATA
+
FFFFFFFFFFFFFF:FFFFFFFFFFFFFFFFFFFFFFFFFFFFFFFFFFFFFFFFFFFFFFFFF:FFFFFFFFFFFFFFFFFF,FFFFFFFFFFFFFFFFF,FFFFFFFFFFFFFFFFFFFFFFFFFFFFFFFFFFFFFFFFFFFFFFFFFFFFFFFFFFFFFFFFFFFFFFFFFFFFFFFFFFFFFFFFFFFFFFFFFFFFFFFFFFFFFFFFFFFFFFFFFFFFFFFFFFFFFFFFFFFFFFF
@A01224:195:H35LNDRXY:2:2102:21549:9189 2:N:0:CTTGTGAC+ACGTCCTG
GGACTACAAGGGTTTCTAATCCTGTTTGCTCCCCACACTTTCGAGCCTCAGCGTCAGTTAAAGCCCAGCAGGCCGCCTTCGCCACTGGTGTTCCTCCTAATATCTACGCATTTCACCGCTACACTAGGAATTCCGCCTGCCTCTACTTCACTCAAGAACTACAGTTTCCGCCGCAGCTACCGGTTGAGCCGATAGATTTAACAACGGACTTGCAATCCCGCCTACTCTCCCTTTACACCCAGTAAA
+
FFFFFFFFFFFFFFFFFFFFFF:FFFFFFFFFFFFFFFFFFFFFFFFFFFFFFFFFFFFFFFFFFFFFFFFFFFFFFFFFFFFFFFFFFFFFFFFFFFFFFFFFFFFFFFFFFFFFFFFFFF:FFFFFFFFFFFFFFFFFFFFFFFFFFFFFFFFFFFFFFFFFFFFFFFFFFFFFFFFFFFF,FFFFFFFFFFFFFFFFFFFFFFFFFFFFF:FFFFFFFFFFFFFFFFFFFFFFFFFFFFFFFF
@A01224:195:H35LNDRXY:2:2102:26151:9361 2:N:0:CTTGTGAC+ACGTCCTG
GGACTACTAGGGTTTCTAATCCTGTTTGCTACCCACGCTTTCGAGCCTCAGTGTCAGTTAGTGCCCAGTAGGTCGCCTTCGCCACTGGTGTTCCTCCCGATATCTACGCATTCCACCGCTACACCGGGAATTCCACCTACCTCTACACCACTCAAGACCAACAGTATCAAACGCAGTTCACGAGTTGAGCCCGTGGATTTCACATTTGACTTGTCAGCCCACCTGCGCTCCCTTTACACCCAGTA
+
FFFFFFFFFFFFFFFFFFFFFFFFF:FFFFFFFFFFFFFFFFFFFFFFFFFFFFFFFFFFFFFFFFFFFFFFFFFFFFFFFFFFFFFFFFFFFFFFFFFFFFFFFFFFFFFFFFFFFFFFFFFFFFFFF:FFFFFFFFFFFFFFFFFFFFFFFF:FFF:FFFFF::FFF:FFFFF:FFFFFFFFFFFFFFFFFFFFFFFFFFFFFFFFFFFFFFFFFFFFFFFFFFFFFFFFF,FFFFFFF:FFF
@A01224:195:H35LNDRXY:2:2102:22381:9377 2:N:0:CTTGTGAC+ACGTCCTG
GGACTACAGGGGTATCTAATCCTATTTGCTCCCCACGCTTTCGTGTCTCAGCGTCAGTAATGGCCCAGCAAGTCGCCTTCGCCACTGGTGTTCCTTCTAATATCTACGCATTTTACCGCTACACTAGAAATTCCACTTGCCTCTACCACACTCAAGTAAATCAGTTTCTGAGGCGAACCGGAGTTGAGCTCCGGGCTTAAACCTCAGACTTAATAAACCGCCTACACACGCTTTACACCCAATAA
+
FFFFFFFFFFFFFFFFFFFFFFFFF:FFFFFFFFFFFFFFFFFFFFFFFFFFFFFFFFFFFFFFFFFFFFFFFFFFFFFFFFFFFFFFFFFFFFFFFFFFFFFFFFFFFFFFFFFFFFFFFFFFFFFFFFF:FFFFFFFFFFFFFFFFFFF:FF:F:F::FFFFF:FFFFFFFFFF:FFFF:FFFFFFFFFFFFFFFFFFFFFFFFFFFFFFFFFF,FFFFFFFFFFFFFFFFFFFFFFFF,FFF
@A01224:195:H35LNDRXY:2:2102:24758:9424 2:N:0:CTTGTGAC+ACGTCCTG
GGACTACCGGGGTATCTAATCCCGTTTGCTCCCCTGGCTTTCGCTCCTCAGCGTCAGTGTTGGTCCAGGATGCCGCCTTCGCCACCGGTGTTCCTCCAGATCTCTACGCATTTCACCGCTACACCTGGAATTCCGCATCCCTCTCCCAATCTCAAGCCATCCAGTATCAGATGCAGTTCCCCGGTTACGCCGAGGGATTTCACGTCTGACTTAGTTGGCCGCCTACGAGCCCTTTACGCCCAGTA
+
FFFFFFFFFFFFFFFFFFFFFFFFFFFFFFFFFFFFFFFF,FF:FFFFFFFFFFFFFFFF:FFF::FFF:FFFFFF:FFFFFFFFFFFFFF,FFFFFFFFF,FFFFFFFFFF:FF:FFFFFFFF:FF:FFFFFFFFFFFFF:FFFFFFF:FFF,FFFFFFF:FFFFFFFF:FFFFFFFFFFFFFFFFF:FFFFFFF:FF:F:FFFFFFFFFFFFFF:FF:FFFFFFFFFFFFFFFFFFF:FFF:F
@A01224:195:H35LNDRXY:2:2102:12274:9471 2:N:0:CTTGTGAC+ACGTCCTG
GGACTACAGGGGTTTCTAATCCTGTTTGCTCCCCATGCTTTCGCGCCTCAGCGTCAGTTGCAGACCAGAAAGTCGCCTTCGCCACTGGTGTTCCTCCAAATCTCTACGCATTTCACCGCTACACTTGGAATTCCACTTTCCTCTTCTGCACTCAAGTCCTCCAGTTTCCAATGACCCTCCTCGGTTGAGCCGAGGGCTTTCACATCAGACTTAAAGGACCGCCTGCGCGCGCTTTACGCCCAATAAT
+
FFFFFFFFFFFFF:FFFFFFFFFFFFFFFFFFFFFFFFFF:FFFFFFFFFFFFFFFFFFFFFFFFFFFFFFFFFFFFFFFFFFFFFFFFFFFFFFFFFFFFFFFFFFFFFFFFFFFFFFFFFFFFFFFF:FFFFFFFFFFFFFFFFFFFFFFFFFFFFFFFFFFFFFFFFFFFFFFFFFFFFFFFFFFFFFF:FFFFFFFFFFFFFFFF:FFF:FFFFFFFFFFFFFFFFFFFFFFFFFFFFFFFFF
@A01224:195:H35LNDRXY:2:2102:31340:9486 2:N:0:CTTGTGAC+ACGTCCTG
GGACTACTGGGGTATCTAATCCTGTTTGCTCCCCACACTTTCGTGCCTCAACGTCAGTTATCGTCCAGAAAGTCGCCTTCGCCACTGGTGTTCCTCCTAATATCTACGCATTTCACCGCTACACTAGGAATTCCGATTGCCTCTCCGATACTCAAGATCAGCAGTTTCAAATGCAGTTTATGAGTTGAGCCCATAGATTTCACATCTGACTTACCGACCCGGCTACACGCCCTTTACACCCAGTAAATCC
+
:FFFFFFFFFFFFFFFFFFFFFFFFFFFFFFFFFFFFFF:FFFFFFFFFFFFFFFFF:FFF,F:FFFFFFFFFFFFFFFFFFFFFFFFFFFFFFFFFFFFFFF,FFFFF:FFF:FFFFFFFFFF::FFFFFFFFFFFFFFFFFFFFFFFFFFFFFFFFFFFFFFFFFFFFFFFFFFF:FFFFFFF:FFFFFFFFFFFFFFFFFF:FFFFFFFF,FFFFFFFFFFFFFF:FFFF:FFFFF:FF,:FFF,,:
@A01224:195:H35LNDRXY:2:2102:11876:9502 2:N:0:CTTGTGAC+ACGTCCTG
GGACTACCAGGGTTTCTAATCCTGTTTGCTACCCACGCTTTCGTGCCTCAGCGTCAGTTATGGTCCAGAAAGCCGCCTTCGCCACCGGTGTTCCTCTCAATATCTACGCATTTCACCGCTACACTGAGAATTCCGCTTTCCTCTCCCACACTCTAGATCTTCAGTTTCCGATGCAGTTCCAAAGTTGAGCCTTGGTATTTCACATCAGACTTAAAGTTCCGCCTACGCACCCTTTACACCCAGTAAA
+
FFFFFFFFFFFF:FFFFFFFFFFFFFFFFFFFFFFFFFFFFFFFFFFFF:FFFFFFFFF:FFFFFFFFFFFFFFFFFFFFFFFFFFFFFFFFFFFFFFFFFFFFFFFFFFFFFFFFFFFFFFFFFFFFFFFFFFFFFFFFFFFFFFFFFFFFFF:FF:FFFFFFFFFFFFFFFFFFFFFFFFFFFFFFFFF:FFFF:FFFFFFFFFFF:FFFFF:FF:FFFFFFF:FFFFFF,FFFFFF:FFFFFF:
@A01224:195:H35LNDRXY:2:2102:31141:9518 2:N:0:CTTGTGAC+ACGTCCTG
GGACTACGAGGGTATCTAATCCTGTTTGCTCCCCACGCTTTCGAGCCTCAGCGTCAGTTACAGTCCAGAGAGTCGCCTTCGCCACTGGTGTTCTTCCTAATCTCTACGCATTTCACCGCTACACTAGGAATTCCACTCTCCTCTCCTGCACTCTAGACTTCCAGTTTGAAATGCAGCACCCAAGTTGAGCCCGGGTATTTCAAATCTCACTTAAAAATCCGCCTACGCTCCCTTTACGCCCAGAAAATC
+
FFFFFFF,FFFFFFFFFFFFFFFFFFFFFFFFFFFFFFFFFFFFFFFFFFFFFFFFFFFFFFFFFFFFFFFF,FFFFFFFFF,FFFFFFFFFFFFFFFFFFFFFFFFFFFFFFFFFFFFFFFFFFFFFFFFFFFFFFFFFFFFFFFFFFFFFF:FFFFFFFFFFFFFFFFFFFFFF:FF:FFFFFF:FFFF,,FF,FFFFFF,F::FFFFFFFFFFFFFF:F,,FF,,FFFFFF:FF:FFFFF,FFFFF
@A01224:195:H35LNDRXY:2:2102:11948:9533 2:N:0:CTTGTGAC+ACGTCCTG
GGACTACCAGGGTTTCTAATCCTGTTTGCTACCCACGCTTTCGTGCCTCAGCGTCAGTTATGGTCCAGAAAGCCGCCTTCGCCACCGGTGTTCCTCTCAATATCTACGCATTTCACCGCTACACTGAGAATTCCGCTTTCCTCTCCCACACTCTAGATCTTCAGTTTCCGATGCAGTTCCAAAGTTGAGCCTTGGTATTTCACATCAGACTTAAAGTTCCGCCTACGCACCCTTTACACCCAGTA
+
FFFFFFFFFFFFFFFFFFFFFFFFFFFFFFFFFFFFFFFFFFFFFFFFFFFFFFFFFFFFFFFFFFFFFFFFFFFFFFFFFFFFFFFFFFFFFFFFFFFFFFFFFFFFFFF,FFFFFFFFFFFFFFFFFFFF:FFFFFFFFFFFFFFFFFFFFFFFF:FFFFFF:FFFFFFFFF:FFFF:FFFFFFF:FFFFFFFFFFFFFFFFFFFFFFFFFFFFFFFFFFFFFF:F:FFFF:FFFFFFFFFFF
@A01224:195:H35LNDRXY:2:2102:26042:9549 2:N:0:CTTGTGAC+ACGTCCTG
GGACTACTGGGGTTTCTAATCCTGTTCGATACCCACGCTTTCGTGCTTCAGCGTCAGTTGCGGCCCGGTGTGCTGCCTTCGCAATCGGAGTTCTGCGTAATATCTATGCATTTCACCGCTACACTACGCATTCCGCACACTTCTACCGCACTCAAGTCTATCAGTTTCAATGGCAGTTACGGAGTTGAGCTCCGTGATTTCACCACTGACTTGATAAACAGCCTACGCACCCTTTAAACCCAATAAATC
+
FFFFFFFFFFFFFFFFFFFFFFFFFFFFFFFFFFFFFFFFFFFFFFFFFFFFFFFFFFFFFFFFFFFFFFFFFFFFFFFFFFFFFFFFFFFFFFFFFFFFFFFFFFFFFFFFFFFFFFF:FFFFFFFFFFFFFFFFFFFFFFFFFFFFFFFFFFFFFF:FFFFFFFFFFFFFFFFFFFFFFFFFFFFFFFFFFFFF:FFFFFFFFFFFFFFFFFFFF:FFFFFF:FFFF:FFFFFFFF:FFFFFFFFFF
@A01224:195:H35LNDRXY:2:2102:25681:9580 2:N:0:CTTGTGAC+ACGTCCTG
GGACTACTAGGGTTTCTAATCCTGTTTGCTCCCCACACTTTCGTGCCTCAACGTCAGTTATCGTCCAGAAAGTCGCCTTCGCCACTGGTGTTCCTCCTAATATCTACGCATTTCACCGCTACACTAGGAATTCCACTTTCCTCTCCGACACTCAAGGGAAGTAGTTTTGGTTGCAGTTCCTCAGTTGAGCCGAGGGATTTCACAACCAACTTGCTTCTCCGTCTACGCACCCTTTACACCCAATAAA
+
FFFFF:FFF:FFFFFFFFFFFFFFFFFFFFFFFFFFFFF:FFFFFFFFFFFFFFFFFFFFFFFFFFFFFFFFFFFFFFFFFFF:FFFFFFFFFFFF:FFFFFFFFFFFFF,:FF:FFFFFFFFFFFFFFFFFFFFFFFFF,FFFF,FFFFFFF:FFFFFFFFF::FFFFFFFF:FFFFFFFFFFFFFFFFFFF:,FF,F:FFF,F:FFFFF:FFF:F:FFFFF,FF:FFF:FFFFFF,FFFF:FF:F
@A01224:195:H35LNDRXY:2:2102:9643:9612 2:N:0:CTTGTGAC+ACGTCCTG
GGACTACTCGGGTATCTAATCCTGTTTGCTCCCCACGCTTTCGTGCCTCAGCGTCAGTTAAAGCCCAGCAAGCCGCCTTCGCCACTGGTGTTCCTCCTAATATCTACGCATTTCACCGCTACACTAGGAATTCCGCTTGCCTCTACTTCACTCAAGATCTACAGTTTCAAACGCAGCCCCGAAGTTGAGCCTCGGTATTTCACGTCTGACTTGCAAACCCGCCTACGCACCCTTTACACCCAGTAAAT
+
FFFFFFFFFFFFFFFFFFFFFFFFFFFFFFFFFFFFFFFFFFFFFFFFFFFFFFFFFFFFFFFFFFFFFFFFFFFFFFFFFFFFFFFFFFFFFFFFFFFFFFFFFFFFFFFFFFFFFFFFFFFFFFFFFFFFFFFFFFFFFFFF,FFFF:FFFFF:FFFFFFFFFFFFFFFFFFFFFFFFFFFFF:FFFFFFFFFFFFFFFFFFFFFFFFFFFF:FFFFFFFFFFFFFFFFFFFFFFFFFFFFFFFFF
@A01224:195:H35LNDRXY:2:2102:9977:9627 2:N:0:CTTGTGAC+ACGTCCTG
GGACTACCAGGGTTTCTAATCCTGTTCGCTCCCCACGCTTTCGCGCCTCAGCGTCAGTTACAGACCAGAGAGTCGCCTTCGCCACTGGTGTTCCTCCACATCTCTACGCATTTCACCGCTACACGTGGAATTCCACTCTCCTCTTCTGCACTCAAGTCTCCCAGTTTCCAATGGCCGCTTGCGGTTGAGCCGCAAGATTTCACATCAGACTTAAGAAACCGCCTGCGCGCGCTTTACGCCCAATAAT
+
FFFFFFFFFFF:FFFFFFFFFFFFFFFFFFFFFFFFFFFFFFFFFFFFFFFFFFFFFFFFFFFFFFFFFF:FFFFFF:FFFFFFFFFFFFFFFFFFFFFFFFFFFFF:FFFFFFFFFFFFFFFFFFFFF,FFFFFFFFFFFFFFFFFFFFFFFFFFFFFFFFFFFFFF:FFFFF:FFFFFF:FFFFFFFFFFFFFFFFFFFFFFFFFFFFFF:FFF,FFF:FFFFFFFFFFFFFFF:FFF:FFF,:F
@A01224:195:H35LNDRXY:2:2102:26883:9659 2:N:0:CTTGTGAC+ACGTCCTG
GGACTACTAGGGTTTCTAATCCTGTTTGATACCCACACTTTCGAGCCTCAACGTCAGTTACGGCTTAGTGTACTGCCTTCGCAATCGGAGTTCTTCGTGATATCTAAGCATTTCACCGCTACACCACGAATTCCATACACCTCAACCGCACTCAAGGAAACCAGTATCAACTGCAGTGCTGCGGTTGAGCCGCAGCCTTTCACAACTGACTTAATCTCCCGTCTACGCTCCCTTTAAACCCAATAAAT
+
FFFFFFFFFFFFFFFF:F:FFFF:FFF,FFFFF:FF,FFFFFFFFFFFFFFFFFF:FFFFFF:FFFFFFFFFFFF:FFFFFFFFFF:FFFFFFFFFFFFFFFFFF:FFFFF::F:,FFFFFF:FFFFFFFFFFFFFFFFFFFFFFFF:FFFFF:FFFF,FFFFFFFF:FFFFF:FFFFFFFFFFFFFFFFFFFFFF:FF:F,:FF,:,F,FFF:F::F,FFF:F,FF,FF,F:FF:,FF,FF,::FFF
@A01224:195:H35LNDRXY:2:2102:14877:9690 2:N:0:CTTGTGAC+ACGTCCTG
GGACTACTGGGGTTTCTAATCCTATTTGCTCCCCACGCTTTCGTCCATGAACGTCAGTAATAGCCCAGCAAGTCGCCTTCGCCACTGGTGTTCCTTCTAATATCTACGCATTCTACCGCTACACTAGAAATTCCACTTGCCTCTACTATACTCAAGCCTGCCAGTTTCTAGAACGAACCGAAGTTAAGCTCCGGGCTTTGATTCTAGACTTAACAAGCCGTCTGCGGACGCTTTACGCCCAATAAA
+
FFFFFFFFFFFFFFFFFFFFFFFFFFFFFFFFFFFFFF:FFFFFFFFFFFFFFFFFFFFFFFFFFFFFFFFFFFFFFFFFFFFFFFFFFFFFFFFFFFFFFFFFFFFFFFFFFFFFFFFFFFFFFFFFFFFFFFFFFFFFFFFFFFFFFF:FFFFFFFFFFFFF:FFFFFFFFFFFFFFFFFFFFFFFFFFFFFFFFFFFF,FFFF:F::FFF:FFFFFFFFFFFFFFFF:,FFFFF:FFFFFF,F
@A01224:195:H35LNDRXY:2:2102:9697:9706 2:N:0:CTTGTGAC+ACGTCCTG
GGACTACTCGGGTATCTAATCCTGTTTGCTCCCCACGCTTTCGTGCCTCAGCGTCAGTTAAAGCCCAGCAAGCCGCCTTCGCCACTGGTGTTCCTCCTAATATCTACGCATTTCACCGCTACACTAGGAATTCCGCTTGCCTCTACTTCACTCAAGATCTACAGTTTCAAACGCAGCCCCGAAGTTGAGCCTCGGTATTTCACGTCTGACTTGCAAACCCGCCTACGCACCCTTTACACCCAGGAAAT
+
FFFFFFFFFFFFFFFF:FFFFFFFFFFFFFFFFFFFFFFFFFFFFFFFFFFFFFFFFFFFFFFFFFFFFFFFFFFFFFFFFFFFFFFFFFFFFFFFFFFFFFFFFFFFFFFFFFFFF:FFFFFFFFFFFFFFFFFFFFFFFFFFFFFFFFFFFFFFFFFFFFFFFFFFFFFF:FFFFFFFFFFFFFF,FFFFFFFFFFFFFFFFFFFFFFFFFFFF,FFFFFFFFFFFFFFFFFFFFFFFFFF,FF:F
@A01224:195:H35LNDRXY:2:2102:2627:9831 2:N:0:CTTGTGAC+ACGTCCTG
GGACTACTCGGGTTTCTAATCCTGTTTGATCCCCACGCTTTCGTGCCTCAGCGTCAATAGCGGATTCGTGAGATGCCTTCGCAATCGGTGTTCTGTGTGATATCTATGCATTTCACCGCTACACCACACATTCCTCCCACGGCATCCGCATTCCAGCCTGCCAGTATCAACGGCACGGTAGAGGTTGAGCCCCTAAATTTCACCGCTGACTTAACAGACCGCCTACGCACCCTTTAAACCCAATAAA
+
FFFFFFFFFFFFFFFFFFFFFF:FFFFFFFFFFFFFFFFFFFFFFFFFFFFFFFFFFFFFFFFFFFFFFFFFFFFFFFFFFFFFFFFFFFFFFFFFFFFFFFFFFFFFFFFFFFFFFFFFFFFFFFFFFFFFFFFFFFFFFFFFFFFFFFFFFFFFFFFFFFFFFFFFFFFFFFFFFFFFFFF:FFFFFFFFFFFFFFFF:FFFFFFFFFFFFFFFF:FFFFFFFFFFFFFFFFFFFFFFFFFFFFF
@A01224:195:H35LNDRXY:2:2102:29206:9831 2:N:0:CTTGTGAC+ACGTCCTG
GGACTACCAGGGTTTCTAATCCTGTTTGCTCCCCACGCTTTCGTGCCTCAACGTCAGATATAGCTTGGTAAGCTGCTTTCGCAATCGGTGTTCTGTGTAATCTCTAAGCATTTCACCGCTACACTACACATTCCGCCTACCGCAACTACTCTCTAGTCCTACAGTATTAGAGGCAGTGTCGGTGTTGAGCACCGAAATTTCACCTCTAACTTATAAAACCGCCTACGCACCCTTTAAACCCAATAA
+
FFFFFFFFFFFF:FFFFFFFFFFFFFFFFFFFFFFFFFFFFFFFFFFFFFFFFF:FFF::FFFF:FFFFFFFFFFFFFFFFFFFFFFFFFFFFFFFFF:FFFFFFFFFF,FFFFFFFFFFFFF:FFFFFF:FFFFFFFFFFFFF:FFFFFFFFFFFFFFFFFFFFFFFFFFFFFFF,FFFFFFFF:FFFFFFFFF,FF:F:F:F,F:FFF:F:FF,,FFFFFFF,FFF,F:FF,F,F:FFFF,FF,
@A01224:195:H35LNDRXY:2:2102:18783:9846 2:N:0:CTTGTGAC+ACGTCCTG
GGACTACCAGGGTTTCTAATCCTGTTTGCTCCCCACACTTTCGAGCCTCAGCGTCAGTTAGAGCCCAGCAGGCCGCCTTCGCCACTGGTGTTCCTCCGAATATCTACGCATTTCACCGCTACACTCGGAATTCCGCCTGCCTCTACTCCACTCAAGAACAACAGTTTCAACGGCAGTTTATGGGTTGAGCCCATAAATTTCACCGCTGACTTGCTGTCCCGCCTGCGCTCCCTTTACACCCAGTAA
+
FFFFFFFFFFFFF:FFFFFFFFFF:FFFFFFFFFFFFFFFFFFFFFFFFFFFFFFFFFFFFFFFFFFFFFFFFFFFFFFFFFF,FFFFFFFFFFFFFFFFFFFFFFFFFFFFFFFFFFFFFFFFFFFFFFFFFFFFFFFFFFFFFFFFFFFFF:FFFFFFFFFFFFFFFFFFFFFFFFFFFFFFFFFFF:FFFFFFFFFFFFFFFF:FFF,FFFFFFFFFFFFFFFFFFFF::FFFFFF,FFFFFF
@A01224:195:H35LNDRXY:2:2102:6253:9878 2:N:0:CTTGTGAC+ACGTCCTG
GGACTACTCGGGTTTCTAATCCTATTTGCTCCCCACGCTTTCGTCCATGAACGTCAGTAATAGCCCAGCAAGTCGCCTTCGCCACTGGTGTTCCTTCTAATATCTACGCATTCTACCGCTACACTAGAAATTCCACTTGCCTCTACTATACTCAAGCCTGCCAGTTTCTAGAACGAACCGAAGTTAAGCTCCGGGCTTTGATTCTAGACTTAACAAGCCGTCTGCGGACGCTTTACGCCCAATAAATC
+
FFFFFFFFFFFFFFFFFFFFFFFFFFFFFFFFFFFFFFFFFFFFFFFFFFFFFFFFFFFFFFFFFFFFFFFFFFFFFFFFFFFFFFFFFFFFFFFFFFFFFFFFFFFFFFFFFFFFFFFFFFFFFFFFFFFFFFFFFFFFFFFFFF:,FFFFFFFFFFFFFFFFFFFFFFFFFFFFFFFFFFFFFFFFFFFFFFFFFFFFFFFFF::FFFFFFFFFFFFFFFFFFFFFFFFFFF:FFFFF::FFFFFF
@A01224:195:H35LNDRXY:2:2102:6253:10160 2:N:0:CTTGTGAC+ACGTCCTG
GGACTACTGGGGTTTCTAATCCTGTTCGATACCCGCGCTTTCGTGCCTCAGCGTCAGTATGCAACTAGCACGCTGCCTTCGCGATCGGAGTTCTGCGCAATATCTATGCATTTCACCGCTACACTGCGCATTCCGCATGCTCCGCTGCAACTCCAGACTGTCAGTTTCAACGGCAGGCCGGGGTTGAGCCCCGACATTTAACCGCTGACTTAACAGACCGCCTACGCACCCTTTAAACCCAATAAA
+
FFFFFFFFFFFFFFFFFFFFFFFFFFFFFFFFFFFFFFFFFFFFFFFFFFFFFFFFFFFFFFFFFFFFFFFFFFFFFFFFFFFFFFFFFFFFFFFFFFFFFFFFFFFFFFFFFFFFFFFFFFFFFFFFFFFFFFFFFFFFFFFFFFFFF:FFFFFFFFFFFFFFFFFFFFFFFFFFFFFFFFFFFFFFFFFFFFFFFFFFFFFFFFFFFFFFFFFFFFFFFFFFFFFFFFFF:F:F,FFFFFFFFF
@A01224:195:H35LNDRXY:2:2102:26214:10222 2:N:0:CTTGTGAC+ACGTCCTG
GGACTACTGGGGTTTCTAATCCTGTTTGCTACCCACGCTTTCGAGCCTCAGTGTCAGTTAGTGCCCAGTAGGTCGCCTTCGCCACTGGTGTTCCTCCCGATATCTACGCATTCCACCGCTACACCGGGAATTCCACCTACCTCTACACCACTCAAGACCAACAGTATCAAACGCAGTTCACGAGTTGAGCCCGTGGATTTCACATTTGACTTGTCAGCCCACCTGCGCTCCCTTTACACCCAGTAAT
+
FFFFFFFFFFFFFFFFFFFFFFFFFFFFFFFFFFFFFFFFFFFFFFFFFFFFFFFFFFFFFFFFFFFFF:FFFFFFFFFFFFFFFFFFFFFFFFFFFFFFFFFFFFFFFFFFFFFFFFFFFFFFFF:FFF:FFFFFFFFFFFFFFFFFFFFFFFFFFFF,FFFFFFFFFFFFFFFFFFFFFFFFFFFFFFFFFFFFF:FFFFFFFFFF:FFFFFF,FFFFFFFFFFFF:FFFFFFFFFFFFFFF:FF
@A01224:195:H35LNDRXY:2:2102:6253:10254 2:N:0:CTTGTGAC+ACGTCCTG
GGACTACAAGGGTTTCTAATCCTGTTTGCTCCCCACGCTTTCGCGCCTCAGCGTCAGTTGTCGTCCAGCAGGCCGCCTTCGCCACTGGTGTTCCTCCTAATATCTACGCATTTCACCGCTACACTAGGAATTCCGCCTGCCTCTCCGATACTCAAGGGCAACAGTTTCAAATGCAGTTCCGGGGTTGAGCCCCGGGATTTCACATCTGACTTGCTGCTCCGCCTACACGCCCTTTACACCCAGTAAATCC
+
FFFFFFFFFFFFFFFFFFFFFFFFFFFFFFFFFFFFFFF:FFFFFFFFFFFFFFFFFFFFFFFFFF:FFFFFFFFFFFFFFFFFFFFFFFFFFFFFFFFFFFFFFFFFFF,,FFFFFFFF:FFF:FFFFFFFFFFFFFFFFFFFFFF:FFFFFFFFFFFF:F:F:F:F,F,FFFFFFFFFFFFFFFFFFFFFFFFFFFFFFFFFFFFFFFFFFFFFFFFFFFFFFFFFFFFFFFFFFF:FF:F:,F,F:F
@A01224:195:H35LNDRXY:2:2102:17038:10269 2:N:0:CTTGTGAC+ACGTCCTG
GGACTACTAGGGTTTCTAATCCTGTTTGCTCCCCACGCTTTCGAGCCTCAACGTCAGTTACAGTCCAGTAAGCCGCCTTCGCCACTGGTGTTCCTCCTAATATCTACGCATTTCACCGCTACACTAGGAATTCCACTTACCTCTCCTGCACTCTAGCTCCACAGTTTCCAAAGCAGTCCCGGGGTTGAGCCCCGGGCTTTCACTCCCGACTTGCAGAGCCGTCTACGCTCCCTTTACACCCAGTAAAT
+
FFFFFFFFFF:FFFFFFFFFFFFFFFFFFFFFFFFFFFFFFFFFFFFFFFFFFFFFFFFF:FFFFFFFFFFFFFFFFFFFFFFFFFFFFFFFFFFFFF,FF,FFFFFFFFFFFFFFFFFFFF:FFFFFF,FFFF:FFFFFFFFFFFFFFFFFFF:FFFFF:FFFFFFFF:FFFFF:FFFFFFFFFFF,FFFFFFFFFFFFFFFFFF,F,F,FFFFFFFFFF:FFF:FFFFFF:FFFFFFFFFF,FF,F
@A01224:195:H35LNDRXY:2:2102:30165:10269 2:N:0:CTTGTGAC+ACGTCCTG
GGACTACTCGGGTTTCTAATCCTGTTCGATACCCGCGCTTTCGTGCCTCAGCGTCAGTTTGCAGCTAGCACGCTGCCTTCGCGATCGGAGTTCTGCGCAATATCTATGCATTTCACCGCTACACTGCGCATTCCGCATGCTCCGCTGCAACTCCAGCCCGTCAGTTTCAACGGCACGACGGGGTTGAGCCCCGAAATTTTACCGCTGACTTGACAAACCGCCTACGCACCCTTTAAACCCAATAAA
+
FFFFFFFFFFFFFFFFFFFFFFFFFFFFFFFFFFFFFFFFFFFFFFFFFFFFFFFFFFFFFFFFFFFFFFFFFFFFFFFFFFFFFFFFFFFFFFFFFFFFFFFFFFFFF:FFFFFFFFFF:FFFFFFFFFFFFFFFFFFFFFFFFFFFFFFFFFFFFFFFFFFFFFFFF:FFFFFFFFFFFFFFFFFFFFFFFF:FFF:FF:FFFFFFFFFF:FFFFFFFFFFFFFFFFFFFFFF:FFFFFFFF:F
@A01224:195:H35LNDRXY:2:2102:25247:10300 2:N:0:CTTGTGAC+ACGTCCTG
GGACTACAAGGGTATCTAATCCTGTTTGATCCCCACGCTTTCGTGCCTCAGCGTCAATAGCGGATTCGTGAGATGCCTTCGCAATCGGTGTTCTGTGTGATATCTATGCATTTCACCGCTACACCACACATTCCTCCCACGGCATCCGCATTCTAGCCCAGCAGTATCAACGGCACGGTAGAGGTTGAGCCCCTAAATTTCACCGCTGACTTACCAAGCCGCCTACGCACCCTTTAAACCCAATAAAT
+
FFFFFFFFFFFFFFFFFFFFFFFFFFFFFFFFFFFFFFFFFFFFFFFFFFFFFFFFFFFFFFFFFFFFFFFFFFFFFFFFFFFFFFFFFFFFFFFFFFFFFFFFFFFFFFFFFFFFFFFFFFFFFFFFFFFFFFFFFFFFFFFFFFFFFFFFFFFFFFFFFFFFFFFFFFFFFFFFFFFFFFFFFFFFFFFFFFFFFFFFFFFFFFFFFFFFFFFFF:FFFFFFFFFFFFFFFFFFFFFFFFF,FFFF
@A01224:195:H35LNDRXY:2:2102:15374:10332 2:N:0:CTTGTGAC+ACGTCCTG
GGACTACCGGGGTTTCTAATCCTGTTCGATACCCACGCTTTCGTGCTTCAGCGTCAGTTGGAAGCCGGTATGCTGCCTTCGCAATCGGAGTTCTGCGTGATATCTATGCATTTCACCGCTACACCACGCATTCCGCATACTTCTCTTCCACTCAAGAAAACCAGTTTCAATGGCTGGATGAGGTTGAGCCTCACGATTTGACCACTGACTTAATCTTCCGCCTACGCACCCTTTAAACCCAATAAATC
+
FFFFFFFFFFFFFFFFFFF:FFFFFFFFFFFFFFFFFFFFFFFFFFFFFFFFFFFFFFFFFFFFFFFFF:FFFFFFFFFFF:FFFFFFFFFFFFFFFFFFFFFF:FF,F:FFFFFFFFFFFFFFFFFFFFFFFFFFFFFFFFFF:FFFFFFFFFF:F:F:FFFFFFF,FFFFF,:FFFFFFFFF:F:FFFFF,FFFFFF,FFFFFFFFFFFFF:F,FF:FFFFFFFF:FFF,FFFFFF,FF:FF:,:F
@A01224:195:H35LNDRXY:2:2102:18412:10394 2:N:0:CTTGTGAC+ACGTCCTG
GGACTACTGGGGTTTCTAATCCTGTTTGATTCCCACACTTTCGAGCTTCAGCGTCAGTTGCGGCCCAGTGAACTGCCTTCGCAATCGGAGTTCTTCGTGATATCTAAGCATTTCACCGCTACACCACGAATTCCATCCACCTCATCCGCACTCAAGGTTACCAGTATCAATCGCGGGCTGTGGTTGAGCCACAGGCTTTGACGACTGACTTAATATCCCGCCTACGCTCCCTTTAAACCCAATAAAT
+
FFFFFFFFFFFFFFFFFF:FFFFFFFFFFFFFFFFFFFFFFFFFFFFFFFFFFFFFF:FFFFFFFFFFFF:FFFFFFFFFFF:,FFFFFFFFFFFFFFFFFFFFFFFFFFFFFFFFFFFFFF:FFFFFFFFFFF,FFFFFFFFFFFFFFFFFFFFFF:FFFFFFF,FFFFFFFFFFFFFFFFF,F:FFFF,FFFFFFFFF:FFFFF:FFFFFF,FFFFFFFFFFFFFFFFFF:FFF:FFFFF:F,F:
@A01224:195:H35LNDRXY:2:2102:6406:10520 2:N:0:CTTGTGAC+ACGTCCTG
GGACTACTGGGGTATCTAATCCTGTTCGCTCCCCCGGCTTTCGCGCCTCAGCGTCAGTGTCGGCCCAGAAGGCTGCCTTCGCCATCGGTGTTCTTCCAAATATCTGCGCATTTCACCGCTACACTTGGAATTCCGCCTTCCTCTACCGCACTCGAGCCCCCCAGTTCGGAACCCGGCCGCGGGGTTGAGCCCCGGGATTAGAGGTTCCGCTTAAAGAGCCGCCTACGCGCGCTTTACGCCCAATGA
+
FFFFFFFFFFFFFFFFFFFFFFFFFFFFFFFFFFFFFFFFFFFFFFFFFFFFFFFFFFFFFFFFFFFFFFFFFFFFFFFFFFFFFFFFFFFFFFFFFFFFFFFFFFFFFFFFFFFFFFFFFFFFFFFFFFFFFFFFFFFFFFFFFFFFFFFFFFFFFFFFFFFFFFFFFFFFFFFFFFFFFFFFFFFFFFFFFFFFF:FFFFFFFFFFFF:FFFFFFFFFFFFFFFFFFFFFFFFFFFFFFFFFFF
@A01224:195:H35LNDRXY:2:2102:6325:10535 2:N:0:CTTGTGAC+ACGTCCTG
GGACTACAAGGGTTTCTAATCCTGTTTGCTCCCCACGCTTTCGCGCCTCAGCGTCAGTTGTCGTCCAGCAGGCCGCCTTCGCCACTGGTGTTCCTCCTAATATCTACGCATTTCACCGCTACACTAGGAATTCCGCCTGCCTCTCCGATACTCAAGGGCAACAGTTTCAAATGCAGTTCCGGGGTTGAGCCCCGGGATTTCACATCTGACTTGCTGCTCCGCCTACACGCCCTTTACACCCAGTAAATCC
+
FFFFFFFFFFFFFFFFFFFFFFFFFFFFFFFFFFFFFFFFFFFFFFFFFFFFFFFFFFFFFFFFFFFFFFFFFFFFFFFFFFFFFFFFFFFFFFFFFFFFFFFFF,FFFFFFFFFFFFFFFFFFFFFFFFFFFFFFFFFFFFFFFFFFFFFFFFFFFFFFFFFFFFFFFFFFFFFFFFFFFFFF:FFFFFFFFFFFFFFFFFFFFFFFFFFFFFFFFFFFFFFFFFFFFFFFFF:FFFFFFFFFFFFFFF
@A01224:195:H35LNDRXY:2:2102:18285:10582 2:N:0:CTTGTGAC+ACGTCCTG
GGACTACTGGGGTTTCTAATCCTGTTTGATTCCCACACTTTCGAGCTTCAGCGTCAGTTGCGGCCCAGTGAACTGCCTTCGCAATCGGAGTTCTTCGTGATATCTAAGCATTTCACCGCTACACCACGAATTCCATCCACCTCGTCCGCACTCAAGGTTACCAGTATCAATCGCGGGCTGTGGTTGAGCCACAGGCTTTGACGACTGACTTAATATCCCGCCTACGCTCCCTTTAAACCCAATAAAT
+
FFFFFFFFFFFFFFFFFFFFFFFFFFFFFFFFFFFFFFF,FFFFFFFFFFFFFFFFFFFFFFFFFFFFFFFFFFFFFFFFFFFFFFFFFFFFFFFFFFFF:,FF:FFFFFF:FFFFFFFFFFFFFFFFFFF:FF:FFFFFFFFFFFFFF,FFFFFFF:FFFFFFF:FFFFFFFFFFFFFF,FFF:FFFFFFFFFFFFFFFFFFFFFFFFFFFFFFFFFFFFFFFFFFFFFFFFFFFFFFFFFFFFFF
@A01224:195:H35LNDRXY:2:2102:16125:10692 2:N:0:CTTGTGAC+ACGTCCTG
GGACTACCAGGGTTTCTAATCCTGTTTGATCCCCACGCTTTCGTGCCTCAGCGTCAATACAGGCCCGGCAAGCTGCCTTCGCTATCGGAGTTCTGTGACATATCTATGCATTTCACCGCTACACATCACATTCCGCCTGCCTTGACCGTATTCAAGACTGCCAGTATCAACGGCACTGACCCGGTTGAGCCGGGAACTTTCACCGCTGACTTAACATTCCGCCTACGCACCCTTTAAACCCAATAAAT
+
FFFFFFFFFFFFFFFFFFFFFFFFFFFFFFFFFFFFFFFFFFFFFFFFFFFFFFFFFFF:FFFFFFFFFFFFFFFFFFFFFFFFFFFFFFFFFFFFFFFFFFFFFFFFFFFFFFFFFFFFFFFFFFFFFFFFFFFFFFFFFFFFFFFFFFFFFFFFF:FF:FFFFFFFF:FFFFFFFFFFFFFFFFFFFF:FFFF:FFFFFFFFFFFFFFFFFFFFFFFFFFFFFFFFFFFFF:FFFFFFF:FFFFFF
@A01224:195:H35LNDRXY:2:2102:20130:10958 2:N:0:CTTGTGAC+ACGTCCTG
GGACTACTGGGGTTTCTAATCCTGTTTGCTCCCCACGCTTTCGAGCCTCAGCGTCAGTTACAGACCAGAGAGCCGCTTTCGCCACCGGTGTTCCTCCATATATCTACGCATTTCACCGCTACACATGGAATTCCACTCTCCCCTTCTGCACTCAAGTCTAACAGTTTCCAAAGCGAACAATGGTTAAGCCACTGCCTTTAACTTCAGACTTATTAAACCGCCTGCGCTCGCTTTACGCCCAATAA
+
FFFFFFFFFFFFFFFFFFFFFFFFFFFFFFFFFFFFFFFFFFFFFFFFFFFFFFFFFFFFFFFFFFFFFFFFFFFFFFFFFFFFFFFFFFFFFFFFFFFFFFFFFFFFFFFFFFFFFFFFFFFFFFFFFFFFFFFFFFFFFFFFFFFF:FFFFFFFFFFFFFFFFFFFFFFFFFFF:FFFFFFFFFFFFFFFFFFFFFFFFFFFFFFFFFFFF:FFFFFFFFFFFFFFFFFFFFFFFFFFFFF:F
@A01224:195:H35LNDRXY:2:2102:9272:10974 2:N:0:CTTGTGAC+ACGTCCTG
GGACTACTGGGGTTTCTAATCCTGTTTGCTCCCCACACTTTCGTGTCTCAGCGTCAGTTATCGTCCAGTAAGTCGCCTTCGCCACCGATGTTCCTCCCGATATCTACGCATTTCACCGCTACACCGGGAATTCCACTTACCTCTCCGACACTCAAGAAAAACAGTTTCAGACGCAGGTTATGAGTTGAGCCCATAATTTTCACATCTGACTTGCTTCCCCGCCTACACACCCTTTACACCCAGTAA
+
FFFFFFFFFFFFFFFFFFFFFFFFFFFFFFFFFFFFFFFFFFFFFFFFFFFFFFFFFFFFFFFFFFFFFFFFFFFFFFFFFFFFFFFFFFFFFFFFFFFF,,FFFFFFFFFFFFFFFFFFFFFFFFFFF::FFFFFFFFFFFFFFFFFFFFFFFFFF:FFFFFFFFFFFF:F:FFFFF:FFFF:FF:FFFFFFFFFFFFFFFFFFF:FFF,F:F,FFFFFFFFFFFFFFFFFFFFFFFFFFF:FFF
@A01224:195:H35LNDRXY:2:2102:13123:11068 2:N:0:CTTGTGAC+ACGTCCTG
GGACTACTCGGGTTTCTAATCCTGTTTGCTCCCCACACTTTCGAGCCTCAGCGTCAGTTAGAGCCCAGCAGGCCGCCTTCGCCACTGGTGTTCCTCCGAATATCTACGCATTTCACCGCTACACTCGGAATTCCGCCTGCCTCTACTCCACTCAAGAACAACAGTTTCAACGGCAGTTTATGGGTTGAGCCCATAAATTTCACCGCTGACTTGCTGTCCCGCCTGCGCTCCCTTTACACCCAGTA
+
FFFFFFFFFFFFFFFFFFFFFFFFFFFFFFFFFFFFFFFFFFFFFFFFFFFFFFFFFFFFFFFFFFFFFFFFFFFFFFFFFFFFFFFFFFFFFFFFFFFFFFFFFFFFFFFFFFFFFFFF,FFFFFFFFFFFFFFFFFFFFFFFFFFFFFFFFFFFF:FFFFFF:F::F:FFFFFFFFFFFFF,FFFFFFFFFFFFF:FFFFFFFF,FFFF:FFFFFF,FFFFFFFFFFFFFFFFFFFFFFFFFF
@A01224:195:H35LNDRXY:2:2102:3323:11224 2:N:0:CTTGTGAC+ACGTCCTG
GGACTACTGGGGTTTCTAATCCTGTTTGCTCCCCACGCTTTCGTGTCTCAGCGTCAGTAATCGTCCAGTAGACCGCCTTCGCCACCGGTGTTCCTCCTGATATCTACGCATTTCACCGCTACACCAGGAATTCCGTCTACCTCTCCGACCCTCAAGAACAGCAGTTTCAAATGCAGTTCACGAGTTGAGCCCGTGATTTTCACATCTGACTTACCATCCCGCCTACACACCCTTTACACCCAGTAAATCC
+
FFFFFFFFFFFFFFFFFFFFFFFFFFFFFFFFFFFFFFFFFFFFFFFFFFFFFFFFFFFFFFFFFFFFFFFFFFFFFFFFF:FFFFFFFFFFFFFFFFFFFFFFFFFFFFFFFFFFFFFFFFFFFFFFFFFFFFFFFFFFFFFFFFFFFFFFFFFF:FFFFFFFFFFFFFF:FFFFFFFFFFFFFFFFFFFFFFFFFFFFFF,FFFFFFFFFFF,FFFFFFFFFFFFFFFFFFFFFFFFFFFFFF,FFFF
@A01224:195:H35LNDRXY:2:2102:7771:11318 2:N:0:CTTGTGAC+ACGTCCTG
GGACTACTGGGGTTTCTAATCCTGTTTGCTCCCCACGCTTTCGCTCCTCAGCGTCAGTTAATGTCCAGCAGGCCGCCTTCGCCACTGGTGTTCCTCCTAATATCTACGCATTTCACCGCTACACTAGGAATTCCGCTTGCCTCTCCGATACTCAAGGGATGCAGTTTTGAAAGCAGTTCCGGGGTTGAGCCCCGGGATTTCACTCCCAACTTGCATCTCCGCCTACACGCCCTTTACGCCCAGTAATT
+
FFFFFFFFFFFFFFFFFFFFFF:FFFFFFFFFFFFFFFFFFFFFFFFFFFFFFFFFFFFFFFFFFFFFFFFFFFFFFFFFFFFFFFFFFFFFFFFFFFFFFFFFFFFFFFFFFFFFFFFFFFFFFFFFF,FFFFFFFFFFFFFFFFFFFFFFF:FFFFFFFFFFFFFFFFFFFFFFFFFFFFFFFFFFFFFFFF:FF,FFFFFFFFFFFFFFFFFFFFFFFFFFFFFFFFFFFFFFFFFFFFFFFFFF
@A01224:195:H35LNDRXY:2:2102:30237:11397 2:N:0:CTTGTGAC+ACGTCCTG
GGACTACACGGGTTTCTAATCCTGTTTGCTCCCCACGCTTTCGTGCCTCAGCGTCAGTAACGGCCCAGTAAGCCGCCTTCGCCACTGGTGTTCCTCCAAATCTCTACGCATTCCACCGCTCCACTTGGAATTCCACTTACCTCTACCGCACTCAAGTCTACCAGTTTCCAATGCCTGCCACAGTTAAGCTGTGGGATTTTACACCAGACTTAATAAACCGCCTACGCACGCTTTACGCCCAATAATT
+
FFFFFFFFFFFFFFFFFFFFFFFFFFFFFFFFFFFFFFFFFFFFFFFFFFFFFFFFFFFFFFFFFFFFFFFFFFFFFFFFFFF,FFFFFFFFFFFFFFFFFFFFFFFFFFFFFFFFFFFFFFFFFFFFFFFFFFFF:FFFFFFFFFFFFFFFFF::FFFFFFFF::FFFFFFFFFFFFFFFFFFFF:FFFFFFFFFFFFFFFFFFFFFFFFFFFFFFFFFFFFFFFFFFFFFFFFFFFFFFFFFFFF
@A01224:195:H35LNDRXY:2:2102:13612:11412 2:N:0:CTTGTGAC+ACGTCCTG
GGACTACTGGGGTTTCTAATCCTGTTTGCTCCCCACACTTTCGCGCCTCAGCGTCAGTTACAGTCCAGTAAGTCGCCTTCGCCACTGGTGTTCCTCCCAATCTCTACGCATTTCACCGCTACACTGGGAATTCCACTTACCTCTCCTGCACTCAAGCTCTACAGTATCCAAAGCAATTCCCACCTTGAAAGCAGGACTTTCACTTCAGACTTATAAAGCCGCCTACGCGCCCTTTACGCCCAATC
+
FFFFFFFFFFFFFFFFFFFFFFFF,FFFFFFFFFFFFFFFFFFFFFFFFFFFFFFFFFFFFFFFFFFFFFFFFFFFFF:FFFF:FFFFFFFFFFFFFFFFFFFFFFFFFFFFFFFFFFFF:FFF:FFFFFFFFFFFFFFFFFFFFFFFFFFFF:FFFFFF:FFFFFFFF,FFFFF:FFFFFFFFFFFFF:FFFFFFFFFFFFFFFFFFFFFFFFFFFFFFFFFFFFFFFFFFFFF:F:FF:FFFF
@A01224:195:H35LNDRXY:2:2102:27796:11678 2:N:0:CTTGTGAC+ACGTCCTG
GGACTACTGGGGTATCTAATCCTGTTTGATCCCCACGCTTTCGTGCATCAGCGTCAATAGCGGATTCGTGAGATGCCTTCGCAATCGGTGTTCTGTGTGATATCTATGCATTTCACCGCTACACCACACATTCCTCCCACGGCATCCGCATTCCAGCTTGCCAGTATCAACGGCACGGCAGAGGTTGAGCCCCTGAATTTCACCGCTGACTTAACAGGCCGCCTACGCACCCTTTAAACCCAATAAA
+
FFFFFFFFFFFFFFFFFFFFFFFFFFFFFFFFFFFFFFFFFFFFFFFFFFFFFFFFFFFFFFFFFFFFFFFFFFFFFFFFFFFFFFFFFF:FFFFFFFFF,FFFFFFFFFFFFFFFFFFFFFFFFFFFFFFFFFFFFFFFFFFFFFFFFFFFFFFFFFFFFFFFFFFFFFFFFFFFFFFFFFFFFFFFFFFFFFFFFFFFFFFFFFFFFF:FFFFFFFFFFFF:FFFFFFFFFFFFFFFFFFFFFFF
@A01224:195:H35LNDRXY:2:2102:7003:11835 2:N:0:CTTGTGAC+ACGTCCTG
GGACTACTAGGGTTTCTAATCCTGTTTGCTACCCACGCTTTCGTGCCTCAGCGTCAGTAAAAGCCCAGCAGGCCGCCTTCGCCACTGGTGTTCCTCCCTATCTCTACGCATTTCACCGCTACACAGGGAATTCCGCCTGCCTCTACTTCACTCAAGCCGGGTAGTTTCAAATGCAGTTTATGGGTTGAGCCCATAGATTTCACATCTGACTTACTCGGCCGCCTACGCACCCTTTACACCCAGTAA
+
FFFFFFFFFFFFFFFFFFFFFFFFFFFFF:FFFFFFFFF:FFFFFFFFFFFFFFFFFFFFFFFFFFFFFFFFFFFFFFFFFFFFFFFFFFFFFFFFFFFFFFFFFFFFFFFFFFFFFFF:FFFFFFFFFFFFFFFFFFFFFFFFFFFFF:FFFF,FFFFFFFFFFFFFFFFFFFFFFFFFFFFFFFFFFFFFFFF:FFFFFFFFFFFFFFFFFFFFFFFFFFFFFFFF,FFFFFFFFFF,FF,FFF
@A01224:195:H35LNDRXY:2:2102:18982:11851 2:N:0:CTTGTGAC+ACGTCCTG
GGACTACAGGGGTATCTAAGCCTGTTTGCTCCCCACGCTTTCGTGCCTCAACGTCAGATATAGTTTGGTAAGCTGCCTTCGCAATCGGTGTTCTGTATGATCTCTAAGCATTTCACCGCTACACCATACATTCCGCCTACCGCATCTACTCTCTAGATTAGCAGTATCAGAGGCAGTTCCGGAGTTGAGCCCCGAGCTTTCACCTCTAACTTACTATTCCGCCTACGCACCCTTTAAACCCAATA
+
FFFFFFFFFFFFFFFFFFFFFFF:FFFFFFFFFF:FFFFFFFFFFFFFFFFFFFFFFFFFFFFFFFFFFFFFFFFFFFFFF:FFFFF:FFFFFFFFFFFFFFFFFFFFFFFFFFFFFFFFFFFFFFFFFFFFFFFFFFFFFFFFFFFFFFFFFFFFFFFFF:FFFFFFFF:FFFFFFFFFFFFFFFFFFFFFFFFFFFFFFFFFFFF,FFFFFFFFFFFFFFFFFFFFFFFFFFFFFFFFFFFFF
@A01224:195:H35LNDRXY:2:2102:6894:11898 2:N:0:CTTGTGAC+ACGTCCTG
GGACTACTAGGGTTTCTAATCCTGTTTGCTACCCACGCTTTCGTGCCTCAGCGTCAGTAAAAGCCCAGCAGGCCGCCTTCGCCACTGGTGTTCCTCCCTATCTCTACGCATTTCACCGCTACACAGGGAATTCCGCCTGCCTCTACTTCACTCAAGCCGGGTAGTTTCAAATGCAGTTTATGGGTTGAGCCCATAGATTTCACATCTGACTTACTCGGCCGCCTACGCACCCTTTACACCCAGTAA
+
FFFFFFFFFFFFFFFFFFFFFFFFFFFFFFFFFFFFFFFFFFFFFFFFFFFFFFFFFFFFFFFFFFFFFFFFFFFFFFFFFFFFFFFFFFFFFFFFFFFFFFFFFFFFFFFFFFFFFFFFFFFFFFFF:FFFFFFFFFFFFFFFFFFFF:FFFFFFFFFFFFFFFFFFFFFFFFFFFFFFFFFFFFFFFFFFFFFFFFFFFFFFFFFFFFFFFFFFFFFFFFFFFFFFFFFFF:FF:FFFFFFFFF
@A01224:195:H35LNDRXY:2:2102:9995:11913 2:N:0:CTTGTGAC+ACGTCCTG
GGACTACTAGGGTTTCTAATCCTGTTTGCTCCCCACGCTTTCGTGCCTCAGTGTCAGTTACAGTCCAGAGAGCCGCCTTCGCAACTGGTGTTCCTCCTAATATCTACGCATTTCACCGCTACACTAGGACTTCCACTCTCCTCTCCTGCACTCAAGTTCCCCAGTTTCAAAGGCTTACTACGGTTGAGCCGTAGCCTTTCACCTCTGACTTAAGAAACCACCTACGCACCCTTTACGCCCAGTAAT
+
FFFFFFFFFFFFFFFFFFFFFFFFFFFFFFFFFF:FFFFF:FFFFFFFFFFFFFFFFFFFFFFFFF:FFFFFFFFFF,FFFFFFFFFFFF,FF:FFFFFFFFFFFFFFF,:FFFFFFFFFFFF:::FFF,FFFFFFFFFFFFFFFFFFFFFFFFFFF:FFFF:::FFFFFFFFFFFFFFFFFFFFF:FFFFFFFFFFFF:FFFFFFFFFFFFFFFFFFF,FFFFFFF:FFF,FF:FFFFF:FFF:F
@A01224:195:H35LNDRXY:2:2102:6831:12101 2:N:0:CTTGTGAC+ACGTCCTG
GGACTACTAGGGTTTCTAATCCTGTTTGCTACCCACGCTTTCGTGCCTCAGCGTCAGTAAAAGCCCAGCAGGCCGCCTTCGCCACTGGTGTTCCTCCCTATCTCTACGCATTTCACCGCTACACAGGGAATTCCGCCTGCCTCTACTTCACTCAAGCCGGGTAGTTTCAAATGCAGTTTATGGGTTGAGCCCATAGATTTCACATCTGACTTACTCGGCCGCCTACGCACCCTTTACACCCAGTAA
+
FFFFFFFFFFFFFFFFFFFFFFFFFFFFFF:FFFFFFFFFFFFFFFFFFFFFFFFFFFFFFFFFFFFFFFFFFFFFFFFFFFFFFFFFFFFFFFFFFFFFFFFFFFFFFFFFFFFFFFFF:FFFFFFFFFFFFFFFFFFFFFFFFFFFFFFFFFFFFFFFFF:FFFFFFFFFFFFFFFFFFFFFFFFFFFFFFFFFFFFFFFFFFFFFFFFFFF:FFFFFFFFF:FFFFFFFFFFFFFFFFFFFFF
@A01224:195:H35LNDRXY:2:2102:11984:12132 2:N:0:CTTGTGAC+ACGTCCTG
GGACTACTAGGGTTTCTAATCCTGTTTGCTCCCCACGCTTTCGTACCTCAGCGTCAGTATTCGTCCAGAAAGCCGCCTTCGCCACTGGTGTTCCTCCTAATATCTACGCATTTCACCGCTACACTAGGAATTCCGCTTTCCTCTCCGATACTCAAGTCTCCCAGTTCACAGGGCGAACTATGGTTGAGCCATAGCCTTAAACCCTGCGCTTAAGAGACCGCCTACGTACTCTTTACGCCCAATAAT
+
FFFFFFFFFFFFFFFFFFFFFFFF:FFFFFFFFFFFFFFFFFFFFFFFFFFFFFFFFFFFFFFFFFFFFFFFFFFFFFFFFFFFFFFFFFFFFFFFFFFFFFFFFFFFFFFFFFFFFFFF:FFFFFFFF:FFFFFF:FFFFFFFFFFFFFFFFFFFFFFFFFFFFFFFFFFFFFFF:FF:FFFFFFFFFFFFFFFFFFFFFFFFFFFFFFFFFFFFFFFFFFFFFF,FFFF::FFFFFFFFFF:FF
@A01224:195:H35LNDRXY:2:2102:2220:12289 2:N:0:CTTGTGAC+ACGTCCTG
GGACTACTAGGGTATCTAATCCTGTTTGCTCCCCATGCTTTCGTGCCTCAGCGTCAGTTAGAGCCCAGCAAGCCGCCTTCGCCACTGGTGTTCCTCCGAATATCTACGCATTTCACCGCTACACTCGGAATTCCGCTTGCCTCTACTCCACTCAAGAACTACAGTTTTGGATGCAGCCCCGAAGTTAAGCTTCGGTATTTCACATCCAACTTGCAGTCCCGCCTGCGCACCCTTTACACCCAGTA
+
FFFFFFFFFFFFFFFFFFFFFFFFFFFFFFFFFFFFFFFFFFFFFFFFFFFFFFFFFFFFFFFFFFFFFFFFFFFFFFFFFFFFFFFFFFFFFFFFFFFFFFFFFFFFFFFFF:FFF,FFFFFFFFFF:,FFFFFFFFFFFFFFFF:FFFFFFFFFFFFFFFFFFFFFFFFFFFFFFFFFFF:FFFFFFFFFFFFF:FFFFFFFFFFFFFFFFFFFFFF:FFFFFFFFFFF:FFFFFFFFFFFFF
@A01224:195:H35LNDRXY:2:2102:32606:12461 2:N:0:CTTGTGAC+ACGTCCTG
GGACTACTAGGGTATCTAATCCTGTTCGATACCCGCACTTTCGAGCCTCAGCGTCAATCGCACCCCAGGAGACTGCCTTCGCAATCGGAGTTCTTCGTCATATCTAAGCATTTCACCGCTACACGACGAATTCCATCTCCCTTGTGTGTATTCAAGACCGCCAGTTTCAACGGCATGCCAAGGTTGGGCCATGACATTTAACCGCTGACTTAACAGCCCGCCTACGCTCCCTTTAAACCCAATAAATCC
+
FFFFFFFFFFFFFFFFFFFFFFFFFFFFFFFFFFFFFFFFFFFFFFFFFFFFFFFFFFFFFFFFFFFFFFFFFFFFFFFFFF:FFFFFFFFFFFFFFFFFFFFFFFFFFFFFFFFFFFFFFF:FFFFFFFFFFFFFFFFFF,:FFFFFFFFFFFFFFFFFFFFFFFFFFFFFFFFFFF:FFFF:FFFFFFFFFFFF:F,FFFFF:FFFF,FFFFF:FFF,FF:FFFFFFFFFFFFFFF:F,F:FF,:FF
@A01224:195:H35LNDRXY:2:2102:20672:12555 2:N:0:CTTGTGAC+ACGTCCTG
GGACTACTAGGGTTTCTAATCCTGTTCGATACCCACGCTTTCGTGCTTCAGCGTCAGTTGGAAAATCGTATGCTGCCTTCGCAATCGGAGTTCTGCGTGATATCTATGCATTTCACCGCTACACCACGCATTCCGCATACGTCCATTCCACTCAAGAAAACCAGTTTCAATGGCTGGATGAGGTTGAGCCTCACGATTTGACCACTGACTTAACTTTCCGCCTACGCACCCTTTAAACCCAATAA
+
FFFFFFFFFFFFFFFFFFFFFFFFFFFFFFFFFFFFFFFFFFFFFFFFFFFFFFFFFFFFFFFFFFFFFFFFFFFFFFFFFFF:FFFFFFFFFFFFFFFFFFFFF:FFFFFFFFFFFFFFFFFFFFFFFFFFFFFFFFFFFFFFF:FFFFFFFFFFFFFFFFFFFFF:FFFFFF:FFFFFFFFFFFFFFFFFFFFFFFFFFFFFFF:FFFFFFFFFFFFFFFFFFFF:FFFF:FFFFFFFFFFFF
@A01224:195:H35LNDRXY:2:2102:20916:12696 2:N:0:CTTGTGAC+ACGTCCTG
GGACTACACGGGTTTCTAATCCTGTTTGATACCCACGCTTTCGTGCCTCAGCGTCGGTTGCATGCTGGTAAGCTGCCTTCGCAATCGGGGTTCTGTGACATATCTAAGCATTTCACCGCTACACGTCACATTCCGCCTACCTCGTTTGCACTCAAGATCTCCAGTTTCAATGGCTTGGTATGGTTGAGCCACACGCTTTCACCACTGACTTAAAAACCCGCCTACGCACCCTTTAAACCCAATAAATCC
+
FFFFFFFFFFFFFFFFFFFFFFFFFFFFFFFFFFFFFFFFFFFFFFFFFFFFFFF:FFFFFFFFFFFFFFFFFFFFFFFFFFFFFFFFFFFFFFFFFF:FFFFFFFFFFFFFFFFFFFFFFFFFFFFFFFFFFFFFFFFFFFFFFFFFFFFFFFFFFFFFFFFFFFF:FFFFFFFFFFFFFFFFFFFFFFFFFFFFFFFFFFFFFFFFFFFFFFFFF::FFFFFFFFFFFFFFFFFFF:FFFF::,FFF
@A01224:195:H35LNDRXY:2:2102:25780:12727 2:N:0:CTTGTGAC+ACGTCCTG
GGACTACCCGGGTTTCTAATCCTGTTTGATACCCGCACTTTCGAGCTTCAGCGTCAGTTGCGGCCCAGTGAACTGCCTTCGCAATCGGAGTTCTTCGTGATATCTAAGCATTTCACCGCTACACTAGGAATTCCACTTTCCTCTCCTGCACTCAAGAAAATCAGTTTTAGTTGCAGTTCCTCAGTTGAGCCGAGGGATTTCACAACTAACTTAATTTCCCGTCTACGCACCCTTTACACCCAATAA
+
FFFFFFFFFFFFFFFFFFFFFFFFFFFFFFFFFFFFFFFFFFFFFFFFFFFFFFFFFFFFFFFFFFFFFFFFF:FFFFFF:FFFFF:FFFFFFFFFFFFF:FFFFFFFFF:FFFFFFFFF:F,FF:F,F:FFFFFFFFFFFFFFFFFFFFFFFF,F:FFFFFFFFFFFFF:FFFFFFFFFFFFFF:FFFF,:,FFFFFFFFF,FFFF,FFFFFFFFFFFFFF,FFFFF,FFFFFFF:FFFFFFF:F
@A01224:195:H35LNDRXY:2:2102:27127:12931 2:N:0:CTTGTGAC+ACGTCCTG
GGACTACTAGGGTTTCTAATCCTGTTTGCTCCCCACGCTTTCGAGCCTCAGTGTCAGTTACAGTCCAGAAAGTCGCCTTCGCCACTGGTATTCTTCCTAATCTCTACGCATTTCACCGCTACACTAGGAATTCTACTTTCCTCTCCTGCACTCTAGATATCCAGTTTGGAATGCAGCACCCAGGTTAAGCCCGAGTATTTCACATCCCACTTAAATATCCACCTACGCTCCCTTTACGCCCAGTAAT
+
FFFFFFFFFFFFFFFFFFFFFFFFF:FFFFFFFFFFFFFFFFFFFFFFFFFFFFFFFFFFFFFFFF:FFFFFFFFFFFFFFFFFFFFFFFFFFFFFFFFFFFFFFFFFFFFFFFFFFFFFF:FFFFFFFFFFFFFFFFFFFFFFFFFFFFFFFF:FFFFFFFFFFFFFFFFFFFFFFFFFFFFFFFFFFFFFFFFFFFFFFFFFFFFFFFF,::FFFFFFFFFFFFFFFFFFFFFFFFFFFFFF,FF
@A01224:195:H35LNDRXY:2:2102:24614:13025 2:N:0:CTTGTGAC+ACGTCCTG
GGACTACTGGGGTTTCTAATCCTGTTTGCTCCCCACGCTTTCGCTCCTCAGCGTCAGTTAATGTCCAGCAGGCCGCCTTCGCCACTGGTGTTCCTCCCGATCTCTACGCATTCCACCGCTACACCGGGAATTCCGCCTGCCTCTCCATCACTCAAGTCCTACAGTTTCAAATGCAGCTCGGGGGTTGAGCCCCCGCCTTTCACATCTGACTTGCAGAACCGCCTACTCGCCCTTTACACCCAGTAA
+
FFFFFFFFFFFFFFFFFFFFFFFFFFFFFFFFFFFFFFFFFFFFFFFFFFFFFFFFFFFFFFFFFFFFFFFFFFFFFFFFFFFFFFFFFFFFFFFFFFFFFFFFFFFFFFFFFFFFFFFFFFFFFFFF:,FFFFFFFFFFFFFFFFFFFFFFFFF:FFFFFFFFFFFFFFFFFFFFFFFFFFFFFF:FFFFFFFFFFFFFFFFFFFFFFFFFF:FFFFFFFFFFFFFFFFFFFFFFFFF,FFFFFF
@A01224:195:H35LNDRXY:2:2102:6253:13041 2:N:0:CTTGTGAC+ACGTCCTG
GGACTACACGGGTTTCTAATCCTGTTTGCTCCCCACGCTTTCGCGCCTCAGCGTCAGTTGTCGTCCAGCAAGCCGCCTTCGCCACTGGTGTTCCTCCTAATATCTACGCATTTCACCGCTACACTAGGAATTCCGCTTGCCTCTCCGATACTCAAGGGATGCAGTTTTGAAAGCAGTTCCGGGGTTGAGCCCCGGGATTTCACTCCCAACTTGCATCTCCGCCTACACGCCCTTTACACCCAGTAA
+
FFFFFFFFFFFFFFFFFFFFFF:FFFFFFFFFFFFFFFFFFFFFFFFFFFFFFFFFFFFFFFFFFFFFFFFFFFFFFFFFFFFFFFFFFFF:FFFFFFFFFFFFFFFFFFFFFFFFFFFFFFFFFFFFFFFFFFFFFFFFFFFFFFFFFFFFFFFFFFFFFFFFFFFFFFFFFFFFFFFFFFFFFFFFFFFFFFFFFFFFFFFFFFFFFFFFFF,FFFFFFFFF:F:FFFFFFFFFFFFFFFFFFF
@A01224:195:H35LNDRXY:2:2102:2401:13761 2:N:0:CTTGTGAC+ACGTCCTG
GGACTACCGGGGTATCTAATCCTGTTTGCTCCCCACACTTTCGTGCTTCAGCGTCAGTAAAAGCCCAGTAAGCCGCCTTCGCCACCGGTGTTCCTCCGAATATCTACGCATTTCACCGCTACACTCGGAATTCCGCTTACCTCTACTCCACTCAAGAATGTAAGTTTCAAATGCAGCTCCGTGATTAAGCCACGGCATTTCACATCTGACTTTACATCCCGCCTACGCACCCTTTACACCCAATAA
+
FFFFFFFFFFFFF:FFFFFFFFFFFFFFFFFFFFFFFFFFFFFFFFFFFFFFFFFFFFFF:FFFFFFFFFFFFFFFFFFFFFFFFFFFFFFFFFFFFFFFFFFFF:FFFFFFFFFFFFFF:FFFFFFFFF:FFFFF:FFFFFFFFFFFFFFFFFFFFFFFFFFFFFFF:FFFFFFFFFFFF:FFFFFFFFFFFFFFF:FFFFFF,FFFFF:FFFFFFFFFFFFFFFFFFFFF:,FFFFFFFFFFF:
@A01224:195:H35LNDRXY:2:2102:16514:13808 2:N:0:CTTGTGAC+ACGTCCTG
GGACTACTGGGGTTTCTAATCCTGTTTGCTCCCCATGCTTTCGCGCCTCAGCGTCAGTTGCAGACCAGAAAGTCGCCTTCGCCACTGGTGTTCCTCCAAATCTCTACGCATTTCACCGCTACACTTGGAATTCCACTTTCCTCTTCTGCACTCAAGTCTCCCAGTTTCCAATGACCCTCCACGGTTAAGCCGTGGGCTTTCACATCAGACTTAAGAAACCGCCTGCGCGCGCTTTACGCCCAATAATTC
+
FFFFFFFFFFFFFFFFFFFFFFFFFFFFFFFFFF:FFFFFFFFFFFFFFFFFFFFFFFFFFFFFFFFFFFFFFFFFF:FFFFFFFFFFFFFFFFFFFFFFFFFFFFFFFFFFFFFFFFFFFFFFFFFFF,FFFFFFFFFFFFFFFFFFFFFFFFFFFFFFFFFFFFFF:FFFFFFFFFFFFFFFFFFFFFFFFFFFFFFFFFFFFFFFFFFFFFFF,FFFFFFFFFFFFFFFFFFFFFFFFFFFFFFFF
@A01224:195:H35LNDRXY:2:2102:9625:14058 2:N:0:CTTGTGAC+ACGTCCTG
GGACTACTGGGGTATCTAATCCTGTTCGATACCCGCGCTTTCGTGCCTCAGCGTCAGTTTGCAGCTAGCACGCTGCCTTCGCGATCGGAGTTCTGCGCAATATCTATGCATTTCACCGCTACACTGCGCATTCCGCATGCTCCGCTGCAACTCCAGCCCGTCAGTTTCAACGGCACGACGGGGTTGAGCCCCGAAATTTTACCGCTGACTTGACAAACCGCCTACGCCCCCTTTAAACCCAATAAATCC
+
FFFFFFFFFFFFFFFFFFFFFFFFFFFFFFFFFFFFFFFFFFFFFFFFFFFFFFFFFFFFFFFFFFFFFFFFFFFFFFFFFFFFFFFFFFFFF:FFFFFFFFFFFFFFF,FFFFFFFFFFFFFFFFFFFFFFFFFFFFFFFFFFFFFFF,FFFFFFFFFFFFFF,FFF:,FFFFFFFFFFFFF:FFFFFFFFF,FFFFFFFFFF:FFFFFFFFF,F:FFFFFFFFFF,FFFFFF,:FFFFFFFFFFFFF
@A01224:195:H35LNDRXY:2:2102:19524:14137 2:N:0:CTTGTGAC+ACGTCCTG
GGACTACTCGGGTTTCTAATCCTGTTTGCTACCCGCACTTTCGAGCCTCAGCGTCGATGAGTCCCCAGCAGGCTGCCTTCGCCATCGGTGTTCTTCCTGATCTCTACGCATTCCACCGCTACACCAGGAATTCCGCCTGCCCCTGAACTATCCAAGAAAAGCAGTCCGAACTGCAGGTCCGGGGTTGGGCCCCGGTATTGTACAGTCCGCTTGCTTCTCCGCCTACGCTCCCTTTACGCCCAGTGATT
+
FFFFFFFFFFFFFFFFFFFFFFFFFFFFFFFFFFFFFFFFFFFFFFFFFFFFFFFFFF:FFFFFFFFFFFFFFFFFFFFFFFFFFFFFFFFFFFFFFFFFFFFFFFFFFFFFFFFFFFFFFFFFFFFFFFFFFFFFFFFFFFFFFFFFF:FFFFFFFFFFFFFFFFFFFFFFFFFFFFFFFFFFFFFFFFFFFFFF:FFFFFFFFFF:FFFFFFFFF:FFFF:FF:FFFFFFF:FF,FFFF,FFFFFF
@A01224:195:H35LNDRXY:2:2102:10456:14184 2:N:0:CTTGTGAC+ACGTCCTG
GGACTACCAGGGTATCTAATCCTGTTTGATCCCCACGCTTTCGTGCATCAGCGTCAATTGCGGATTCGTGAGATGCCTTCGCAATCGGTGTTCTGTGTGATATCTATGCATTTCACCGCTACACCACACATTCCTCCCACGGCATCCGCATTCCAGCCTGCCAGTATCAACGGCACGGTAGAGGTTGAGCCCCTAAATTTCACCGCTGACTTAACAGACCGCCTACGCACCCTTTAAACCCAATAA
+
FFFFFFFFFFFFFFFFFFFFFFFFFFFFFFFFFFFFFFFFFFFFFFFFFFFFFFFFF:FFFFFFFFFFFFFFFFFFFFFFFFFF:FFFFFFFFFFFFFFFFFFFFFFFF,FFFFFFFFFFFFFFFFFFFFFFFFFFFFFFFFFFFFFFFFFFFFFFFFFFFFFFFFFFFFFFFF:FFFFFFFFFFFFFFFFFFFFFFF:FFFFFFFFFFFF:FFFFFFFFFFFFFFFFFFFFFFFFFFFFFF,FFF
@A01224:195:H35LNDRXY:2:2102:29731:14215 2:N:0:CTTGTGAC+ACGTCCTG
GGACTACTAGGGTTTCTAATCCTGTTTGCTCCCCACGCTTTCGCTCCTCAGCGTCAGTTAATGTCCAGCAGGCCGCCTTCGCCACTGGTGTTCCTCCCGATCTCTACGCATTCCACCGCTACACCGGGAATTCCGCCTGCCTCTCCATCACTCAAGTCCTACAGTTTCAAATGCAGCTCGGGGGTTGAGCCCCCGCCTTTCACATCTGACTTGCAGAACCGCCTACTCGCCCTTTACACCCAGTA
+
FFFFFFFFFFFFFFFFFFFFFFFFFFFFFFFFFFFFFFFFFFFFFFFFFFFFFFFFFFFFFFFFFFFFFFFFFFFFFFFFFFFFFFFFFFFFFFFFFFFFFFFFFFFFFFFFFFFFFFFFFFFF:FFFFFFFFFFFFFFFFFFFFFFFFFFFFFFFFFFFFFFFFFFFFFFF,FFFFFFFFFFFFFFFFFFFFFFFFFFFFFFFFFFFFFFFFFFFFFFFFFFFFFFFFFFFFF:FFFFFFFFFF
@A01224:195:H35LNDRXY:2:2102:17580:14465 2:N:0:CTTGTGAC+ACGTCCTG
GGACTACTGGGGTTTCTAATCCTGTTTGCTCCCCACGCTTTCGAGCCTCAGTGTCAGTAACAGTCCAGCAAGCCGCCTTCGCCACTGGTGTTCCTCCTAATATCTACGCATTTCACCGCTACACTAGGAATTCCACTTGCCTCTCCTGTACTCTAGCTTGGCAGTTTCAAATGCAGTCCCGAGGTTAAGCCCCGGGCTTTCACATCTGACTTGCCATGCCACCTACGCTCCCTTTACACCCAGTAAAT
+
FFFFFFFFFFFFFFFFFFFFFFFFFFFFFFFFFFFFFFFFFFFFFFFFFFFFFFFFFFFFFFFFFFFFFFFFFFFFFFFFFFFFFFFFFFFFFFFFFFFFFFFFFFFFFFFFFFFFFFFFFFFFF,FFFFFFFFFFFFFFFFFFFFFFFFFFFF:FFFFFFFFFFFFFFFFFFFFFFFFFFFF:FFFFFFFFFF:FFF:FFFFFFFFFFFFFFFFFFFFFFFFFFFFFFFFFFFFFFFFF:F:F:,F:
@A01224:195:H35LNDRXY:2:2102:24831:14559 2:N:0:CTTGTGAC+ACGTCCTG
GGACTACTAGGGTATCTAATCCTGTTTGCTCCCCACGCTTTCGTACCTCAGCGTCAGTTACAGTCCAGAAAGCCGCCTTCGCCACTGGTGTTCCTCCTAATATCTACGCATTTCACCGCTACACTAGGAATTCCGCTTTCCTCTCCTGCACTCAAGTCCAGCAGTTCACAAGGCTTACAATAGTTAAGCTCTTGCCTTTCACCTCATGCTTACTGGACCGCCTACGTACCCTTTACGCCCAATAAT
+
FFFFFFFFF:FFFFFFF,FFFFFFFFFFFFFFFFFFFFFFFFFFFFFFFFFFFFFFFFFFFFFFFFFFFFFFFFFFFF:FFFFFFFFFFFFFFFFFFFFFFFFFFFFFFFFFFFFFFFF:FFFFF:FFF,FFFFFFFFFFFFFFFFFFFFFFFF,FFFFFFFFFFFFFFFFFFFFFFFFFFFFFFFFFFF,F:F,FFFFFFFFFFFFFFFFF,F:FFFFF,F:FFF:FFFF:,FFFFFFFFFFFFF
@A01224:195:H35LNDRXY:2:2102:22688:14794 2:N:0:CTTGTGAC+ACGTCCTG
GGACTACTAGGGTATCTAATCCTGTTTGCTCCCCACGCTTTCGTGCCTCAGCGTCAGTTAAGGCCCAGCAAGCCGCCTTCGCCACTGGTGTTCCTCCTAATATCTACGCATTTCACCGCTACACTAGGAATTCCGCTTGCCTCTACCTCACTCAAGACCGACAGTTTCAAGCGCAGCCCCGGAGTTAAGCCCCGGGATTTCACGCCTGACTTGCCAGCCCGCCTACGCACCCTTTACACCCAGTA
+
FFFFFFFFFFFFFFFFFFFFFFFFFFFFFFFFFFFFFFFFFFFFFFFFFFFFFFF:FFFFFFFFFFFFFFFFFFFFFFFFFFFFFFFFFFFFFFFFFFFFFFFFFFFFFFFFF:FFFFFFFFFFFFFFFFFFFFFFFFFFFFFFFFFFFFFFFFFFFFFFFFFFFFFFFFFFFFFFFFFFFFFFFFFFFFFFFFFFFFFFFFFFFFF::FFFFFFFFFFFFFFFFFFFFFFFFFFFFFFF:FFFF
@A01224:195:H35LNDRXY:2:2102:13883:14826 2:N:0:CTTGTGAC+ACGTCCTG
GGACTACTGGGGTTTCTAATCCTGTTTGCTCCCCACGCTTTCGCGCCTCAGCGTCAGTTATCGTCCAGCAAGCCGCCTTCGCCACTGGTGTTCCTCCTAATATCTACGCATTTCACCGCTACACTAGGAATTCCGCTTGCCTCTCCGACACTCAAGGGATGCAGTTTCAAAAGCAGTTCCGGGGTTGAGCCCCGGGATTTCACTCCTGACTTGCATCTCCGCCTACACGCCCTTTACACCCAGTAAAT
+
FFFFFFFFFFFFFFFFF:F:FFFFFFFFFFFFFFFFFFFFFFFFFFFFF:FFFFFFFF:FFFFFFFFFFFFFFFFFFFFFFFFFFFFFFFFFFFFFFFFFFFFFFFFFFFFFFFFFFFFFFFFFF,FFFFFFFFFFFF:FFFFFFFFFFFFFFFFFFFFFFFFFF:FFFFFFFFFFFFFFFFFFFFFFFFFFFFFFFFFFFFFFFFFFFFFFFFFFFFFFFFFF:FFFFFFFFFF,FFFFF,FFFFFF
@A01224:195:H35LNDRXY:2:2102:5394:14873 2:N:0:CTTGTGAC+ACGTCCTG
GGACTACTGGGGTATCTAATCCTGTTTGCTACCCACGCTTTCGCGCCTCAACGTCAGTTACAGTCCAGAAAGCCGCCTTCGCCACTGGTGTTCCTCCTAATATCTACGCATTTCACCGCTACACTAGGAATTCCGCTTCCCTCTCCTGCACTCAAGATAAACAGTTTTAAATGCAGCCCCGGAGTTGAGCCCCGGTATTTCACCTCTAACTTATTTACCCGTCTACGCGCCCTTTACACCCAGTA
+
FFFFFFFFFFFFFFFFFFFFFFFFFFFFFFFFFFFFFF:FFFFFFFFFFFFFFFFFFFFFFFFFFFFFFFFFFFFFFFFFFFFFFFFFFFFFFFFFFFFFFFFFFFFFFFFFFFFFFFFFFFFFFFFFFFFFFFFFFFFFFFFFFFFFF,FFFFFFF:FFFFFFFFFFFFFFFFFFFFFFFFFF,FFFFF:FFFF:FFFFF:F,FFFF:FFFFF:FFFFF::FFFFFFFFFFFFFFF:FFF,FFF
@A01224:195:H35LNDRXY:2:2102:21215:14873 2:N:0:CTTGTGAC+ACGTCCTG
GGACTACAGGGGTTTCTAATCCTGTTCGCTCCCCACGCTTTCGCGCCTCAGCGTCAGTTACAGCCCAGTAAGTCGCCTTCGCCACTGGTGTTCCTCCCAATCTCTACGCATTTCACCGCTACACTGGGAATTCCACTTACCTCTTCTGCACTCAAGCCCATCAGTATTAAAAGCAATTCCCAACTTGAAATCAGGACTTTCACTTCTAACTTAACAGGCCGCCTACACGCCCTTTACGCCCAGTCAT
+
FFFFFFFFFFFFFFFFFFFFFFFFFFFFFFFFFFFFFFFFFFFFFFFFFFFFFFFFFFFFFFFFFFFFFFFFFFFF:FFFFFFFFFFFFFFFFFFFFFFFFFFFFFFFFFFFFFFFFFFFFFFFFFFFFFFFFFFFFFFFFFFFFFFFFFFFFFFF:FFFFFFFFFFFFFFFFF:,FFFFFF:FFFFFFFFFFFFFFFFFF,F:FFF:FFF,FF,FF:FFFFFFFFFFFFFF:FFFFFFFFFF:F:F
@A01224:195:H35LNDRXY:2:2102:2980:14920 2:N:0:CTTGTGAC+ACGTCCTG
GGACTACACGGGTATCTAATCCTGTTTGCTCCCCACGCTTTCGCGCCTCAGCGTCAGTTGTCGTCCAGCAAGCCGCCTTCGCCACTGGTGTTCCTCCTAATATCTACGCATTTCACCGCTACACTAGGAATTCCGCTTGCCTCTCCGATACTCAAGGGCTACAGTTTCAAATGCAGTCCCGGGGTTGAGCCCCGGGATTTCACATCTGACTTGCAGCTCCGCCTACACGCCCTTTACACCCAGTAAA
+
FFFFFFFFFFFFFFFFFFFFFFFFFFFFFFFFFF:FFFFFFFFFFFFFFFFFFFF:FFFF:FFFFFFFFFFFFFFFFFFFFFFFFFFFFFFFFFFFFFFFFFFFFFFFFFFFF:FFFFFFFFFF::FFFFFFFFFFF:FFFFFFFFFFFFFFFFFFFFFFFFF:FFFFF,FFFF,FFFFFFFFFFFF:FFF:FFFFFF:FF:FFFFFFFFFFFFFFFFFFFFFFFFFFFFFFFFFF:FFFFFFFFFF
@A01224:195:H35LNDRXY:2:2102:6659:14935 2:N:0:CTTGTGAC+ACGTCCTG
GGACTACAAGGGTATCTAATCCTGTTTGCTCCCCACGCTTTCGCGCCTCAGCGTCAGTTATCGTCCAGCAAGCCGCCTTCGCCACTGGTGTTCCTCCTAATATCTACGCATTTCACCGCTACACTAGGAATTCCGCTTGCCTCTCCGACACTCAAGGGATACAGTTTTGAAAGCAGTTCCGGGGTTGAGCCCCGGGATTTCACTCCCAACTTGCATCTCCGCCTACACGCCCTTTACACCCAGTA
+
FFFFFFFFFFFFF:FFFFFFFFFFF:FFFFFFFFFFFFFFFFFFFFFFFFFFFFFFFFFFFFFFFFFFFFFFFFFFFFFFFFFFFFFFFFFFFFFFFFFFFFFFFFFFFFFFFFFFFFFFF:FFF:FFFFFFFFFFFFFFFFFFFFFFFFFFFF,FFFFFFFFFFFFFFFFFFFFFFFFFFFFFF:FFFFFFFFFFF:FFFFFFFF:FFF,FFFFFFFFFFFFFFFFFFFFFF:FFFFFF:,FFF
@A01224:195:H35LNDRXY:2:2102:14353:14951 2:N:0:CTTGTGAC+ACGTCCTG
GGACTACAAGGGTTTCTAATCCTATTTGCTCCCCACGCTTTCGTCCCTGACCGTCAGTGATGGCCCAGCAAATCGCCTTCGCCACTGGTGTTCCTTCTAATATCTACGCATTTTACCGCTACACTAGAAATTCCATTTGCCTCTACCACACTCGAGTCTTACAGTTTCTAGAACGAACCGGGGTTGAGCCCCGGGCTTTTATTCTAGACTTATAAAACCGGCTGCGGACGCTTTACGCCCAATAAATCCG
+
FFFFFFFFFFFFFFFFFFFFFFFFFFFFFFFFFFFFFFFFFFFFFFFFFFFFFFFFFFFFFFFFFFFFFFFFFFFFFFFFFFFFFFFFFFFFFFFFFFFFFFFFFFFFFFFFFFFFFFFFFFFFFFFFFFFFFFFFFFFFFFFFFFFFFFFFF:FFFFFFFFFFFFFFFFFFFFFF:F:FFFFFFF:FFFFFFFFFFFFFFFFFFFFFFFFFFFFFF::FFFFFFFFFFFF,FFF,FFFFFFFF:FF,FF
@A01224:195:H35LNDRXY:2:2102:16324:14982 2:N:0:CTTGTGAC+ACGTCCTG
GGACTACTAGGGTTTCTAATCCTGTTTGATACCCGCACTTTCGAGCCTCAGCGTCAATAGCACCCCAGGAGACTGCCTTCGCAATCGGAGTTCTTCGTCATATCTAAGCATTTCACCGCTACACGACGAATTCCATCTCCCTTGTGTGCATTCAAGACCGCCAGTTTCAACGGCACGACAAGGTTGGGCCTTGACATTTAACCGCTGACTTAACAGTCCGCCTACGCTCCCTTTAAACCCAATAAA
+
FFFFFFFFFFFFFFFFFFFFFFFFFFFFFFFFFFFFFFFFFFFFFFFFFFFFFFFFFFFFFFFFFFFFFFFFFFFFFFFFFFFFFFFFFFFFFFFFFFFFFFFFFFFFFFFFFFFFFFFFFFFFFFFFFFFFFFFFFFFFFFFFFFFFFF:FFFFFFF:FFFFFFFFFFFFFFFFFFFFFFFFFFFFFFFFFFFFFFFFFFFFFFFFFFFFFFFFFFFFFFFFFFFFFFFFFFFFFFFFFFFFFFF
@A01224:195:H35LNDRXY:2:2102:13765:15029 2:N:0:CTTGTGAC+ACGTCCTG
GGACTACAGGGGTATCTAATCCTGTTTGCTCCCCATGCTTTCGCGCCTCAGCGTCAGTTGCAGACCAGAAAGTCGCCTTCGCCACTGGTGTTCCTCCAAATCTCTACGCATTTCACCGCTACACTTGGAATTCCACTTTCCTCTTCTGCACTCAAGTCTCCCAGTTTCCAATGACCCTCCACGGTTAAGCCGTGGGCTTTCACATCAGACTTAAGAAACCGCCTGCGCGCGCTTTACGCCCAATA
+
FFFFFFFFFFFFFFFFFF,FFF:FF,FFFFFFFFFFFFFFFFFFFFFFFFFFFFFFFFFFFFFFFFFFFFFFFFFFFFFFFFFFFFFFFFFFFF:FFFFFFFFFFFFFFFFFFFFFFFFF:FFF:FFF:FFFFFFFFFFFFFFFFFFFFFFFFF:FFFFFFFFFFFFFFFFFFFFFFFFFFFFFFFFFFFFFFF:FFF:FFFFFFF:FFFFFFFF:,FFFFFF:FFFFFFFF::FFFFFFF,FFF
@A01224:195:H35LNDRXY:2:2102:29586:15029 2:N:0:CTTGTGAC+ACGTCCTG
GGACTACTGGGGTTTCTAATCCTGTTTGCTACCCACGCTTTCGCGCCTCAGCGTCAGTTATCGTCCAGTAAGCCGCCTTCGCCACTGGTGTTCCTCCTAATATCTACGCATTTCACCGCTACACTAGGAATTCCGCTTACCTCTCCGACACTCAAGACTAACAGTTTCAAATGCAGCCCCGGAGTTGAGCCCCGGTATTTCACATCTGACTTATCAGCCCGCCTACACGCCCTTTACACCCAGTA
+
FFFFFFFFFFFFFFFFFFFFFFFFFFFFFFFFFFFFFFFFFFFFFFFFFFFFFFFFFFFFFFFFFFFFFFFFFFFFFFFFFFFFFFFFFFFFFFFFFFFFFFFFFFFFFFFFFFFFFFFFFFFFF,FFFFFFFFFFFFFFFFFFFFFFFFFFFFFFFFFFFFFFFFFFFFFFFFFF:FFFF:FFFFFFFFFFFFFF:FFFFFFFFFFFFFFFFFFF:FFFFFFFFFFFFFFFFFFFFFFFFFF,F
@A01224:195:H35LNDRXY:2:2102:15781:15170 2:N:0:CTTGTGAC+ACGTCCTG
GGACTACTGGGGTTTCTAATCCTGTTTGCTCCCCACGCTTTCGCGCCTCAGCGTCAGTTATCGTCCAGCAAGCCGCCTTCGCCACTGGTGTTCCTCCTAATATCTACGCATTTCACCGCTACACTAGGAATTCCGCTTGCCTCTCCGACACTCAAGGGAGGCAGTTTCAAAAGCAGTTCCGGGGTTGAGCCCCGGGATTTCACTCCTGACTTGCATCTCCGCCTACACGCCCTTTACACCCAGTAAAT
+
FFFFFFFFFFFFFFFFFFFFFFFFFFFFFFFFFFFFFFFFFFFFFFFFF:FFFFFFFFFFFFFFFFFFFF,FFFFFFFFFFFFFFFFFFFFFFFFFFFFFFFFFFFFFFFFFFFFFFFFFFFFFF,FFFFFFFFFFFFFFFFFFFFF:FFFFFFFFFFF,:FFFFFFFFFFFFFFFFFFFFFFF:FFFFF:FFFFFF,FFFFFFFFFFFFFF:FFFFFFFFFFFFFFF:FFFFFFFFFFFFFFFFFFF
@A01224:195:H35LNDRXY:2:2102:29866:15170 2:N:0:CTTGTGAC+ACGTCCTG
GGACTACCGGGGTATCTAATCCTGTTTGCTCCCCACGCTTTCGAGCCTCAGTGTCAGTTACAGTCCAGAAAGGCGCCTTCGCCACTGGTATTCTTCCTAATCTCTACGCATTTCACCGCTACACTAGGAATTCTCCTTTCCTCTCCTGCACTCTAGATATCCAGTTTGGAATGCAGCACCCAGGTTAAGCCCGAGTATTTCACATCCCACTTAAATATCCACCTACGCTCCCTTTACGCCCAGTAAA
+
FFFFFFFFFFFFFFFFFFFFFFFFFFFFFFFFFFFFFFFFFFFFFFFFFFFFFFF:FFF,FFFFFFFFFFFFFFFFFFFFFFFFFFFFFF:FFFFFFFFFFFFFFFFFFFFFFFFFFFFFFFF:FFFFFFFFFFFFFFFFFFFFFFFFFFFFFFFFFFFFFFFFFFFFFFFFFF,FFFFFFFFFFF,,FFFFF:FFFFFFFF:,FFFFFFFFFF:F:FF:FFFF:FF:FFFFFFFFFF:FFFFFFFF
@A01224:195:H35LNDRXY:2:2102:31123:15186 2:N:0:CTTGTGAC+ACGTCCTG
GGACTACTGGGGTATCTAATCCTGTTTGCTACCCACGCTTTCGTGCCTCAACGTCAGATATAGTTTGGTAAGCTGCCTTCGCAATCGGTGTTCTGTATGATCTCTACGCATTTCACCGCTACACCATACATTCCGCCTACCGCATCTACTCTCTAGTCCTACAGTATTAGAGGCAGTTCCGGAGTTGAGCCCCGAGCTTTCACCTCTAACTTATAAGACCGCCTACGCACCCTTTAAACCCAATAAA
+
FFFFFFFFFFFFFFFFFFFFFFFFFFFFFFFFFFFFFFFFFFFFFFFFFFFFFFFFFFFFFFFFFFFFF:FFFFFFFFFFFFFFFFFFFFFFFFFFFFFF:FFFFFFFFFFFFFFFFFFFFFFFFFFFFFFFF:FFFF,F:FFFFFFFFFFFFFFFFFFFFFFFF:FFFFFFF:FFFFFFFFFFFFFFFFFFFFFFFFFFFFFFFFFFF:FFFFFF,FFFFFFF:FFFFFFFF:FFF:FF:FF:FFF
@A01224:195:H35LNDRXY:2:2102:13602:15248 2:N:0:CTTGTGAC+ACGTCCTG
GGACTACAAGGGTTTCTAATCCTGTTTGCTCCCCACACTTTCGAGCCTCAGCGTCAGTAAGAGCCCAGTAGGCCGCCTTCGCCACTGGTGTTCCTCCGAATATCTACGCATTTCACCGCTACACTCGGAATTCCGCCTACCTCTACTCCACTCAAGAACTACAGTTTTGGATGCAGCTCCGCAGTTAAGCTGCGGTATTTCACATCCAACTTGCAGTCCCGCCTGCGCTCCCTTTACACCCAGTA
+
FFFFFFFF:FFFFFFFFFFFFFFFFFFFFFFFFFFFFFFFFFFFFFFFFFFFFFFFFF,FFFFFFFFFFFFFFFFFFFFFFFFFFFFFFFFFFFFFFFFFFFFFFFFFF:FFFFFFFFFF,FFFFFFFFF:FFFFFF,FFFFFFFFFFFFFFFF::FFFF:FFF,F:FFFFFFFFFFFFFFFFFFFFFFFFFFFFFF:FFFFFFFFF,FFFFFFFFFF:FFFFFFFFFF:FFFFFFFFFFFFFFF
@A01224:195:H35LNDRXY:2:2102:29351:15405 2:N:0:CTTGTGAC+ACGTCCTG
GGACTACTGGGGTATCTAATCCTGTTTGCTCCCCACACTTTCGCGCCTCAGCGTCAGTTGCAGTCCAGTTACCCGCCTTCGCCACTGGTGTTCCTCCCGATCTCTACGCATTTCACCGCTACACCACGAATTCCATCCACCTCATCCGCACTCAAGGTTACCAGTATCAATCGCGGGCTGTGGTTGAGCCACAGGCTTTGACGACTGACTTAATAACCCGCCTACGCTCCCTTTAAACCCAATAA
+
FFFFFFFFFFFFFFFFFFFFFFFFFFFFFFFFFFFFFFFFFFFFFFFFFFFFFFFFFFFFFFFFFFFFFFFFFFFFFFFFFFFFFFFFFFFFFFFFFFFFFFFFFFFFFFFFF:FFFFFFFFFFFFFFFFFFFFF:FFFFFFFFFFFFFFF,FFFFF:FFF:FFFF,:FFFFFFFFFF:FFFFFFFFFFFFFFFFFFFFFF:FFF:FF:FFF:FFFFF:FFFFFFFFFFFFFFFF::FFFF:FFF
@A01224:195:H35LNDRXY:2:2102:17607:15421 2:N:0:CTTGTGAC+ACGTCCTG
GGACTACTAGGGTTTCTAATCCTGTTTGCTCCCCACGCTTTCGAGCCTCAGTGTCAGTTACAGTCCAGAAAGTCGCCTTCGCCACTGGTATTCTTCCTAATCTCTACGCATTTCACCGCTACACTAGGAATTCTACTTTCCTCTCCTGCACTCTAGATATCCAGTTTGGAATGCAGCACCCAGGTTAAGCCCGAGTATTTCACATCCCACTTAAATATCCACCTACGCTCCCTTTACGCCCAGTAAA
+
FFFFFFFFFFFFFFFFFFFFFFFF:FFFFFFFFFFFFFFFFFFFFFFFFFFFFFFFFFFFFFFFFFFFFFFFFFFFFFFFFFFFFFFFFFFFFFFFFFFFFFFFFFFFFFFFFFFFFFFFFFFFFFFFFFFFFFFFFFFFFFFFFFFFFFFFFFFFFFFFFFFFFFFFFFFFFFFFFFFFFFFFFFFFF:FFFFFFFFFFFFFFFF::FFF:F:FFFFF:FF:FFFFFFFFFFFFFF,FFFFFFFFF
@A01224:195:H35LNDRXY:2:2102:17553:15452 2:N:0:CTTGTGAC+ACGTCCTG
GGACTACTAGGGTTTCTAATCCTGTTTGCTCCCCACGCTTTCGAGCCTCAGTGTCAGTTACAGTCCAGAAAGTCGCCTTCGCCACTGGTATTCTTCCTAATCTCTACGCATTTCACCGCTACACTAGGAATTCTACTTTCCTCTCCTGCACTCTAGATATCCAGTTTGGAATGCAGCACCCAGGTTAAGCCCGAGTATTTCACATCCCACTTAAATATCCACCTACGCTCCCTTTACGCCCAGTAAA
+
FFFFFFFFFFFFFFFFFFFFFFFFFFFFFFFFFFFFFFFFFFFFFFFFFFFFFFFFFFFFFFFFFFFFFFFFFFFFFFFFFFFFFFFFFFFFFFFFFFFFFFFFFFF:FFFFFFFFFFFFFFFFFFFFFFFFFFFFFFFFFFFFFFFFFFFFFFFFFFFF:FFFFFFFFF,FFFFFFFFFFFFFFF:FFFFFFFFFFFFFFFFFFFFFFFFFFFFF:FFFFFFFFFFFFFFF:FFF:FFFFF,FF,F
@A01224:195:H35LNDRXY:2:2102:20220:15562 2:N:0:CTTGTGAC+ACGTCCTG
GGACTACTAGGGTTTCTAATCCTGTTTGATACCCGCACTTTCGAGCCTCAGCGTCAATAGCACCCCAGGAGACTGCCTTCGCAATCGGAGTTCTTCGTCATATCTAAGCATTTCACCGCTACACGACGAATTCCATCTCCCTTGTGTGTATTCAAGACCGCCAGTTTCAACGGCATGCCAAGGTTGGGCCATGACATTTAACCGCTGACTTAACAGCCCGCCTACGCTCCCTTTAAACCCAATAAA
+
FFFFFFFFFFFFFFFFFFFFFFFFFFFFFFFFFFFFFFFFFFFFFFFFFFFFFFFFFF:FFFFFFFFFFFFFFFFFFFFFFFFFFFFFFFFFFFFFFFF:FFFFFFFFFFFFFFFFFFFFFFFFFFFFFFFFFFFFFFFFFFFFFFFFFFFFFFFF:F:FFFFFFFFFFFFFFFFFF:FFFFFFFFFFFFFFFFFFFFFFFFFFFFFFFFFFFFFFFFFFFFFFFFFFFFFFFFFFFFFFF,F:FF
@A01224:195:H35LNDRXY:2:2102:29017:15671 2:N:0:CTTGTGAC+ACGTCCTG
GGACTACAGGGGTTTCTAATCCTGTTTGCTCCCCACGCTTTCGTGTCTCAGCGTCAGTTGTCGTCCAGTAAACCGCCTTCGCCACCGATGTTCCTCCCGATATCTACGCATTTCACCGCTACACCGGGAATTCCGTTTACCTCTCCGACTCTCAAGAGCGACAGTTTCGGACGCAGGTCTCGAGTTGAGCCCGAGATTTTCACATCCGACTTGTTGCCCCGCCTACACACCCTTTACACCCAGTAAA
+
FFFFFFFFFFFFFFFFFFFFFFFFFFFFFFFFFFFFFFFFFFFFFFFFFFFFFFFFFFFFFFFFFFFFFFFFFFFFFFFFFFFFFFFFFFFFFFFFFFFFFFFFFFFFFFFFFFFFFFFFFFFFFFFFF:FFFFFFFFFFFFFFFFFFFFFFFFFFFFFFFFFFFFFFFFFFFFFFFFFFFFFFFFFFFFFFFFFFFFFFFFFFFFFFFFFFFFFFFFFFFFFFFFFFFFFFFFFFFFFFFFFF:FF
@A01224:195:H35LNDRXY:2:2102:12138:15749 2:N:0:CTTGTGAC+ACGTCCTG
GGACTACCAGGGTTTCTAATCCTGTTTGCTCCCCACGCTTTCGCGCCTCAGCGTCAGTTGTCGTCCAGCAAGCCGCCTTCGCCACTGGTGTTCCTCCTAATATCTACGCATTTCACCGCTACACTAGGAATTCCGCTTGCCTCTCCGATACTCAAGGGATGCAGTTTCAAAAGCAGTTCCGGGGTTGAGCCCCGGGATTTCACTCCTGACTTGCATCTCCGCCTACACGCCCTTTACACCCAGTA
+
FFFFFFFFFFFFFFFFFFFFFF:FF,FFFFFFFFFFFFF,F:FFFFFFFFFFFFFFFFFFFFFFFFFFFF:FFFFFFFFFFFFFFFFFFF,FFFFFFFFFF:FFFFFFFFFFFFFFFFFFFFFFFFFFFFFFFFFFFFFFFFFFFFFF:FFFFF:FFFFFFFFFF,FFFF:,:FFFF:F:FFFFFFFFFF,FFFFFFF:F:FFFFFFFFFFFFFFFFFFFFFFF:FFFFFFFF,FF:FFFF:FF:
@A01224:195:H35LNDRXY:2:2102:18683:15781 2:N:0:CTTGTGAC+ACGTCCTG
GGACTACAAGGGTTTCTAATCCTGTTTGCTCCCCATGCTTTCGCGCCTCAGCGTCAGTTGCAGACCAGAAAGTCGCCTTCGCCACTGGTGTTCCTCCAAATCTCTACGCATTTCACCGCTACACTTGGAATTCCACTTTCCTCTTCTGCACTCAAGTCTCCCAGTTTCCAATGACCCTCCACGGTTAAGCCGTGGGCTTTCACATCAGACTTAAGAAACCACCTGCGCGCGCTTTACGCCCAATAAT
+
FFFFFFFFFFFFFFFFFFFFFFFFFFFFFFFFFFFFFFFFFFFFFFFFFFFFFFFFFFFFFFFFFFFFFFFFFFFFFFFFFFFFFFFFFFFFFFFFFFFFFFFFFFFFFFFFFFFFFFFFFFFFFFFFFFFFFFFFF:FFFFFFFFFFFFFFFFFFFFFFFFFFFFFFFFF:FF:FFFFFFFFFFF:FFF,FFFFFFFFFFFFFFFFFFFFFFF:FFFFFFFFFFFFFFFFFFFFFF:FFFF,FFFF
@A01224:195:H35LNDRXY:2:2102:11722:15843 2:N:0:CTTGTGAC+ACGTCCTG
GGACTACACGGGTATCTAATCCTGTTTGCTCCCCACGCTTTCGAGCCTCAGTGTCAGTTACAGTCCAGAAAGGCGCCTTCGCCACTGGTATTCTTCCTAATCTCTACGCATTTCACCGCTACACTAGGAATTCTCCTTTCCTCTCCTGCACTCTAGATATCCAGTTTGGAATGCAGCACCCAGGTTAAGCCCGGGTATTTCACATCCCACTTAAATATCCACCTACGCTCCCTTTACGCCCAGTAAATC
+
FFFFFFFFFFFFFFFFFFFFFFFFFFFFFFFFFFFFFFFFFFFFFFFFFFFFFFFFFFFFFFFFFFFFFFFFFFFFFFFFFFF:FFFFFFFFFFFFFFFFFFFFFFFFFFFFFFFFFFFFFFFFFFFFF,FFFFFFFFFFFFFFFFFFFFFFFFFFFFFFFFFFFFFFFFFFFFFFFFFFFFFFFFFFFFFFFFFFFFFFFFFFFFFFFFFFFFFFFFFFFFFFFFFFFFFFFFFFFFFFFFFFFFFFF
@A01224:195:H35LNDRXY:2:2102:27859:15859 2:N:0:CTTGTGAC+ACGTCCTG
GGACTACAAGGGTTTCTAATCCTGTTTGATACCCGCGCCTTCGAGCATGAGCGTCGTTAACGGGCCGGAAGGCTGCCTTCGCGATCGGAGTTCTTCGTGATATCTATGCATTTCACCGCTACACCACGAGTTCCGCCTTCCTCTCCCGCAACCAAGGGATGCAGTTCGCGCCGCTGGACGGGGTTGAGCCCCGCGATTTCACGGCACGCTTGCATCTCCGCCTGCGCTCCCTTTAAACCCAATAAA
+
FFFFFFFFFFFFFFFFFFFFFFFFFFFFFFFF:FFFFFFFFFFFFFFFFFFFFFFFFFFFFFFFFFFFFFFFFFFFFFFFFFFFFFFFFF:FFFFFFFFFFFFFFFFFFFF:FFFFFFFFFFFFFFFFFFFFFFFFFFFFFFFFFF:FFFFF,FFFF:FFFFFFFFFFFFFFFFFFFFFFFFFFFFFFFFFFFFFFFFFFFFFFFFFFFFFFFF:FFFFFFFFFFFFFFFFFFFFFFFFFFFF:FF
@A01224:195:H35LNDRXY:2:2102:11234:16000 2:N:0:CTTGTGAC+ACGTCCTG
GGACTACACGGGTTTCTAATCCTGTTTGCTCCCCACGCTTTCGCGCCTCAGCGTCAGTTTCAGTCCAGAAAGCCGCCTTCGCCACTGGTGTTCCTACCGATCTCTACGCATTTCACCGCTACACCGGTAATTCCGCTTTCCTCTCCTGCACTCGAGCCTAGCAGTATCCAAAGCAATTCCCACCTTGAAAGCGGGACTTTCACTCCAGACTTACCAGGCCGCCTACGCGCCCTTTACGCCCAATCATTCC
+
FFFFFFFFFFFFFFFFFFFFFFFFFFFFFFFFFFFFFFFFFFFFFFFFFFFFFFFFFFFFFFFFFFFFFFFFFFFFFFFFFFFFFFFFFFFFFFFFFFFFFFFFFFFFFFFFFFFFFFFFFFFFFFFFFFFFFFFFFFFFFFFFFFFFFFFFFFFFFFFFFFFFFFFFFFFF:FFFFFFFFFFFFFFFFFFFFFFFFFFFFFFFFFFFFFFFFFFFF:FFFFFFFFFFFFFFFFFFFFFFFFF:,FFF,F
@A01224:195:H35LNDRXY:2:2102:23909:16031 2:N:0:CTTGTGAC+ACGTCCTG
GGACTACCGGGGTTTCTAATCCTGTTTGCTCCCCACGCTTTCGAGCCTCAACGTCAGTTACAGTCCAGTAAGCCGCCTTCGCCACTGGTGTTCCTCCTAATATCTACGCATTTCACCGCTACACTAGGAATTCCACTTACCTCTCCTGCACTCTAGCTCCACAGTTTCCAAAGCAGTCCCGGGGTTGAGCCCCGGGCTTTCACTCCAGACTTGCAGAGCCGTCTACGCTCCCTTTACACCCAGTAAA
+
FFFFFFFFFFFFFFFFFFFFFFFFFFFFFFFFFFFFFFFFFFFFFFFFFFFFFFFFF:FFFFFFFFFFFFFFFFFFFFFFFFF:FFFFFF:FFFFFFFFFFFFFFFFFFFFFFFFFFFFFFFFFF:FFFFFFFFFFFFFFFFFFFFFFFFFFFFFFFFF:FFFFFFFFFFFFF:FFFFFFFFFFFFFFFFFFFFFFFF,FFFFFFFFFFFFFFFFFFFFFFFFFFFFFFFFFFFFFFFFFFFFFFFF
@A01224:195:H35LNDRXY:2:2102:23990:16266 2:N:0:CTTGTGAC+ACGTCCTG
GGACTACCGGGGTTTCTAATCCTGTTTGCTCCCCACGCTTTCGAGCCTCAACGTCAGTTACAGTCCAGTAAGCCGCCTTCGCCACTGGTGTTCCTCCTAATATCTACGCATTTCACCGCTACACTAGGAATTCCACTTACCTCTCCTGCACTCTAGCTCCACAGTTTCCAAAGCAGTCCCGGGGTTGAGCCCCGGGCTTTCACTCCAGACTTGCAGAGCCGTCTACGCTCCCTTTACACCCAGTAAA
+
FFFFFFFFFFFFFFFFFFFFFFFFFFFFFFFFFFFFFFFFFFFFFFFFFFFFFFFFFFFFFFFFFFFFFFFFFFFFFFFFFFFFFFFFFFFFFFFFFFFFFFFFFFFFFF:FFFFFFFFFFFFFF,FFFFFFFFFFFFFFFFFFFFFFFFFFFFFFFFFFFFFFFFFFFFFFFFFFFFFFFFFFFFFFFFFFFFFFFFFFFFFFFFFFFFFFFFFFFFFFFFF,FFFFFFFFF:FFFFFFF:FFFFF
@A01224:195:H35LNDRXY:2:2102:29125:16266 2:N:0:CTTGTGAC+ACGTCCTG
GGACTACTAGGGTTTCTAATCCTGTTTGCTCCCCACGCTTTCGAGCCTCAGCGTCAGTTACAGTCCAGAGAGTCGCCTTCGCCACTGGTGTTCTTCCTAATCTCTACGCATTTCACCGCTACACTAGGAATTCCACTCTCCTCTCCTGCACTCTAGACTTCCAGTTTGAAATGCAGCACCCAAGTTGAGCCCGGGTATTTCACATCTCACTTAAAAATCCGCCTACGCTCCCTTTACGCCCAGTAA
+
FFFFFFFFFFFFFFFFFFFFFFFFFFFFFFFFFFFFFFFFFFFFFFFFFFFFFFFFFFFFFFFFFFFFFFFFFFFFFFFFFFFFFFFFFFFFFFFFFFFFFFFFFFFFFFFFFFFFFFFFFFFFF:FFFFFFFFFFFFFFFFFFFFFFFF::FFFFFFF:,F:FFFFF:FFFF,FFFFFFFFFFFFFFFFFFFFFFFFFFFFF,:FFFFFFFFFFF:FFFFFFFFFF::FFFFFFF:FFFFFFFFF
@A01224:195:H35LNDRXY:2:2102:16080:16282 2:N:0:CTTGTGAC+ACGTCCTG
GGACTACCAGGGTATCTAATCCTGTTTGATCCCCACGCTTTCGTGCCTCAGCGTCAATACAGGCCCGGCAAGCTGCCTTCGCTATCGGAGTTCTGTGACATATCTATGCATTTCACCGCTACACATCACATTCCGCCTGCCTTGACCGTATTCAAGACCGCCAGTATCAACGGCACTGACCCGGTTGAGCCGGGAACTTTCACCGCTGACTTAACGATCCGCCTACGCACCCTTTAAACCCAATAA
+
FFFFFFFFFFFFFFFFFFFFFFFFFFFFF:FFFFFFFFFFFFFFFFFFFFFFFFFFFFFFFFFFFFFFFF:FFFFFFFFFFFFFFFFFFFFFFFFFFFFFFFFFFFFFFFFFFFFFFFFFFFFFFFF:FFFFFFFFFFFFFFFFFFFFFFFFFFFFFFFFFFFFFFFFFFFFFFFFFFFFFFFFFFFFFFFFFFFFFFFFFFFFFFFFFFFFFFFFFFFFFFFFFFFF,FFFF:FFFFFFFFFFFF
@A01224:195:H35LNDRXY:2:2102:20012:16297 2:N:0:CTTGTGAC+ACGTCCTG
GGACTACTCGGGTATCTAATCCTGTTTGATACCCGCACTTTCGAGCTTCAGCGTCAGTTGCGGCCCAGTGAACTGCCTTCGCAATCGGAGTTCTTCGTGATATCTAAGCATTTCACCGCTACACCACGAATTCCATCCACCTCATCCGCACTCAAGGTTACCAGTATCAATCGCGGGCTGTGGTTGAGCCACAGGCTTTGACGACTGACTTAATATCCCGCCTACGCTCCCTTTAAACCCAATAAAT
+
FFFFFFFFFFFFFFFFFFFFFFFFFFFFFFFFFFFFFFFFFFFFFFFFFFFFFFFFFFFFFFFFFFFFFFFFFFFFFFFFFFF:FFFFFFFFFFFFFFFFFFFFFFFFFFFFFFFFFFFFFFFFFFFFFFFFFFFFFFFFFFFFFFFFFFFFFFFFFFFFFFFFFFFFFFFFFFFFFFFF:FF:FFFFFFFFFFFFFFFFFFFFFFFFFFFFFFFFFFFFFFFFFFFFFFFFFFFFFFFFFFFFFFF
@A01224:195:H35LNDRXY:2:2102:27480:16485 2:N:0:CTTGTGAC+ACGTCCTG
GGACTACTGGGGTATCTAATCCTGTTCGATCCCCACGCTTTCGTGCCTCAGCGTCAACTATAGCTTAGTAAGCTGCCTTCGCGATCGGTGTTCTGAATCATATCTATGCATGTCACCGCTACATGATTCATTCCGCCTACTCCATCTATGTTCTAGCTCTACAGTATCAACGGCTCGCCTGAGTTAAGCTCAAGTCTTTCACCATTGACTTATAACGCCGCCTACGCACCCTTTAAACCCAATAAA
+
FFFFFFFFFFFFFFFFFFFFFFFFFFFFFFFFFFFFFFFFFFFFFFFFFFFFFFFFFFFFFFFFFFFFFFFFFFFFFFFFFFFFFFFFFFFFFFFFFFFFFFFFFFFFFFF:FFFFFFF:FFFFFFFFFFFFFFFFFFFFFFFFFFFFFFFFFFFFFFFFFFFFFFFFFFFFFFFFFFFFFFFFFFFFFFFFFFFFFFFFFFF:FFFFFFFFFFFF:FFFFFFFFFFFFFFFFFFF:FFFFFFFFF
@A01224:195:H35LNDRXY:2:2102:19967:16564 2:N:0:CTTGTGAC+ACGTCCTG
GGACTACAAGGGTTTCTAATCCTGTTCGCTCCCCACGCTTTCGCGCCTCAGCGTCAGTTACGGCCCAGTAAGTCGCCTTCGCCACTGGTGTTCTTCCCAATCTCTACGCATTTCACCGCTACACTGGGAATTCCACTTACCTCTTCCGCACTCAAGCCCGACAGTCAACAAAGCAATTCCCACCTTGAAAGCAGGACTTTCACTTCATTCTTATCAGGCCGCCTACACGCCCTTTACGCCCAGTCATT
+
FFFFFFFFFFFFFFFFFFFFFFFFFFFFFFFFFFFFFFFFFFFFFFFFFFFFFFFFFFFFFFFFFFFFFFFFFFFFFFFFFFFFFFFFFFFFFFFFFFFFFFFFFFFFFFFFFFFFFFFFFFFFFFFFFFFFFFFFFFFFFFFFFFFFFFFFF:FFFFFFFFFFFFFFFFFFF:FFFFFFFFFFFFFFFFFFFFFFFFFFFFFFFFFFFFFFFFFFFFFFFFFFFFFFFFFFFFFFFFFFFFFFFFFF
@A01224:195:H35LNDRXY:2:2102:32425:16564 2:N:0:CTTGTGAC+ACGTCCTG
GGACTACAGGGGTATCTAATCCTGTTCGATCCCCACGCTTTCGTGCATCAGCGTCAGATGTAGCTTAGCAAGCTGCCTTCGCGATCGGTGTTCTATGTCATATCTAAGCATTTCACCGCTACATGACATATTCCGCCTACTCCATTTACTCTCTAGTCTATCAGTATCAATGGCAGCCCCGAAGTTAAGCTCCGGTATTTCACCACTGACTTAATAGTCCGCCTACGCACCCTTTAAACCCAATAAAT
+
FFFFFFFFFFFFFFFFFFFFFFFFFFFFFFFFFFFFFFFFFF:FFFFFFFFFFFFFFFFFFF,FFFFFFFFFFFFFFFFFFFFFFFFFFFFFFFFFFFFFFFFFFFFFFF:FFFFFFFFFFFFFFFFFFFFFFFFFFFFFFFFFFFFFFFFFF:FFFFFF:FFFFFFFFFFFFFFFFFFFFFFFFFFFFFFFFFFFFFFFFFFFFFFFFFFFFFFFFFF:FFFFFFFFFFFFFFFFFFFFFFFFFFFF
@A01224:195:H35LNDRXY:2:2102:6605:16626 2:N:0:CTTGTGAC+ACGTCCTG
GGACTACTGGGGTTTCTAATCCTGTTTGATCCCCACGCTTTCGTGCCTCAGCGTCAATAGCGGATTCGTGAGATGCCTTCGCAATCGGTGTTCTGTGTGATATCTATGCATTTCACCGCTACACCACACATTCCTCCCACGGCATCCGCATTCTAGCCCAGCAGTATCAACGGCACGGTAGAGGTTGAGCCCCTAAATTTCACCGCTGACTTACCAAGCCGCCTACGCACCCTTTAAACCCAATA
+
FFFFFFFFFFFFFFFFFFFFFFFFFFFFFFFFFFFFFFFFFFFFFFFFFFFFFF:FFFFFFFFFFFFFFFFFFFFFFFFFFFFFFFFFFF:FFFFFFFFF,FFF:FFFFFFFFFFFFFFFFFFFFFFFFFFFFFFFFFFFFFFFFFFFFF,FFFFFFFFFFFFFFFFFFFFFFFFFFFF,FFFFFFFFFFFFFFFFFFFFFFFFFFFFFF:FFFFFF:FFFFFFFFFFFFFFFFFFFFFFFFFF:
@A01224:195:H35LNDRXY:2:2102:20085:16673 2:N:0:CTTGTGAC+ACGTCCTG
GGACTACAAGGGTTTCTAATCCTGTTCGCTCCCCACGCTTTCGCGCCTCAGCGTCAGTTACGGCCCAGTAAGTCGCCTTCGCCACTGGTGTTCTTCCCAATCTCTACGCATTTCACCGCTACACTGGGAATTCCACTTACCTCTTCCGCACTCAAGCCCGACAGTCAACAAAGCAATTCCCACCTTGAAAGCAGGACTTTCACTTCATTCTTATCAGGCCGCCTACACGCCCTTTACGCCCAGTCATT
+
FFFFFFFFFFFFFFFFFFFFFFFFFFFFFFFFFFFFFFFFFFFFFFFFFFFFFFFFFFFFFFFFFFFFFFFFFFFFFFFFFFFFFFFFFF:FFFFFFFFFFFFFFFFFFFFFFFFFFFFFFFFFFFFFFFFF:FFFFFFFFFFFFFFFFFFFFFF:FFFFFFFFFFFFFFFFFFFFF::FFFFFFFFFFFFFFFFFFFF:FFFFFFF:FFFFFFFFFFFFFFFFFFFFFFFFFFFFFFFFFFFFFFFF
@A01224:195:H35LNDRXY:2:2102:28257:16673 2:N:0:CTTGTGAC+ACGTCCTG
GGACTACTGGGGTTTCTAATCCTGTTTGCTCCCCACGCTTTCGCGCCTCAGCGTCAGTTTCGGCCCAGCAAGTCGCCTTCGCCACTGGTGTTCCTCCCAATCTCTGTGCATTTCACCGCTACACTGGGAATTCCACTTGCCTCTGCCGTACTCAAGTCTTACAGTTTCCATTGCACTGCCAGAGTTAAGCCCTGGAATTTCACAACAGACTTGTAAAACCGCCTACGCGCCCTTTACGCCCAGTA
+
FFFFFFFFFFFFFFFFFFFFFFFFFFFFFFFFFFFFFFFFFFFFFFFFFFFFFFFFFFFFFFFFFFFFFFFFFFFFFFFFFFFFFFFFFFFFFFFFFFFFFFFFFFFFFFFFFFFFFFFFFFFFFFFFFFFFFFFFFFFFFFFFF:FFFFFFFFFFFFFFFFFFFFFFFFFFFFFFFFFFFFFFFFFFFFFFFFFF,FFFFFFFFFFFFFFFFFFFFF:FFFFFFFFFFFFFFFFFFFFFFFF:F
@A01224:195:H35LNDRXY:2:2102:30436:16720 2:N:0:CTTGTGAC+ACGTCCTG
GGACTACAAGGGTTTCTAATCCTGTTTGCTACCCACGCTTTCGTGCCTCAACGTCAGATATAGTTTGGTAAGCTGCCTTCGCAATCGGTGTTCTGTATGATCTCTACGCATTTCACCGCTACACCACACATTCCTCCCACGGCATCCGCATTCCAGCCTGCCAGTATCAACGGCACGGTAGAGGTTGAGCCCCTAAATTTCACCGCTGACTTAACAGACCGCCTACGCACCCTTTAAACCCAATAAA
+
FFFFFFFFFFFFFFFFFFFFFFFFFFFFFFFFFFFFFFFFFFFFFFFFFFFFFFFFFFFFFFFFFFFFFFFFFFFFFFFFFFFFFFFFFFFFFFFFFFFFFFFFFFFFFFFFFFFFFFFFFFFFFFFFFFFFFFFFFFFFFFFFFFFFFFFFFFFFFFFFFFFFFFFFFFFFFFFFFFF:FFFFFFFFFFFFFFFFFFFFFFFFFFFFFFFFFFFFFFFFFFFFFFFFFFFFFFFFFFFF:FFFFFF
@A01224:195:H35LNDRXY:2:2102:11840:16861 2:N:0:CTTGTGAC+ACGTCCTG
GGACTACACGGGTTTCTAATCCTGTTTGCTCCCCACACTTTCGTGCCTCAACGTCAGTTATCGTCCAGAAAGTCGCCTTCGCCACTGGTGTTCCTCCTAATATCTACGCATTTCACCGCTACACTAGGAATTCCACTTTCCTCTCCGACACTCAAGATATCCAGTTTTGGTTGCAGTTCCTCAGTTGAGCCGAGGGATTTCACAACCAACTTAGACACCCGTCTACGCACCCTTTACACCCAATAA
+
FFFFFFFFFFFFFFFFFFFFFFFFFFFFFFFFFFFFFFFFFFFFFFFFFFFFFFFFFFFFFFFFFFFFFFFFFFFFF:FFFFFFFFFFFFF,FFFFFF:FFFFFFFFFFFFFFFFFFFFFFFFF:FFFFFFFFFFFFFFFFFFFFFFFFFFFFFFFFFFFFF:FFFFFFFFFFFFFFFFFFFFFFFFFFFFFFFFFFFFFFFFFFFFFFFFFF:FFFFFFFFFFFFFFFFFFFFFFFFFFFFFFFF
@A01224:195:H35LNDRXY:2:2102:25717:16877 2:N:0:CTTGTGAC+ACGTCCTG
GGACTACTAGGGTTTCTAATCCTGTTTGATCCCCACGCTTTCGTGCCTCAGCGTCAATTGCGGATTCGTGAGATGCCTTCGCAATCGGTGTTCTGTGTGATATCTATGCATTTCACCGCTACACCACACATTCCTCCCACGGCATCCGCATTCAAGTCACGCAGTATCAACGGCACGGTAGAGGTTGAGCCCCTAAATTTCACCGCTGACTTACATGACCGCCTACGCACCCTTTAAACCCAATAA
+
FFFFFFFFFFFFFFFFFFFFFFFFFFFFFFFFFFFFFFFFFFFFFFFFFFFFFFFF:FFFFFFFFFFFFFFFFFFFFFFFFFFFFFFFFFFFFFFFFFFFF:FF:FFFFFFFFFFFFFFFFFFFFFFFFFFFFFFFFFFFFFFF:FFFFF:FFFFFFFFFFFFFF,FFF:FFFFFFFFF:FFFFFFFFFFFFFF,FFFFFFFFFFFFFFFFFFFFFFFFFFFFFFFFFFFFFFFFFFFFFFFFFFF
@A01224:195:H35LNDRXY:2:2102:2257:16924 2:N:0:CTTGTGAC+ACGTCCTG
GGACTACCGGGGTTTCTAATCCTGTTTGATCCCCACGCTTTCGTGCATCAGCGTCAATAGCGGATTCGTGAGATGCCTTCGCAATCGGTGTTCTGTGTGATATCTATGCATTTCACCGCTACACCACACATTCCTCCCACGGCATCCGCATTCTAGCCTGACAGTATCAACGGCACGGTAGAGGTTGAGCCCCTAAATTTCACCGCTGACTTACCAGACCGCCTACGCACCCTTTAAACCCAATAAAT
+
FFFFFFFFFFFFFFFFFFFFFFFFFFFF,FFFFF,FFFFFFFFFFFFFFFFFFFFFFFFFFFFFFFFFFFFFFFFFFFFFFFFFFFFFFFFFFFFFFFFFFFFFF:FFFFFFFFFFFFFFFFFFFFFFFFFF:FFFFF:FFFFFFFFFFFFFFFFFFF:FFFFFFFFFFFFFFFFFFFFFFFFFFFFFFF:FFFFFFFFFFFFFFFFFFFF,F:F:FFFFFFFFFFFFFFFFFFF:FFFFFF:F:FFF
@A01224:195:H35LNDRXY:2:2102:18132:16986 2:N:0:CTTGTGAC+ACGTCCTG
GGACTACTCGGGTTTCTAATCCTGTTCGATACCCACGCTTTCGTGCTTCAGCGTCAGTTGGAAGCCGGTATGCTGCCTTCGCAATCGGAGTTCTGCGTGATATCTATGCATTTCACCGCTACACCACGCATTCCGCATACTTCTCTTCCACTCAAGAAAACCAGTTTCAATGGCTGGATGAGGTTGAGCCTCACGATTTGACCACTGACTTAATCTTCCGCCTACGCACCCTTTAAACCCAATAA
+
FFFFFFFFFFFFFFFFFFFFFFFFFFFFFFFFFFFFFFFFFFFFFFFFFFFFFFFFFFFFFFFFFFFFFFFFFFFFFFFFFFF:FFFFFFFFFFFFFFFFFFFF:FFFF,FFFFFFFFFF:FFFFFFFFFFFFFFFF:FFFFFFFFFFFFFFFFFFFFFFFFFFFFF:FFFFFFFFF:FF:FFFFFFFFFFFFFFFFFF:FFF:FFFFFFFFFFFFFFFFFFFFFFFFFFFFFFFFF:FF,:FFF
@A01224:195:H35LNDRXY:2:2102:30807:16986 2:N:0:CTTGTGAC+ACGTCCTG
GGACTACTGGGGTTTCTAATCCTGTTCGATACCCGCGCTTTCGTGCCTCAGCGTCAGTTTGCAGCTAGCACGCTGCCTTCGCGATCGGAGTTCTGCGCAATATCTATGCATTTCACCGCTACACTGCGCATTCCGCATGCTCCGCTGCAACTCCAGCCCGTCAGTTTCAACGGCACGACGGGGTTGAGCCCCGAAATTTTACCGCTGACTTGACAAACCGCCTACGCACCCTTTAAACCCAATAAATCCG
+
FFFFFFFFFFFFFFFFFFFFFFFFFFFFFFFFFFFFFFFFFFFFFFFFFFFFFFFFFFFFFFFFFFFFFFFFFFFFFFFFFFFFFFFFFFFFFFFFFFFFFFFFF:FFFFFFFFFFFFFFFFFFFFFFFFFFFFFFFFFFFFFFFFFFFFFFFFFFFFFFFFFFFFFFFFFFFFFFFFFFFFFFFFFFFFFFFFFFFF:FFFFFFFFFFFFFFFFFFFFFFFF:FFFFFFFF:FFF:FFF::FFFFFFFF
@A01224:195:H35LNDRXY:2:2102:32172:17002 2:N:0:CTTGTGAC+ACGTCCTG
GGACTACACGGGTTTCTAATCCTGTTTGCTCCCCACGCTTTCGCGCCTCAGCGTCAGTTGTCGTCCAGCAAGCCGCCTTCGCCACTGGTGTTCCTCCTAATATCTACGCATTTCACCGCTACACTAGGAATTCCGCTTGCCTCTCCGATACTCAAGGGATGCAGTTTTGAAAGCAGTTCCGGGGTTGAGCCCCGGGATTTCACTCCCAACTTGCATCTCCGCCTACACGCCCTTTACACCCAGTAA
+
FFFFFFFFFFFFFFFFFFFFFFFFFFFFFFFFFFFFFFFFFFFFFFFFFFFFFFFFFFFFFFFFFFFFFFFFFFFFFFFFFFFFFFFFFFFFFFFFFFFFFFFFFFFFFFFFFFFFFFFFFFFFF:FFFFFFFFFFFFFFFFFFFFFFFFFFFFFFFFFFFFFFFFFFFFFFFFFFFFFFFFFFFFFFFFFFFFFFF:FFFFFFFFFFFFFFFFFFFFFFFFFFFFFFFFFFFFFFFFFFFFFFF:
@A01224:195:H35LNDRXY:2:2102:23384:17065 2:N:0:CTTGTGAC+ACGTCCTG
GGACTACACGGGTATCTAATCCTGTTTGATCCCCACGCTTTCGTGCATCAGCGTCAATAGCGGATTCGTGAGATGCCTTCGCAATCGGTGTTCTGTGTGATATCTATGCATTTCACCGCTACACCACACATTCCTCCCACGGCATCCGCATTCCAGCAGACCAGTATCAACGGCACGGTAGAGGTTGAGCCCCTAAATTTCACCGCTGACTTAATCCACCGCCTACGCACCCTTTAAACCCAATA
+
FFFFFFFFFFFFFFFFFFFFFFFFFFFFFFFFFFFFFFFFFFFFFFFFFFFFFF:FFFFFFFFFFFFFFFFFFFFFFFFFF:FFFFFFFFFFFFFFFFFFFFFFFFFFFFFFFFFFFFFFFFFFFFFFFFFFFFFFFFFFFFFFFFFFFFFFFF,FFFFFFFFFFFFFFFFFFFFFFFFFFFFFFFFFFFFFFFFFFFFFFFFFFFFFFFFF,FFFFFFFFFFFFFFF:FFFFFFFFFFFFFF,F
@A01224:195:H35LNDRXY:2:2102:7726:17190 2:N:0:CTTGTGAC+ACGTCCTG
GGACTACTAGGGTTTCTAATCCTGTTTGCTCCCCACGCTTTCGCTCCTCAGCGTCAGTTAATGTCCAGCAGGCCGCCTTCGCCACTGGTGTTCCTCCCGATCTCTACGCATTCCACCGCTACACCGGGAATTCCGCCTGCCTCTCCATCACTCAAGTCCTACAGTTTCAAATGCAGCTCGGGGGTTGAGCCCCCGCCTTTCACATCTGACTTGCAGAACCGCCTACTCGCCCTTTACACCCAGTAAAT
+
FFFFFF:FFFFFFFFFFFFFFFFFFFFFFFFFFFFFFFFFFFFFFFFFFFFFFFFFFFFFFFFFFFFFFFFFFFFFFFFFFFFFFFFFFFFFFFFFFFFFFFFFFFFFFFFFFFFFFFFFFFFFFFFF:FFFFFFFFFFFFFFFFF:FFFFFF:F:FFFFFFFFFFFFFFFFF:FFFFFFFFFFFFFFFFFFFFFFFFFF:FFFFFFFFFFFFFFFFFFFFFFFFFFFFFFFFFFFFFFFFFFFFFFF
@A01224:195:H35LNDRXY:2:2102:1506:17253 2:N:0:CTTGTGAC+ACGTCCTG
GGACTACTGGGGTTTCTAATCCCTTTCGCTACCCTAGCCTTCGTACCTCAGCGTCAGTAAATGTCCAGGAACTCGCCTTCGCCACGAGTCTTCTTCTTGATATCTACGCATTTCACTGCTACACCAAGAATTCCAGTTCCCCCTCCATTACTCTAGCAAAGCAGTATCACGCGCACTCCAGAGGTTGAGCCCCTGCCTTTCACGCACGACTTACTTTGCAGCCTACGTACCCTTTACGCCCAGTGA
+
FF:FFFFFFFFFFFFFFFFFFFFFFFFFFFFFFFFFFFFFFFFFFFFFFFFFFFFFFFFFFFFFFFFFFFFFFFFFFFFFFFFFFFFFFFFFFFFFFFFFFFFFFFFFFFFFFFFFFFFFFFFFFFFF,FFFFFFFFFFFFFFFFFFFFFFFFFFFFFFFFF:FFFFFFFFFFFFFFFFFFFFFFFF:FF:FFFFFFFFFFF:FFF:FFFFFF:FFFFFFFFFFFFFFF:FFFFFF:FF:FFFFFF
@A01224:195:H35LNDRXY:2:2102:15230:17253 2:N:0:CTTGTGAC+ACGTCCTG
GGACTACTCGGGTTTCTAATCCTGTTTGCTACCCACACTTTCGTGCCTCAGCGTCAGTTAGAGCCCAGTAAGCCGCCTTCGCCACCGGTGTTCCTCCGAATATCTACGCATTTCACCGCTACACTCGGAATTCCGCTTACCTCTACTCCACTCAAGAACCACAGTTTTGGATGCAGTTCCGAGGTTGAGCCTCGGATTTTCACATCCAACTTGCAGTCCCGCCTGCGCACCCTTTACACCCAGTA
+
FFFFFFFFFFFFFFFFFFFFFFFF:FFFFFFFFFFFFFFFFFFFFFFFFFFFFFFFFFFFFFFFFFFFFFFFFFFFFFFFFFFFFFFFFFFF:FFFFFFFFFFFFFFFFFFFFFFFFFF:FFFFFFFFFFFFFFFFFFFFFFFFFFFFFFFFFFFFFFFFFFFFFFFFFFFFFFFF,FFFFFFFF:FFFFFFFFFFFFFFF:FFFFFFFFFFFF,FFFFFFFFFFFFFFFFF:FFFFFFFF,F,F
@A01224:195:H35LNDRXY:2:2102:17788:17300 2:N:0:CTTGTGAC+ACGTCCTG
[truncated: 44,729,273 more chars]
